# Supplementary material for: Gpr63 is a modifier of microcephaly in Ttc21b mouse mutants
Source: PLoS Genet. 2019 Nov 15;15(11):e1008467. doi: 10.1371/journal.pgen.1008467 (PMC6881074; doi:10.1371/journal.pgen.1008467)
Supplement: S1 Table — Genome-wide SNP data to determine background purity; used for initial congenic FVB and B6 strains carrying Ttc21baln allele. (XLSX) [file pgen.1008467.s003.xlsx]

## Sheet: Sheet 1
Supplemental Table 1. Whole Genome SNP Scan Data of founder mice used for QTL analysis
MegaMUGA panel data																	GigaMUGA panel data
SNP ID	Chromosome	Position	C57BL/6J	FVB/NJ		B6 Ttc21b carrier 1	B6 Ttc21b carrier 2		FVB Ttc21b carrier 1	FVB Ttc21b carrier 2	FVB Ttc21b carrier 3						SNP/marker	Chr	position (Bld 37)		FVB/NJ	B6		AlnFVB-195	AlnB6-641
Relative "Purity"						0.918	0.886		0.88	0.894	0.87												Relative "Purity"	0.99	0.97
UNC6	1	3000355	T	C		TT	TT		CC	CC	CC						UNCJPD000002	chr1	3000681		N	N		AA	AA
JAX00000010	1	3125499	A	G		AA	AA		GG	GG	GG						UNC6	chr1	3010274		C	T		CC	TT
JAX00240603	1	3242877	C	T		CC	CC		TT	TT	TT		Backcrossed 2 generations to FVB and B6 respectively				UNCJPD008622	chr1	3041160		N	N		--	--
JAX00240610	1	3256689	C	C		CC	CC		CC	CC	CC		Tested with microsatellites for speed congenic				UNCJPD000001	chr1	3064340		C	C		CC	CC
JAX00240613	1	3313481	T	C		TT	TT		CC	CC	CC		Two animals test with GigaMUGA panel for genetic "purity"				UNCHS000001	chr1	3124559		T	T		TT	TT
JAX00240636	1	3379644	C	C		CC	CC		CC	CC	CC						UNCHS000002	chr1	3126982		H	A		AG	AA
JAX00240649	1	3445065	C	C		CC	CC		CC	CC	CC						JAX00000010	chr1	3135418		G	A		GG	AA
JAX00000040	1	3534900	G	G		GG	GG		GG	GG	GG						JAX00000010r	chr1	3135418		G	A		GG	AA
UNC010515443	1	3658709	G	G		GG	GG		GG	GG	GG						UNCHS000003	chr1	3195649		A	A		AA	AA
UNC9371	1	3882799	C	C		CC	CC		CC	CC	CC						JAX00240606	chr1	3262743		C	C		CC	CC
UNC010001943	1	3967211	C	A		CC	CC		AA	AA	AA						JAX00240610	chr1	3266608		C	C		CC	CC
UNC11461	1	4014866	C	C		CC	CC		CC	CC	CC						JAX00240613	chr1	3323400		C	T		CC	TT
UNC12838	1	4126115	G	A		GG	GG		AA	AA	AA						JAX00240636	chr1	3389563		C	C		CC	CC
JAX00000089	1	4185434	T	T		TT	TT		TT	TT	TT						UNCHS000005	chr1	3435729		A	A		AA	AA
UNC15185	1	4347901	A	A		AA	AA		AA	AA	AA						UNCHS000006	chr1	3439034		T	C		TT	CC
UNC010515539	1	4420704	A	A		AA	AA		AA	AA	AA						JAX00240649	chr1	3454984		C	C		CC	CC
UNC16386	1	4436818	A	G		AA	AA		GG	GG	GG						JAX00000040	chr1	3544819		G	G		GG	GG
UNC010515556	1	4521110	G	A		GG	GG		AA	AA	AA						UNCHS000007	chr1	3546055		C	C		CC	CC
UNC19217	1	4658505	C	C		CC	CC		CC	CC	CC						UNCHS000008	chr1	3549344		N	N		GG	GG
UNC21023	1	4799357	T	T		TT	TT		TT	TT	TT						UNCHS000009	chr1	3610621		A	A		AA	AA
UNC23507	1	5022167	G	G		GG	GG		GG	GG	GG						UNCHS000010	chr1	3614653		C	C		CC	CC
UNC23995	1	5123463	C	A		CC	CC		AA	AA	AA						JAX00240691	chr1	3629383		G	G		GG	GG
UNC24700	1	5214659	G	G		GG	GG		GG	GG	GG						UNCHS000011	chr1	3643417		G	T		GG	TT
UNC25932	1	5460949	T	T		TT	TT		TT	TT	TT						UNCHS000012	chr1	3650068		T	T		TT	TT
UNC26205	1	5624267	A	A		AA	AA		AA	AA	AA						UNCHS000013	chr1	3657108		C	T		CC	TT
UNC26932	1	5772370	T	T		TT	TT		TT	TT	TT						UNCHS000014	chr1	3659804		C	C		CC	CC
UNC28841	1	5934873	T	C		TT	TT		CC	CC	CC						JAX00240699	chr1	3668372		A	A		AA	AA
UNC010516347	1	6010860	H	A		AG	AG		AA	AA	AA						JAX00240700	chr1	3668399		C	C		CC	CC
UNC30322	1	6053779	A	C		AA	--		CC	CC	CC						JAX00000058	chr1	3777023		C	C		CC	CC
UNC34218	1	6347559	G	T		GG	GG		TT	TT	TT						UNC9371	chr1	3892718		C	C		CC	CC
UNC36398	1	6519513	G	G		GG	GG		GG	GG	GG						JAX00240733	chr1	3901426		G	G		GG	GG
UNC38030	1	6661408	A	A		AA	AA		AA	AA	AA						UNCJPD009367	chr1	3933755		G	G		GG	GG
JAX00000280	1	6737521	A	A		AA	AA		AA	AA	AA						JAX00190647	chr1	3992385		C	C		CC	CC
JAX00241205	1	6746102	G	G		GG	GG		GG	GG	GG						UNC11461	chr1	4024785		C	C		CC	CC
UNC011026542	1	6767977	T	T		TT	TT		TT	TT	TT						UNCJPD000004	chr1	4066382		N	N		--	--
UNC40323	1	6836784	A	A		AA	AA		AA	AA	AA						UNCHS000015	chr1	4089033		T	T		TT	TT
UNC41603	1	6956043	T	T		TT	TT		TT	TT	TT						UNCHS000016	chr1	4093084		A	A		AA	AA
UNC44002	1	7133917	G	T		GG	GG		TT	TT	TT						UNC12838	chr1	4136034		A	G		AA	GG
UNC45743	1	7248849	N	N		TC	--		--	--	--						JAX00240778	chr1	4169483		C	C		CC	CC
JAX00241286	1	7303517	C	C		CC	CC		CC	CC	CC						JAX00000089	chr1	4195353		T	T		TT	TT
UNC49074	1	7511780	T	T		TT	TT		TT	TT	TT						JAX00240804	chr1	4334891		T	T		TT	TT
UNC49759	1	7538764	T	T		TT	TT		TT	TT	TT						UNC15185	chr1	4357820		A	A		AA	AA
UNC010005983	1	7640520	H	C		TC	TC		CC	CC	CC						JAX00240817	chr1	4392809		G	G		GG	GG
JAX00000353	1	7688129	G	A		GG	GG		AA	AA	AA						UNCJPD008393	chr1	4398777		C	C		CC	CC
JAX00241337	1	7761613	G	A		GG	GG		AA	AA	AA						UNC16386	chr1	4446737		G	A		GG	AA
JAX00241338	1	7763552	T	T		TT	TT		TT	TT	TT						UNCHS000017	chr1	4498713		C	C		CC	CC
UNC55318	1	7805802	T	T		TT	TT		TT	TT	TT						UNCHS000018	chr1	4504223		G	G		GG	GG
JAX00241349	1	7862224	A	A		AA	AA		AA	AA	AA						JAX00000115	chr1	4538131		G	G		GG	GG
JAX00241351	1	7930589	G	A		GG	GG		AA	AA	AA						UNCHS000019	chr1	4608178		G	G		GG	GG
UNC57959	1	7959987	A	G		AA	AA		GG	GG	GG						UNCHS000020	chr1	4610401		A	A		AA	AA
JAX00241357	1	8013449	G	A		GG	GG		AA	AA	AA						JAX00000121	chr1	4614022		T	T		TT	TT
UNC58412	1	8041207	G	A		GG	GG		AA	AA	AA						JAX00240864	chr1	4643439		G	G		GG	GG
UNC61552	1	8252473	T	C		TT	TT		CC	CC	CC						UNCHS000021	chr1	4645292		G	G		GG	GG
UNC010010509	1	8267657	G	A		GG	GG		AA	AA	AA						UNCHS000022	chr1	4649055		C	C		CC	CC
UNC64786	1	8448238	T	C		TT	TT		CC	CC	CC						UNC19217	chr1	4668424		C	C		CC	CC
UNC66010	1	8544211	G	T		GG	GG		TT	TT	TT						UNCHS000023	chr1	4774160		T	T		TT	TT
UNC67320	1	8634730	C	C		CC	CC		CC	CC	CC						UNCHS000024	chr1	4776569		N	N		CC	CC
UNC010013426	1	8833220	A	C		AA	AA		CC	CC	CC						UNCJPD000006	chr1	4791809		N	N		--	--
UNC70761	1	8855169	T	C		TT	TT		CC	CC	CC						UNC21023	chr1	4809276		T	T		TT	TT
UNC73203	1	9027437	A	G		AA	AA		GG	GG	GG						JAX00240897	chr1	4839092		A	A		AA	AA
UNC74840	1	9146643	A	G		AA	AA		GG	GG	GG						JAX00240910	chr1	4896221		G	G		GG	GG
JAX00000461	1	9238061	A	G		AA	AA		GG	GG	GG						JAX00190669	chr1	4923356		G	G		GG	GG
UNC76650	1	9272831	A	G		AA	AA		GG	GG	GG						UNCHS000025	chr1	5025197		C	T		CC	TT
UNC78561	1	9419201	G	A		GG	GG		AA	AA	AA						UNCHS000026	chr1	5028801		T	C		TT	CC
backupJAX00000484	1	9544054	A	A		AA	AA		AA	AA	AA						UNCHS000027	chr1	5121108		T	C		TT	CC
UNC81870	1	9662028	T	T		TT	TT		TT	TT	TT						UNCHS000028	chr1	5124241		G	A		GG	AA
UNC010016945	1	9764469	T	C		TT	TT		CC	CC	CC						UNC23995	chr1	5133382		A	C		AA	CC
UNC82824	1	9764666	C	T		CC	CC		TT	TT	TT						UNCHS000029	chr1	5149629		C	T		CC	TT
UNC83675	1	9834069	C	T		CC	CC		TT	TT	TT						UNCHS000030	chr1	5152121		T	C		TT	CC
UNC84898	1	9909739	A	A		AA	AA		AA	AA	AA						UNCHS000031	chr1	5155818		C	T		CC	TT
UNC85539	1	9954784	C	C		CC	CC		CC	CC	CC						JAX00190675	chr1	5221273		A	A		AA	AA
UNC86282	1	10004633	T	G		TT	TT		GG	GG	GG						UNC24700	chr1	5224578		G	G		GG	GG
UNC86947	1	10053495	G	G		--	--		GG	GG	GG						JAX00000169	chr1	5262647		C	C		CC	CC
UNC87305	1	10088334	C	C		CC	CC		CC	CC	CC						UNCHS000033	chr1	5314171		A	C		AA	CC
UNC87850	1	10137880	A	G		AA	AA		GG	GG	GG						UNCHS000034	chr1	5316776		G	A		GG	AA
UNC88286	1	10201611	A	A		AA	AA		AA	AA	AA						JAX00240989	chr1	5379217		G	G		GG	GG
UNC88694	1	10250246	G	G		GG	GG		GG	GG	GG						UNCHS000035	chr1	5383169		G	A		GG	AA
JAX00241740	1	10252259	A	A		AA	AA		AA	AA	AA						UNCHS000036	chr1	5387104		T	T		TT	TT
JAX00241750	1	10269784	C	C		CC	CC		CC	CC	CC						JAX00240994	chr1	5414522		G	G		GG	GG
UNC89490	1	10297336	C	C		CC	CC		CC	CC	CC						UNCJPD000007	chr1	5476286		G	G		GG	GG
UNC89876	1	10351805	T	T		TT	TT		TT	TT	TT						UNCHS000037	chr1	5524092		C	C		CC	CC
UNC90063	1	10381382	A	A		AA	AA		AA	AA	AA						UNCHS000038	chr1	5531449		N	N		AG	AG
UNC90639	1	10442426	T	T		TT	TT		TT	TT	TT						JAX00724535	chr1	5588839		A	A		AA	AA
UNC91280	1	10494921	G	G		GG	GG		GG	GG	GG						UNC26205	chr1	5634186		A	A		AA	AA
UNC91753	1	10545230	C	C		CC	CC		CC	CC	CC						JAX00241011	chr1	5641533		C	C		CC	CC
UNC92768	1	10609480	C	T		CC	CC		TT	TT	TT						JAX00190683	chr1	5716551		G	G		GG	GG
UNC93438	1	10651667	T	T		TT	TT		TT	TT	TT						UNCJPD009180	chr1	5754074		G	G		GG	GG
UNC93857	1	10683936	C	A		CC	CC		AA	AA	AA						UNC26932	chr1	5782289		T	T		TT	TT
UNC94417	1	10731756	T	G		TT	--		GG	GG	GG						UNCJPD000009	chr1	5846261		T	T		TT	TT
UNC94965	1	10799169	T	C		TT	TT		CC	CC	CC						UNC28841	chr1	5944792		C	T		CC	TT
UNC95366	1	10839456	A	A		AA	AA		AA	AA	AA						JAX00241061	chr1	5955038		C	C		CC	CC
JAX00000583	1	10864571	A	A		AA	AA		AA	AA	AA						UNC30322	chr1	6063698		C	A		CC	AA
UNC95979	1	10888708	C	C		CC	CC		CC	CC	CC						UNCJPD000010	chr1	6075455		G	G		GG	GG
UNC96966	1	10954249	T	T		TT	TT		TT	TT	TT						UNCHS000039	chr1	6095240		T	T		TT	TT
UNC97447	1	10996177	A	A		AA	AA		AA	AA	AA						UNCHS000040	chr1	6097778		T	C		TT	CC
JAX00241835	1	11014457	C	C		CC	CC		CC	CC	CC						JAX00241091	chr1	6192704		G	G		GG	GG
UNC98241	1	11058864	C	A		CC	CC		AA	AA	AA						JAX00241097	chr1	6237454		G	G		GG	GG
JAX00241853	1	11089621	T	C		TT	TT		CC	CC	CC						UNCHS000041	chr1	6285275		C	C		CC	CC
UNC010019700	1	11091130	G	T		GG	GG		TT	TT	TT						UNCHS000042	chr1	6288314		N	A		--	AA
UNC99201	1	11106542	A	G		AA	AA		GG	GG	GG						UNC34218	chr1	6357478		T	G		TT	GG
UNC010961842	1	11129254	T	T		TT	TT		TT	TT	TT						JAX00241125	chr1	6467181		G	G		GG	GG
UNC99911	1	11137783	T	C		TT	TT		CC	CC	CC						JAX00241142	chr1	6524523		A	A		AA	AA
JAX00241881	1	11174557	T	T		TT	TT		TT	TT	TT						UNC36398	chr1	6529432		G	G		GG	GG
UNC101009	1	11182941	T	C		TT	TT		CC	CC	CC						UNCHS000043	chr1	6669269		C	C		CC	CC
UNC102088	1	11242291	G	G		GG	GG		GG	GG	GG						UNC38030	chr1	6671327		A	A		AA	AA
UNC102696	1	11281332	C	C		CC	CC		CC	CC	CC						UNCJPD007962	chr1	6698960		G	G		GG	GG
UNC103874	1	11331753	G	G		GG	GG		GG	GG	GG						JAX00241189	chr1	6733767		G	G		GG	GG
UNC104485	1	11362724	T	C		TT	TT		CC	CC	CC						JAX00000280	chr1	6747440		A	A		AA	AA
UNC105283	1	11406158	T	T		TT	TT		TT	TT	TT						JAX00241205	chr1	6756021		G	G		GG	GG
UNC106795	1	11492119	A	A		AA	AA		AA	AA	AA						UNCHS000045	chr1	6818832		A	A		AA	AA
UNC107703	1	11538017	N	N		--	--		--	--	--						UNCHS000046	chr1	6821298		G	G		GG	GG
UNC108325	1	11560799	C	C		CC	CC		CC	CC	CC						UNC40323	chr1	6846703		A	A		AA	AA
UNC109624	1	11633696	T	C		TT	TT		CC	CC	CC						JAX00241222	chr1	6846773		C	C		CC	CC
UNC_rs48518594	1	11662729	G	T		GG	GG		TT	TT	TT						JAX00241239	chr1	6931323		T	T		TT	TT
UNC110353	1	11682429	G	T		GG	GG		TT	TT	TT						UNC41603	chr1	6965962		T	T		TT	TT
UNC111393	1	11737035	A	A		--	--		AA	AA	AA						UNCJPD008788	chr1	6984469		N	N		CC	CC
UNC112302	1	11783334	G	A		GG	GG		AA	AA	AA						UNCHS000047	chr1	7108237		G	G		GG	GG
JAX00241997	1	11822633	C	T		CC	CC		TT	TT	TT						UNCJPD000013	chr1	7117692		G	G		GG	GG
UNC113047	1	11825870	G	G		GG	GG		GG	GG	GG						UNCHS000048	chr1	7118425		C	C		CC	CC
UNC113579	1	11865900	N	N		--	--		--	--	--						UNCHS000049	chr1	7141403		T	T		TT	TT
UNC114331	1	11904643	G	A		GG	GG		AA	AA	AA						UNC44002	chr1	7143836		T	G		TT	GG
UNC114802	1	11944711	A	A		AA	AA		AA	AA	AA						UNCHS000050	chr1	7143836		T	G		TT	GG
JAX00242019	1	11960595	C	C		CC	CC		CC	CC	CC						JAX00000309	chr1	7148374		G	G		GG	GG
JAX00242029	1	11986649	G	G		GG	GG		GG	GG	GG						JAX00000309q	chr1	7148374		G	G		GG	GG
B6_01-011986786-S	1	11986786	C	C		TC	TC		CC	CC	CC						JAX00241269	chr1	7221758		A	A		AA	AA
UNC115578	1	11996275	T	C		TT	TT		CC	CC	CC						UNCJPD000014	chr1	7242064		C	C		CC	CC
UNC116540	1	12072864	T	C		TT	TT		CC	CC	CC						UNC45743	chr1	7258768		N	N		--	--
UNC116817	1	12106786	G	A		GG	GG		AA	AA	AA						JAX00241286	chr1	7313436		C	C		CC	CC
UNC117421	1	12171863	T	T		TT	TT		TT	TT	TT						JAX00241286r	chr1	7313436		C	C		CC	CC
UNC118279	1	12223307	T	T		TT	TT		TT	TT	TT						JAX00000327	chr1	7382976		N	N		--	--
UNC118659	1	12263217	G	G		GG	GG		GG	GG	GG						UNC49074	chr1	7521699		T	T		TT	TT
UNC119270	1	12308785	T	T		TT	TT		TT	TT	TT						UNC49759	chr1	7548683		T	T		TT	TT
UNC119817	1	12361315	C	T		CC	CC		TT	TT	TT						JAX00241304	chr1	7561936		C	C		CC	CC
UNC120225	1	12387863	T	T		TT	TT		TT	TT	TT						UNCJPD008121	chr1	7608604		C	C		CC	CC
UNC120822	1	12450076	A	A		AA	AA		AA	--	AA						UNC8501778	chr1	7676587		N	N		--	--
UNC121401	1	12508556	G	G		GG	GG		GG	GG	GG						JAX00241324	chr1	7684473		C	C		CC	CC
UNC121959	1	12571094	C	C		CC	CC		CC	CC	CC						JAX00000353	chr1	7698048		A	G		AA	GG
UNC122065	1	12596739	C	C		CC	CC		CC	CC	CC						JAX00241334	chr1	7767949		T	T		TT	TT
UNC123049	1	12674822	A	A		AA	AA		AA	AA	AA						JAX00241337	chr1	7771532		A	G		AA	GG
UNC010520877	1	12712619	C	T		CC	CC		TT	TT	TT						UNC55318	chr1	7815721		T	T		TT	TT
UNC123541	1	12719684	G	A		GG	GG		AA	AA	AA						UNCHS000051	chr1	7871075		T	G		TT	GG
UNC123662	1	12731062	A	G		AA	AA		GG	GG	GG						JAX00241349	chr1	7872143		A	A		AA	AA
JAX00242146	1	12788026	G	A		GG	GG		AA	AA	AA						UNCHS000052	chr1	7873355		T	C		TT	CC
UNC124584	1	12803040	T	T		TT	TT		TT	TT	TT						JAX00241351	chr1	7940508		A	G		AA	GG
JAX00242170	1	12847873	G	G		GG	GG		GG	GG	GG						UNC57959	chr1	7969906		G	A		GG	AA
UNC125332	1	12870567	T	C		TT	TT		CC	CC	CC						JAX00241357	chr1	8023368		A	G		AA	GG
UNC125893	1	12906146	A	G		AA	AA		GG	GG	GG						JAX00241357r	chr1	8023368		A	G		AA	GG
UNC126538	1	12936860	N	N		--	--		--	--	--						UNC58412	chr1	8051126		A	G		AA	GG
JAX00242215	1	12984882	T	T		TT	TT		TT	TT	TT						JAX00241361	chr1	8052357		A	A		AA	AA
UNC128016	1	13016055	T	T		TT	TT		TT	TT	TT						JAX00000382	chr1	8111141		G	A		GG	AA
JAX00242226	1	13028329	A	G		AA	AA		GG	GG	GG						UNCJPD000016	chr1	8127149		N	N		--	--
JAX00000747	1	13045800	G	A		GG	GG		AA	AA	AA						UNC61552	chr1	8262392		C	T		CC	TT
UNC128912	1	13066878	G	A		GG	GG		AA	AA	AA						JAX00241411	chr1	8265123		A	A		AA	AA
UNC129874	1	13120045	T	C		TT	TT		CC	CC	CC						JAX00241432	chr1	8448543		C	T		CC	TT
UNC130265	1	13154530	C	A		CC	CC		AA	AA	AA						JAX00241440	chr1	8527376		T	T		TT	TT
UNC130697	1	13192357	T	C		TT	TT		CC	CC	CC						UNC66010	chr1	8554130		T	G		TT	GG
UNC131096	1	13233918	C	C		CC	CC		CC	CC	CC						JAX00241456	chr1	8624574		A	G		AA	GG
JAX00000763	1	13265351	G	G		GG	GG		GG	GG	GG						UNC67320	chr1	8644649		C	C		CC	CC
UNC131724	1	13277137	C	T		CC	CC		TT	TT	TT						JAX00241471	chr1	8684609		C	C		CC	CC
JAX00242345	1	13316144	G	G		GG	GG		GG	GG	GG						UNCJPD000017	chr1	8798083		G	G		GG	GG
UNC132450	1	13346284	T	C		TT	TT		CC	CC	CC						UNCHS000053	chr1	8820721		T	T		TT	TT
UNC132724	1	13371106	C	C		CC	CC		CC	CC	CC						UNCHS000054	chr1	8823893		G	A		GG	AA
UNC134046	1	13490724	T	T		TT	TT		TT	TT	TT						UNC70761	chr1	8865088		C	T		CC	TT
UNC010026274	1	13498511	G	G		GG	GG		GG	GG	GG						UNCJPD000018	chr1	8959175		T	T		TT	TT
UNC134669	1	13530989	T	C		TT	TT		CC	--	CC						JAX00000442	chr1	8984916		T	T		TT	TT
UNC135474	1	13595063	C	T		CC	CC		TT	TT	TT						UNC73203	chr1	9037356		G	A		GG	AA
UNC_rs50672660	1	13643779	A	A		AA	AA		AA	AA	AA						JAX00241526	chr1	9101881		T	T		TT	TT
UNC136630	1	13665186	C	C		CC	CC		CC	CC	CC						UNC74840	chr1	9156562		G	A		GG	AA
UNC137674	1	13728304	C	T		CC	CC		TT	TT	TT						UNC76650	chr1	9282750		G	A		GG	AA
UNC138462	1	13771764	G	A		GG	GG		AA	AA	AA						JAX00000475	chr1	9438550		A	A		AA	AA
JAX00242455	1	13772683	A	G		AA	AA		GG	GG	GG						UNCJPD009579	chr1	9451096		N	N		--	--
JAX00242480	1	13845450	T	C		TT	TT		CC	CC	CC						UNCJPD000019	chr1	9451438		N	N		CC	CC
UNC140121	1	13850496	T	G		TT	TT		GG	GG	GG						UNCJPD000020	chr1	9451449		N	N		--	--
UNC140543	1	13880640	T	C		TT	TT		CC	CC	CC						ICR5265	chr1	9453914		N	N		CC	CC
UNC141072	1	13926639	T	T		TT	TT		TT	TT	TT						JAX00241582	chr1	9512113		G	G		GG	GG
UNC141887	1	13988228	T	T		TT	TT		TT	TT	TC						UNCJPD000021	chr1	9545661		N	N		--	--
UNC142280	1	14017846	A	G		AA	AA		GG	GG	GG						UNCJPD007841	chr1	9546138		N	N		--	--
JAX00000824	1	14067111	A	A		AA	AA		AA	AA	AA						JAX00241587	chr1	9554585		G	G		GG	GG
UNC143394	1	14124984	T	T		TT	TT		TT	TT	TT						UNC81870	chr1	9671947		T	T		TT	TT
JAX00242525	1	14128498	A	A		AA	AA		AA	AA	AA						UNC82824	chr1	9774585		T	C		TT	CC
JAX00242530	1	14180564	T	T		TT	TT		TT	TT	TT						UNCHS000055	chr1	9790143		A	A		AA	AA
UNC144144	1	14186685	A	G		AA	AA		GG	GG	GG						UNCHS000056	chr1	9793329		C	T		CC	TT
JAX00000833	1	14195603	G	G		GG	GG		GG	GG	GG						UNC83675	chr1	9843988		T	C		TT	CC
UNC144647	1	14218711	G	A		GG	GG		AA	AA	AA						UNC84898	chr1	9919658		N	N		--	--
UNC145132	1	14251570	A	G		AA	AA		GG	GG	GG						JAX00241675	chr1	9932148		G	G		GG	GG
JAX00000840	1	14287199	C	T		CC	CC		TT	TT	TT						UNC85539	chr1	9964703		C	C		CC	CC
UNC145909	1	14324247	G	A		GG	GG		AA	AA	AA						UNCHS000057	chr1	10021449		N	N		--	--
backupUNC010029391	1	14340548	G	A		GG	GG		AA	AA	AA						UNCHS000058	chr1	10023815		G	G		GG	GG
UNC146540	1	14357419	T	C		TT	TT		CC	CC	CC						UNCJPD007787	chr1	10062178		N	N		--	--
UNC147332	1	14411386	G	G		GG	GG		GG	GG	GG						UNC86947	chr1	10063414		G	G		GG	GG
UNC148022	1	14463433	C	T		CC	CC		TT	TT	TT						UNCHS000059	chr1	10074787		A	A		AA	AA
UNC148652	1	14530923	G	G		GG	GG		GG	GG	GG						UNCHS000060	chr1	10078890		C	C		CC	--
JAX00000859	1	14532406	G	G		GG	GG		GG	GG	GG						UNCHS000061	chr1	10088094		G	G		GG	GG
JAX00242592	1	14558862	G	G		GG	GG		GG	GG	GG						UNCHS000062	chr1	10090896		T	T		TT	TT
JAX00000863	1	14569413	G	A		GG	GG		AA	AA	AA						UNC87305	chr1	10098253		C	C		CC	CC
UNC149432	1	14579627	C	T		CC	CC		TT	TT	TT						UNCHS000063	chr1	10132322		G	G		GG	GG
UNC149968	1	14612284	T	C		TT	TT		CC	CC	CC						UNCHS000064	chr1	10136527		T	T		TT	TT
UNC150730	1	14649969	T	T		TT	TT		TT	TT	TT						UNC87850	chr1	10147799		G	A		GG	AA
UNC010030595	1	14688619	T	C		TT	TT		CC	CC	CC						UNCHS000065	chr1	10160181		T	T		TT	TT
UNC151920	1	14716086	A	A		AA	AA		AA	AA	AA						UNCHS000066	chr1	10164311		C	C		CC	CC
UNC152555	1	14753959	T	T		TT	TT		--	TT	TT						UNCHS000067	chr1	10168674		N	N		CC	CC
UNC153710	1	14825449	G	G		GG	GG		GG	GG	GG						UNCHS000068	chr1	10171521		A	A		AA	AA
UNC154487	1	14866769	C	C		CC	CC		CC	CC	CC						UNCHS000069	chr1	10205470		A	A		AA	AA
UNC155247	1	14899115	G	G		GG	GG		GG	GG	GG						UNCHS000070	chr1	10208444		A	A		AA	AA
UNC156238	1	14966782	T	T		TT	TT		--	TT	TC						UNC88286	chr1	10211530		A	A		AA	AA
UNC156797	1	15009358	A	A		AA	AA		AA	AA	AA						JAX00241740	chr1	10262178		A	A		AA	AA
UNC157487	1	15062537	N	N		--	--		--	--	--						UNC89490	chr1	10307255		C	C		CC	CC
JAX00242692	1	15096201	A	A		AA	AA		AA	AA	AA						JAX00241755	chr1	10325610		C	C		CC	CC
UNC158041	1	15110836	G	G		GG	GG		GG	GG	GG						UNC89876	chr1	10361724		T	T		TT	TT
UNC158683	1	15155982	A	A		AA	AA		AA	AA	AA						UNC90063	chr1	10391301		N	N		--	--
JAX00242707	1	15196438	G	G		GG	GG		GG	GG	GG						UNCJPD000022	chr1	10440548		A	A		AA	AA
JAX00242713	1	15207279	C	C		CC	CC		CC	CC	CC						UNCHS000071	chr1	10450527		T	T		TT	TT
UNC159456	1	15214836	A	A		AA	AA		AA	AA	AA						UNC90639	chr1	10452345		T	T		TT	TT
UNC159803	1	15257145	G	G		GG	GG		GG	GG	GG						UNCHS000072	chr1	10454190		T	T		TT	TT
UNC160312	1	15309491	T	T		TT	TT		TT	TT	TT						UNC91280	chr1	10504840		G	G		GG	GG
JAX00000918	1	15343673	A	A		AA	AA		AA	AA	AA						JAX00000556q	chr1	10507630		C	C		CC	CC
JAX00242746	1	15349105	G	G		GG	GG		GG	GG	GG						JAX00241770	chr1	10508247		G	G		GG	GG
UNC161340	1	15358065	T	T		TT	TT		TT	TT	TT						UNCJPD000023	chr1	10546521		A	A		AA	AA
UNC162008	1	15399963	A	A		AA	AA		AA	AA	AA						UNCHS000073	chr1	10547864		N	N		TT	TT
UNC162603	1	15429822	T	T		TT	TT		TT	TT	TT						UNC91753	chr1	10555149		C	C		CC	CC
UNC163443	1	15489990	G	T		GG	GG		TT	TT	TT						UNCHS000075	chr1	10615572		A	A		AA	AA
UNC164396	1	15548228	T	C		TT	TT		CC	CC	CC						UNCHS000076	chr1	10618660		A	A		AA	AA
JAX00242808	1	15571378	G	G		GG	GG		GG	GG	GG						UNC92768	chr1	10619399		T	C		TT	CC
UNC164943	1	15580227	A	G		AA	AA		GG	GG	GG						UNC93438	chr1	10661586		T	T		TT	TT
UNC165948	1	15635750	G	G		GG	GG		GG	--	GG						UNC94417	chr1	10741675		G	T		GG	TT
UNC166915	1	15706494	C	T		CC	CC		TT	TT	TT						UNCJPD009138	chr1	10752636		T	T		TT	TT
JAX00242845	1	15708896	A	G		AA	AA		GG	GG	GG						UNCHS000077	chr1	10807976		C	C		CC	CC
UNC167166	1	15742099	A	C		AA	AA		CC	CC	CC						UNC94965	chr1	10809088		C	T		CC	TT
UNC167757	1	15777806	C	T		CC	CC		TT	TT	TT						UNCHS000078	chr1	10810941		A	A		AA	AA
JAX00242874	1	15807485	G	G		GG	GG		GG	GG	GG						UNCHS000079	chr1	10842165		G	G		GG	GG
UNC168953	1	15847545	G	G		GG	GG		GG	GG	GG						UNCHS000080	chr1	10844770		A	A		AA	AA
JAX00000960	1	15896042	A	A		AA	AA		AA	AA	AA						UNC95366	chr1	10849375		A	A		AA	AA
UNC169874	1	15899375	T	T		TT	TT		TT	TT	TT						JAX00000583	chr1	10874490		A	A		AA	AA
UNC170285	1	15928114	C	C		CC	CC		CC	CC	CC						UNC95979	chr1	10898627		C	C		CC	CC
UNC171301	1	16009743	N	N		CC	CC		CC	CC	CC						JAX00241827	chr1	10941669		G	G		GG	GG
UNC171801	1	16040718	T	T		TT	TT		TT	TT	TT						UNCHS000081	chr1	10962267		T	T		TT	TT
UNC172447	1	16096717	G	A		GG	GG		AA	AA	AA						UNC96966	chr1	10964168		T	T		TT	TT
UNC173039	1	16145903	G	A		GG	GG		AA	AA	AA						UNCHS000082	chr1	10965476		A	G		AA	GG
JAX00000980	1	16152213	N	G		--	AA		GG	GG	GG						JAX00241833	chr1	10966989		C	C		CC	CC
UNC173980	1	16228222	T	C		TT	TT		CC	CC	CC						UNC97447	chr1	11006096		A	A		AA	AA
UNC174093	1	16237736	G	A		GG	GG		AA	AA	AA						JAX00241835	chr1	11024376		C	C		CC	CC
UNC010035232	1	16293847	G	A		GG	GG		AA	AA	AA						JAX00241844	chr1	11056903		A	A		AA	AA
UNC176258	1	16458429	T	T		TT	TT		TT	TT	TT						UNC98241	chr1	11068783		A	C		AA	CC
UNC177767	1	16568689	T	T		TT	TT		TT	TT	TT						JAX00241853	chr1	11099540		C	T		CC	TT
JAX00243025	1	16688824	T	T		TT	TT		TT	TT	TT						UNCHS000083	chr1	11138656		A	A		AA	AA
UNC179038	1	16689128	A	G		AA	AA		GG	GG	GG						UNCHS000084	chr1	11142290		C	C		CC	CC
UNC180162	1	16778642	T	T		TT	TT		TT	TT	TT						UNC99911	chr1	11147702		C	T		CC	TT
UNC182173	1	16950120	C	C		CC	CC		CC	CC	CC						UNCHS000085	chr1	11172755		A	G		AA	GG
UNC010687234	1	16971751	C	C		CC	CC		CC	CC	CC						UNCHS000086	chr1	11175439		G	G		GG	GG
UNC184484	1	17111323	A	A		AA	AA		AA	AA	AA						JAX00241881	chr1	11184476		T	T		TT	TT
JAX00243092	1	17160740	T	T		TT	TT		TT	TT	TT						UNC101009	chr1	11192860		C	T		CC	TT
UNC186479	1	17245127	A	A		AA	AA		AA	AA	AA						UNCHS000087	chr1	11204516		C	T		CC	TT
JAX00243111	1	17306391	A	A		AA	AA		AA	AA	AA						UNCHS000088	chr1	11207750		A	A		AA	AA
UNC187637	1	17311417	G	G		GG	GG		GG	GG	GG						UNC102088	chr1	11252210		G	G		GG	GG
UNC189115	1	17407689	T	T		TT	TT		TT	TT	TT						UNC102696	chr1	11291251		C	C		CC	CC
JAX00243158	1	17482272	G	G		--	GG		GG	GG	GG						UNCHS000089	chr1	11333019		G	G		GG	GG
UNC190643	1	17548602	G	G		GG	GG		GG	GG	GG						UNCHS000090	chr1	11337373		A	A		AA	AA
UNC010036966	1	17585320	T	T		TT	TT		TT	TT	TT						UNC103874	chr1	11341672		G	G		GG	GG
JAX00001099	1	17743095	C	C		CC	CC		CC	CC	CC						UNC104485	chr1	11372643		C	T		CC	TT
UNC194162	1	17781424	G	G		GG	GG		GG	GG	GG						UNCJPD000025	chr1	11408276		G	G		GG	GG
UNC195750	1	17863678	C	C		CC	CC		CC	CC	CC						UNC105283	chr1	11416077		T	T		TT	TT
UNC197893	1	17997473	C	C		CC	CC		CC	CC	CC						UNCHS000091	chr1	11435252		T	T		TT	TT
UNC200911	1	18172954	C	C		CC	CC		CC	CC	CC						UNCHS000092	chr1	11440121		G	G		GG	GG
UNC201418	1	18205426	G	G		GG	GG		GG	GG	GG						UNC106795	chr1	11502038		A	A		AA	AA
backupUNC010039427	1	18263892	G	G		GG	GG		GG	GG	GG						UNCJPD000026	chr1	11530342		N	N		GG	GG
UNC203703	1	18321419	G	G		GG	GG		GG	GG	GG						UNCHS000093	chr1	11545686		T	C		TT	CC
JAX00001153	1	18474671	T	T		TT	TT		TT	TT	TT						UNC107703	chr1	11547936		N	N		--	--
UNC206290	1	18483510	N	N		--	--		--	--	--						UNCHS000094	chr1	11548492		C	C		CC	CC
JAX00001157	1	18498564	G	G		GG	GG		GG	GG	GG						UNC108325	chr1	11570718		C	C		CC	CC
UNC207853	1	18606560	G	G		GG	GG		GG	GG	GG						UNCHS000095	chr1	11576401		G	G		GG	GG
UNC209992	1	18756638	T	T		TT	TT		TT	TT	TT						UNCHS000096	chr1	11582048		A	G		AA	GG
JAX00243409	1	18813779	C	C		CC	CC		CC	CC	CC						JAX00241967	chr1	11595885		A	A		AA	AA
UNC211603	1	18862104	A	A		AA	AA		AA	AA	AA						UNC109624	chr1	11643615		C	T		CC	TT
JAX00243419	1	18948803	A	A		AA	--		AA	AA	AA						UNCJPD009415	chr1	11689287		N	N		--	--
UNC213909	1	19036075	A	A		AA	AA		AA	AA	AA						UNC110353	chr1	11692348		T	G		TT	GG
JAX00243441	1	19046863	C	C		CC	CC		CC	CC	CC						JAX00241987	chr1	11744022		G	G		GG	GG
UNC215285	1	19154946	G	G		GG	GG		GG	GG	GG						UNC111393	chr1	11746954		N	N		GG	GG
UNC216547	1	19318455	A	C		AA	AA		CC	CC	CC						UNC112302	chr1	11793253		A	G		AA	GG
JAX00001223	1	19401804	A	A		AA	AA		AA	AA	AA						JAX00241996	chr1	11830339		G	G		GG	GG
UNC218583	1	19472067	G	T		GG	GG		TT	TT	TT						UNC113047	chr1	11835789		G	G		GG	GG
UNC219849	1	19554777	T	T		TT	TT		TT	TT	TT						UNC114331	chr1	11914562		A	G		AA	GG
UNC222054	1	19707165	A	G		AA	AA		GG	GG	GG						UNC114802	chr1	11954630		A	A		AA	AA
UNC010042487	1	19708171	T	T		TT	TT		TT	TT	TT						JAX00242019	chr1	11970514		C	C		CC	CC
UNC222950	1	19763660	G	A		GG	GG		AA	AA	AA						UNCHS000097	chr1	11980283		G	G		GG	GG
UNC010523586	1	19828082	G	A		GG	GG		AA	AA	AA						UNCHS000098	chr1	11985280		C	A		CC	AA
UNC225391	1	19948678	N	N		TG	TG		TG	TG	TG						JAX00242029	chr1	11996568		G	G		GG	GG
UNC227355	1	20074019	G	G		GG	GG		GG	GG	GG						B6_01-011986786-S	chr1	11996705		C	C		CC	CC
JAX00243648	1	20140331	G	G		GG	GG		GG	GG	GG						UNC115578	chr1	12006194		C	T		CC	TT
UNC228500	1	20158526	C	T		CC	CC		TT	TT	TT						JAX00242037	chr1	12035622		A	A		AA	AA
JAX00001283	1	20191623	G	A		GG	GG		AA	AA	AA						UNCJPD000028	chr1	12097684		C	C		CC	CC
UNC231492	1	20384927	C	T		CC	CC		TT	TT	TT						UNC116817	chr1	12116705		A	G		AA	GG
UNC231727	1	20400757	A	G		AA	AA		GG	GG	GG						UNCJPD000029	chr1	12215698		T	T		TT	TT
UNC235488	1	20630775	G	A		GG	GG		AA	AA	AA						UNCHS000100	chr1	12233071		C	C		CC	CC
UNC236681	1	20724278	G	G		GG	GG		GG	GG	GG						UNC118279	chr1	12233226		T	T		TT	TT
backupUNC010044640	1	20822462	N	N		AA	AA		AA	AA	AA						UNC118659	chr1	12273136		G	G		GG	GG
UNC239961	1	20880441	C	T		CC	CC		TT	TT	TT						UNC119270	chr1	12318704		T	T		TT	TT
JAX00243838	1	20893999	G	G		GG	GG		GG	GG	GG						UNCHS000101	chr1	12353241		A	A		AA	AA
UNC241230	1	20938029	T	C		TT	TT		CC	CC	CC						UNCHS000102	chr1	12355605		A	A		AA	AA
JAX00243875	1	21033400	C	C		CC	CC		CC	CC	CC						UNC119817	chr1	12371234		T	C		TT	CC
UNC243187	1	21054931	A	G		AA	AA		GG	GG	GG						UNC6339600	chr1	12377701		A	A		AA	AA
JAX00243884	1	21086695	A	A		AA	AA		AA	AA	AA						UNC120225	chr1	12397782		T	T		TT	TT
UNC243821	1	21089785	T	C		TT	TT		CC	CC	CC						UNC120822	chr1	12459995		A	A		AA	AA
UNC244201	1	21116072	A	G		AA	AA		GG	GG	GG						UNC121401	chr1	12518475		G	G		GG	GG
UNC244917	1	21150365	C	C		CC	CC		CC	CC	CC						UNCJPD000030	chr1	12540976		G	G		GG	GG
JAX00243904	1	21177016	A	A		AA	AA		AA	AA	AA						UNC121959	chr1	12581013		C	C		CC	CC
UNC245487	1	21184133	T	T		TT	TT		TT	TT	TT						UNCJPD009446	chr1	12592065		A	A		AA	AA
UNC246230	1	21251828	A	A		AA	AA		AA	AA	AA						UNC5781406	chr1	12600482		C	C		CC	CC
UNC246837	1	21278819	G	G		GG	GG		GG	GG	GG						UNC122065	chr1	12606658		C	C		CC	CC
backupUNC010527629	1	21290257	C	T		CC	CC		TT	TT	TT						JAX00000714	chr1	12630931		C	C		CC	CC
UNC247778	1	21319472	T	T		TT	TT		TT	TT	TT						UNC123049	chr1	12684741		A	A		AA	AA
UNC247939	1	21337410	T	G		TT	TT		GG	GG	GG						UNC123541	chr1	12729603		A	G		AA	GG
UNC248435	1	21383620	A	G		AA	AA		GG	GG	GG						UNC123662	chr1	12740981		G	A		GG	AA
UNC010046230	1	21394221	C	T		CC	CC		TT	TT	TT						JAX00242139	chr1	12785941		T	T		TT	TT
UNC249229	1	21427578	G	G		GG	GG		GG	GG	GG						JAX00242146	chr1	12797945		A	G		AA	GG
UNC249610	1	21450351	A	A		AA	AA		AA	AA	AA						UNC124584	chr1	12812959		T	T		TT	TT
UNC250092	1	21479363	C	C		CC	CC		CC	CC	CC						JAX00190830	chr1	12823151		G	G		GG	GG
UNC250644	1	21514977	T	T		TT	TT		TT	TT	TT						UNCHS000103	chr1	12854240		A	C		AA	CC
UNC251139	1	21548959	T	C		TT	TT		CC	CC	CC						UNCHS000104	chr1	12857702		T	C		TT	CC
UNC251384	1	21581360	T	C		TT	TT		CC	CC	CC						JAX00242170	chr1	12857792		G	G		GG	GG
UNC252166	1	21631042	C	C		CC	CC		CC	CC	CC						UNCHS000105	chr1	12867028		T	T		TT	TT
JAX00244011	1	21640999	C	T		CC	CC		TT	TT	TT						UNCHS000106	chr1	12871748		A	A		AA	AA
UNC252437	1	21647248	T	C		TT	TT		CC	CC	CC						UNC125332	chr1	12880486		C	T		CC	TT
UNC253175	1	21680728	G	A		GG	GG		AA	AA	AA						UNCHS000107	chr1	12883362		G	T		GG	TT
UNC253917	1	21719423	C	C		CC	CC		CC	CC	CC						UNCHS000108	chr1	12888028		C	T		CC	TT
JAX00244057	1	21724793	G	T		GG	GG		TT	TT	TT						UNC125893	chr1	12916065		G	A		GG	AA
UNC254389	1	21746889	C	C		CC	CC		CC	CC	CC						JAX00242177	chr1	12920061		A	A		AA	AA
UNC254822	1	21782783	G	G		GG	GG		GG	GG	GG						UNCHS000110	chr1	12938865		C	C		CC	CC
JAX00244072	1	21836603	A	A		AA	AA		AA	AA	AA						UNC126538	chr1	12946779		N	N		AA	--
UNC255790	1	21842394	A	G		AA	AA		GG	GG	GG						JAX00242215	chr1	12994801		T	T		TT	TT
UNC256701	1	21909502	G	G		GG	GG		GG	GG	GG						JAX00242215r	chr1	12994801		T	T		TT	TT
UNC257250	1	21944614	A	G		AA	AA		GG	GG	GG						UNC24953939	chr1	13002532		N	N		GG	GG
UNC257864	1	21981970	T	C		TT	TT		CC	CC	CC						UNCHS000111	chr1	13025022		G	A		GG	AA
UNC258238	1	22009617	A	A		AA	AA		AA	AA	AA						UNCHS000112	chr1	13027853		G	A		GG	AA
UNC258775	1	22040323	A	G		AA	AA		GG	GG	GG						JAX00242226	chr1	13038248		G	A		GG	AA
JAX00244102	1	22041701	A	A		AA	AA		AA	AA	AA						UNC128912	chr1	13076797		A	G		AA	GG
UNC259179	1	22077386	C	C		CC	CC		CC	CC	CC						UNCHS000113	chr1	13128266		A	A		AA	AA
UNC259406	1	22094681	G	A		GG	GG		AA	AA	AA						UNC129874	chr1	13129964		C	T		CC	TT
UNC259893	1	22136249	A	A		AA	AA		--	AA	AA						UNCHS000114	chr1	13130973		T	T		TT	TT
UNC260263	1	22174026	A	A		AA	AA		AA	AA	AA						UNC130265	chr1	13164449		A	C		AA	CC
UNC260669	1	22214523	C	C		CC	CC		CC	CC	CC						UNCHS000115	chr1	13201683		T	C		TT	CC
UNC261003	1	22239875	T	T		TT	TT		TT	TT	TT						UNC130697	chr1	13202276		C	T		CC	TT
UNC261713	1	22280093	T	C		TT	TT		CC	CC	CC						UNCHS000116	chr1	13204827		C	T		CC	TT
JAX00001439	1	22280489	A	G		AA	AA		GG	GG	GG						UNCHS000117	chr1	13240607		G	A		GG	AA
UNC262158	1	22299360	C	T		CC	CC		TT	TT	TT						UNCHS000118	chr1	13243188		C	T		CC	TT
UNC262857	1	22339393	A	A		--	--		--	--	--						UNC131096	chr1	13243837		C	C		CC	CC
JAX00244148	1	22347157	T	T		TT	TT		TT	TT	TT						JAX00242324	chr1	13264780		T	T		TT	TT
UNC263171	1	22357277	T	T		TT	TT		TT	TT	TT						JAX00000763	chr1	13275270		G	G		GG	GG
UNC263810	1	22390621	A	G		AA	AA		GG	GG	GG						JAX00000763r	chr1	13275270		G	G		GG	GG
JAX00244173	1	22418894	T	T		TT	TT		TT	TT	TT						UNC131724	chr1	13287056		T	C		TT	CC
UNC264385	1	22421498	G	G		GG	GG		GG	GG	GG						UNCHS000119	chr1	13309750		G	A		GG	AA
UNC264416	1	22475222	G	G		GG	GG		GG	GG	GG						UNCHS000120	chr1	13315152		T	T		TT	TT
UNC264759	1	22503528	C	C		CC	CC		CC	CC	CC						UNC132450	chr1	13356203		C	T		CC	TT
UNC265227	1	22537091	A	A		AA	AA		AA	AA	AA						UNC132724	chr1	13381025		C	C		CC	CC
UNC265497	1	22556093	C	C		CC	CC		CC	CC	CC						UNCJPD000031	chr1	13424718		G	G		GG	GG
JAX00244192	1	22580029	C	C		CC	CC		CC	CC	CC						UNC133320	chr1	13427537		A	G		AA	GG
JAX00244193	1	22585777	T	T		TT	TT		TT	TT	TT						UNCHS000121	chr1	13433549		A	C		AA	CC
UNC266348	1	22610743	T	T		TT	TT		TT	TT	TT						UNCHS000122	chr1	13437503		C	T		CC	TT
UNC266725	1	22641137	G	A		GG	GG		AA	AA	AA						JAX00242373	chr1	13440762		C	C		CC	CC
JAX00001464	1	22671028	A	C		AA	AA		CC	CC	CC						UNCJPD000032	chr1	13476123		T	T		TT	TT
UNC267740	1	22701267	C	C		CC	CC		CC	CC	CC						JAX00242389	chr1	13490433		T	T		TT	TT
UNC268149	1	22721260	T	C		TT	TT		CC	CC	CC						UNC134046	chr1	13500643		T	T		TT	TT
JAX00244218	1	22742226	A	A		AA	AA		AA	AA	AA						UNCJPD009110	chr1	13515795		C	C		CC	CC
JAX00001471	1	22746717	C	T		CC	CC		TT	TT	TT						UNC134669	chr1	13540908		C	T		CC	TT
UNC010529057	1	22756725	T	C		TT	TT		CC	CC	CC						UNCHS000123	chr1	13601257		C	T		CC	TT
UNC268995	1	22767843	A	A		AA	AA		AA	AA	AA						UNCHS000124	chr1	13604373		T	T		TT	TT
UNC269692	1	22803201	C	T		CC	CC		TT	TT	TT						UNC135474	chr1	13604982		T	C		TT	CC
UNC269899	1	22816233	T	C		TT	TT		CC	CC	CC						UNCHS000125	chr1	13633908		C	C		CC	CC
UNC270452	1	22850667	T	G		TT	TT		GG	GG	GG						UNCHS000126	chr1	13637024		A	A		AA	AA
UNC271085	1	22899482	T	T		TT	TT		TT	TT	TT						UNC_rs50672660	chr1	13653698		A	A		AA	AA
UNC271472	1	22929649	T	T		TT	TT		TT	TT	TT						UNC136630	chr1	13675105		C	C		CC	CC
JAX00244274	1	22949775	C	C		CC	CC		CC	CC	CC						UNC137674	chr1	13738223		T	C		TT	CC
UNC271981	1	22964681	C	C		CC	CC		CC	CC	CC						UNC138462	chr1	13781683		A	G		AA	GG
UNC272451	1	22997827	C	C		CC	CC		CC	CC	CC						JAX00242455	chr1	13782602		G	A		GG	AA
UNC273319	1	23060799	A	A		AA	AA		AA	AA	AA						UNCHS000127	chr1	13843919		C	T		CC	TT
UNC273653	1	23081316	T	T		TT	TT		TT	TT	TT						UNCHS000128	chr1	13846870		C	C		CC	CC
JAX00001497	1	23117656	G	G		GG	GG		GG	GG	GG						JAX00242480	chr1	13855369		C	T		CC	TT
UNC274279	1	23121067	T	T		TT	TT		TT	TT	TT						UNC140121	chr1	13860415		G	T		GG	TT
UNC274811	1	23158939	A	G		AA	AA		GG	GG	GG						UNCHS000129	chr1	13863841		C	T		CC	TT
UNC275165	1	23190072	T	T		TT	TT		TT	TT	TT						UNCHS000130	chr1	13866830		C	C		CC	CC
UNC275738	1	23233172	G	A		GG	GG		AA	AA	AA						UNC140543	chr1	13890559		C	T		CC	TT
UNC275951	1	23249988	T	C		TT	TT		CC	CC	CC						UNCJPD000033	chr1	13898512		C	C		CC	CC
UNC276290	1	23293039	T	G		TT	TT		GG	GG	GG						UNC141072	chr1	13936558		T	T		TT	TT
UNC276402	1	23315591	A	G		AA	AA		GG	GG	GG						JAX00190858	chr1	13979662		T	T		TT	TT
JAX00244336	1	23341122	A	G		AA	AA		GG	GG	GG						JAX00242504	chr1	13985760		T	T		TT	TT
UNC277058	1	23350772	G	G		GG	GG		GG	GG	GG						UNC141887	chr1	13998147		T	T		TT	TT
UNC277576	1	23386265	G	A		GG	GG		AA	AA	AA						UNC142280	chr1	14027765		G	A		GG	AA
UNC278071	1	23424426	T	T		TT	TT		TT	TT	TT						JAX00000824	chr1	14077030		A	A		AA	AA
UNC278457	1	23455857	G	A		GG	GG		AA	AA	AA						UNC143394	chr1	14134903		T	T		TT	TT
UNC278894	1	23484917	G	A		GG	GG		AA	AA	AA						JAX00242525	chr1	14138417		A	A		AA	AA
UNC010530523	1	23502834	A	G		AA	AA		GG	GG	GG						JAX00242530	chr1	14190483		T	T		TT	TT
UNC279507	1	23523291	G	G		GG	GG		GG	GG	GG						UNC144144	chr1	14196604		G	A		GG	AA
UNC280005	1	23555229	G	G		GG	GG		GG	GG	GG						JAX00000833	chr1	14205522		G	G		GG	GG
JAX00001531	1	23557411	A	G		AA	AA		GG	GG	GG						UNCJPD009282	chr1	14218541		G	G		GG	GG
UNC280284	1	23583616	G	A		GG	GG		AA	AA	AA						UNCHS000131	chr1	14226596		A	A		AA	AA
JAX00244376	1	23599177	G	G		GG	GG		GG	GG	GG						UNC144647	chr1	14228630		A	G		AA	GG
UNC280863	1	23618718	T	T		TT	TT		TT	TT	TT						UNCHS000132	chr1	14228869		G	A		GG	AA
JAX00244392	1	23642511	A	A		AA	AA		AA	AA	AA						UNCHS000133	chr1	14241157		C	T		CC	TT
JAX00244394	1	23656245	A	A		AA	AA		AA	AA	AA						UNCHS000134	chr1	14243367		T	T		TT	TT
UNC281272	1	23657687	T	T		TT	TT		TT	TT	TT						UNC145132	chr1	14261489		G	A		GG	AA
UNC281641	1	23682788	A	C		AA	AA		CC	CC	CC						JAX00000840	chr1	14297118		T	C		TT	CC
UNC282212	1	23718670	G	A		GG	GG		AA	AA	AA						UNC145909	chr1	14334166		A	G		AA	GG
JAX00244426	1	23738349	G	G		GG	GG		GG	GG	GG						UNCJPD000034	chr1	14364893		H	T		TC	TT
UNC282861	1	23765322	C	A		CC	CC		AA	AA	AA						UNC146540	chr1	14367338		C	T		CC	TT
UNC283190	1	23784570	T	C		TT	TT		CC	CC	CC						JAX00242565	chr1	14373678		G	T		GG	TT
UNC283804	1	23819687	C	T		CC	CC		TT	TT	TT						UNC147332	chr1	14421305		G	G		GG	GG
UNC284694	1	23883117	C	A		CC	CC		AA	AA	AA						UNCHS000135	chr1	14466228		G	G		GG	GG
UNC284897	1	23906455	A	C		AA	AA		CC	CC	CC						UNCHS000136	chr1	14470761		T	C		TT	CC
UNC285476	1	23942752	C	T		CC	CC		TT	TT	TT						UNC148022	chr1	14473352		T	C		TT	CC
UNC286382	1	23983450	T	H		TT	TT		TC	TC	TC						JAX00242583	chr1	14513398		T	T		TT	TT
JAX00244476	1	23994519	T	G		TT	TT		GG	GG	GG						UNC148652	chr1	14540842		G	G		GG	GG
backupUNC010532073	1	24011614	C	A		CC	CC		AA	AA	AA						JAX00000859	chr1	14542325		G	G		GG	GG
UNC287101	1	24016152	G	A		GG	GG		AA	AA	AA						UNCHS000137	chr1	14565340		A	G		AA	GG
UNC287500	1	24048963	T	C		TT	TT		CC	CC	CC						JAX00242592	chr1	14568781		G	G		GG	GG
UNC287784	1	24073202	A	A		AA	AA		AA	AA	AA						UNCHS000138	chr1	14575381		G	G		GG	GG
UNC288334	1	24115179	T	C		TT	TT		CC	CC	CC						JAX00000863	chr1	14579332		A	G		AA	GG
UNC288956	1	24146023	G	A		GG	GG		AA	AA	AA						UNCHS000139	chr1	14582386		T	T		TT	TT
UNC289411	1	24175304	A	A		AA	AA		AA	AA	AA						UNCHS000140	chr1	14585758		N	N		TT	TT
UNC289995	1	24213586	C	C		CC	CC		CC	CC	CC						UNC149432	chr1	14589546		T	C		TT	CC
UNC290518	1	24245271	G	G		GG	GG		GG	GG	GG						UNC149968	chr1	14622203		C	T		CC	TT
UNC291039	1	24279656	T	T		TT	TT		TT	TT	TT						UNC150730	chr1	14659888		T	T		TT	TT
UNC291812	1	24312029	G	G		GG	GG		GG	GG	GG						UNCJPD000035	chr1	14681837		N	N		--	--
JAX00244590	1	24326205	C	C		CC	CC		CC	CC	CC						JAX00242613	chr1	14714761		A	A		AA	AA
UNC292291	1	24342217	C	C		CC	CC		CC	CC	CC						UNC151920	chr1	14726005		A	A		AA	AA
JAX00244609	1	24363382	T	T		TT	TT		TT	TT	TT						UNCHS000141	chr1	14748117		C	T		CC	TT
UNC292653	1	24368752	C	T		CC	CC		TT	TT	TT						UNCHS000142	chr1	14751104		T	T		TT	TT
UNC293247	1	24411334	A	C		AA	AA		CC	CC	CC						JAX00242633	chr1	14753392		A	A		AA	AA
UNC293808	1	24442090	C	T		CC	CC		TT	TT	TT						UNC152555	chr1	14763878		T	T		TT	TT
UNC294157	1	24460403	C	A		CC	CC		AA	AA	AA						UNC153710	chr1	14835368		G	G		GG	GG
JAX00244636	1	24486892	A	G		AA	AA		GG	GG	GG						UNC154487	chr1	14876688		C	C		CC	CC
UNC295267	1	24516479	A	C		AA	AA		CC	CC	CC						JAX00242671	chr1	14907189		G	G		GG	GG
UNC295523	1	24528086	A	G		AA	AA		GG	GG	GG						UNC155247	chr1	14909034		G	G		GG	GG
JAX00244653	1	24529965	A	A		AA	AA		AA	AA	AA						UNCHS000143	chr1	15010961		A	A		AA	AA
UNC296454	1	24574813	C	C		CC	CC		CC	CC	CC						UNCJPD000037	chr1	15014300		G	G		GG	GG
UNC010440650	1	24612376	N	A		AC	AC		--	AA	AA						UNCHS000144	chr1	15015630		A	A		AA	AA
UNC297129	1	24615328	C	C		CC	CC		CC	CC	CC						UNC156797	chr1	15019277		A	A		AA	AA
UNC297679	1	24640748	C	C		CC	CC		CC	CC	CC						JAX00242691	chr1	15105937		G	G		GG	GG
UNC298040	1	24670994	G	G		GG	GG		GG	GG	GG						JAX00242692	chr1	15106120		A	A		AA	AA
UNC298468	1	24739294	G	G		GG	GG		GG	GG	GG						UNCHS000145	chr1	15119970		G	G		GG	GG
UNC298792	1	24757341	G	A		GG	GG		AA	AA	AA						UNC158041	chr1	15120755		G	G		GG	GG
UNC300429	1	24870062	T	T		TT	TT		TT	TT	TT						JAX00242707	chr1	15206357		G	G		GG	GG
UNC300940	1	24901978	A	C		AA	AA		CC	CC	CC						JAX00242713	chr1	15217198		C	C		CC	CC
UNC301459	1	24937859	T	C		TT	TT		CC	CC	CC						UNC159456	chr1	15224755		A	A		AA	AA
UNC302007	1	24972045	N	N		CC	CC		CC	CC	CC						UNC159803	chr1	15267064		G	G		GG	GG
UNC302619	1	25007332	T	T		TT	TT		TT	TT	TT						UNCJPD007786	chr1	15271474		G	G		GG	GG
UNC302824	1	25035629	N	N		--	--		--	--	--						UNC160312	chr1	15319410		T	T		TT	TT
UNC303258	1	25065037	A	G		AA	AA		GG	GG	GG						JAX00000918	chr1	15353592		A	A		AA	AA
UNC303470	1	25086932	A	A		AA	AA		AA	AA	AA						JAX00242746	chr1	15359024		G	G		GG	GG
JAX00244772	1	25100685	A	A		AA	AA		AA	AA	AA						UNC161340	chr1	15367984		T	T		TT	TT
JAX00244775	1	25123798	T	T		TT	TT		TT	TT	TT						UNC162008	chr1	15409882		A	A		AA	AA
UNC304098	1	25133192	G	G		GG	GG		GG	GG	GG						JAX00000925	chr1	15438978		C	C		CC	CC
UNC304526	1	25167045	T	T		TT	TT		TT	TT	TT						UNC162603	chr1	15439741		T	T		TT	TT
UNC304770	1	25202114	T	T		TT	TT		TT	TT	TT						UNCHS000147	chr1	15485444		A	A		AA	AA
UNC305044	1	25230631	G	A		GG	GG		AA	AA	AA						UNCHS000148	chr1	15498777		G	G		GG	GG
UNC305368	1	25257279	C	T		CC	CC		TT	TT	TT						UNC163443	chr1	15499909		T	G		TT	GG
UNC305681	1	25291743	G	T		GG	GG		TT	TT	TT						UNC164396	chr1	15558147		C	T		CC	TT
UNC306419	1	25341744	G	G		GG	GG		GG	GG	GG						JAX00000935	chr1	15565111		T	C		TT	CC
UNC306690	1	25359479	A	A		AA	AA		AA	AA	AA						UNCHS000149	chr1	15579411		G	T		GG	TT
UNC307271	1	25407846	C	A		CC	CC		AA	AA	AA						JAX00242808	chr1	15581297		G	G		GG	GG
JAX00001667	1	25420349	A	G		AA	AA		GG	GG	GG						UNCHS000150	chr1	15582282		A	A		AA	AA
UNC307551	1	25430401	C	T		CC	CC		TT	TT	TT						UNC164943	chr1	15590146		G	A		GG	AA
UNC307742	1	25457598	T	T		TT	TT		TT	TT	TT						UNC165948	chr1	15645669		N	N		--	--
UNC308448	1	25531586	G	A		GG	GG		AA	AA	AA						UNC166915	chr1	15716413		T	C		TT	CC
UNC309005	1	25566808	G	A		GG	GG		AA	AA	AA						UNC167166	chr1	15752018		C	A		CC	AA
UNC309235	1	25586745	C	T		CC	CC		TT	TT	TT						UNC167757	chr1	15787725		T	C		TT	CC
UNC309730	1	25628045	G	G		GG	GG		GG	GG	GG						JAX00242858	chr1	15798672		C	C		CC	CC
UNC309997	1	25659600	C	C		CC	CC		CC	CC	CC						JAX00242874	chr1	15817404		G	G		GG	GG
UNC310436	1	25698838	T	T		TT	TT		TT	TT	TT						UNCHS000151	chr1	15825517		G	G		GG	GG
JAX00001692	1	25754788	A	A		AA	AA		AA	AA	AA						UNCHS000152	chr1	15832044		A	A		AA	AA
UNC311195	1	25757843	G	T		GG	GG		TT	TT	TT						UNC168953	chr1	15857464		G	G		GG	GG
UNC312117	1	25796544	G	G		GG	GG		GG	GG	GG						JAX00000960	chr1	15905961		A	A		AA	AA
UNC312831	1	25838944	C	A		CC	CC		AA	AA	AA						UNC169874	chr1	15909294		N	N		TG	TG
UNC313243	1	25863857	T	T		TT	TT		TT	TT	TT						UNC170285	chr1	15938033		C	C		CC	CC
UNC313916	1	25912207	T	T		TT	TT		TT	TT	TT						UNC171301	chr1	16019662		N	N		CC	CC
JAX00244974	1	25938835	A	G		AA	AA		GG	GG	GG						UNCJPD000040	chr1	16071068		N	N		--	--
UNC314592	1	25955022	G	G		GG	GG		--	GG	GG						JAX00000972	chr1	16078197		T	T		TT	TT
JAX00244982	1	25976570	T	T		TT	TT		TT	TT	TT						JAX00190899	chr1	16099836		G	G		GG	GG
UNC315252	1	25997697	G	T		GG	GG		TT	TT	--						UNC172447	chr1	16106636		A	G		AA	GG
UNC315592	1	26015864	N	N		CC	CC		CC	CC	CC						UNC173039	chr1	16155822		A	G		AA	GG
UNC316811	1	26085693	T	G		TT	TT		GG	GG	GG						UNCHS000154	chr1	16170002		T	C		TT	CC
UNC317129	1	26104098	T	C		TT	TT		CC	CC	CC						UNCHS000155	chr1	16178294		A	A		AA	AA
UNC317647	1	26144613	C	T		CC	CC		TT	TT	TT						UNCHS000156	chr1	16181132		A	A		AA	AA
UNC010440931	1	26159506	H	C		TC	TC		CC	--	CC						UNC173980	chr1	16238141		C	T		CC	TT
UNC318124	1	26170270	T	C		TT	TT		CC	CC	CC						UNC174093	chr1	16247655		A	G		AA	GG
UNC318619	1	26214051	A	A		AA	AA		AA	AA	AA						JAX00242967	chr1	16275043		A	A		AA	AA
JAX00245029	1	26216445	C	C		CC	CC		CC	CC	CC						JAX00000989	chr1	16282025		G	T		GG	TT
UNC319005	1	26239897	A	A		AA	AA		AA	AA	AA						UNCHS000157	chr1	16307741		C	C		CC	CC
JAX00245032	1	26271090	T	T		TT	TT		TT	TT	TT						JAX00242977	chr1	16310210		A	A		AA	AA
UNC320073	1	26282409	C	C		CC	CC		CC	CC	CC						UNCHS000158	chr1	16310835		A	A		AA	AA
UNC320670	1	26310326	A	A		AA	AA		AA	AA	AA						UNCJPD008443	chr1	16322471		T	T		TT	TT
UNC321690	1	26364847	C	T		CC	CC		TT	TT	TT						UNCHS000159	chr1	16342189		C	T		CC	TT
UNC321721	1	26367178	N	N		TC	TC		TC	TC	TC						UNCHS000160	chr1	16344909		G	G		GG	GG
UNC322195	1	26415534	G	A		GG	GG		AA	AA	AA						UNCHS000161	chr1	16359531		C	T		CC	TT
UNC323488	1	26511959	A	G		AA	AA		GG	GG	GG						UNCHS000162	chr1	16370589		G	G		GG	GG
UNC010535074	1	26702287	N	N		CC	CC		TT	TT	TT						JAX00242989	chr1	16429758		G	G		GG	GG
UNC327331	1	26751734	T	T		--	TT		TT	TT	TT						UNCHS000163	chr1	16442608		T	T		TT	TT
JAX00245113	1	26757386	G	G		GG	GG		GG	GG	GG						UNCHS000164	chr1	16446407		G	A		GG	AA
JAX00245123	1	26810245	C	C		CC	CC		CC	CC	CC						UNC176258	chr1	16468348		T	T		TT	TT
JAX00001782	1	26970988	C	T		CC	CC		TT	TT	TT						UNCHS000165	chr1	16500178		T	T		TT	TT
UNC330819	1	26971726	G	G		GG	GG		GG	GG	GG						UNCHS000166	chr1	16504392		A	A		AA	AA
UNC333485	1	27149115	G	A		GG	GG		AA	AA	AA						JAX00001005	chr1	16509416		A	A		AA	AA
UNC337071	1	27421620	A	G		AA	AA		GG	GG	GG						UNCHS000167	chr1	16560447		A	A		AA	AA
JAX00001831	1	27614937	A	G		AA	AA		GG	--	GG						UNCHS000168	chr1	16563123		T	T		TT	TT
UNC339202	1	27625849	C	C		CC	CC		CC	CC	CC						sanger60	chr1	16567935		A	A		AA	AA
UNC340151	1	27730678	T	C		TT	TT		CC	CC	CC						sanger60q	chr1	16567935		A	A		AA	AA
UNC343081	1	28089402	C	C		CC	CC		CC	CC	--						UNC177767	chr1	16578608		T	T		TT	TT
backupUNC011181136	1	28149567	G	G		GG	GG		GG	GG	GG						UNCJPD000041	chr1	16685361		N	N		TT	TT
UNC010537386	1	28211520	T	N		TT	TT		--	--	--						UNC179038	chr1	16699047		G	A		GG	AA
UNC346097	1	28331362	T	T		TT	TT		TT	TT	TT						UNC180162	chr1	16788561		T	T		TT	TT
UNC347566	1	28492472	G	G		GG	GG		GG	GG	GG						UNCJPD000042	chr1	16872785		C	C		CC	CC
UNC010054938	1	28667250	A	A		AA	AA		AA	AA	AA						JAX00243042	chr1	16891448		C	C		CC	CC
UNC349593	1	28670097	T	T		TT	TT		TT	TT	TT						JAX00243052	chr1	16930310		C	C		CC	CC
UNC010055709	1	28900261	T	C		TT	TT		CC	CC	CC						UNC182173	chr1	16960039		C	C		CC	CC
UNC352920	1	28941469	A	G		AA	AA		GG	GG	GG						UNCHS000169	chr1	17009201		C	C		CC	CC
JAX00001940	1	29058511	G	A		GG	GG		AA	AA	AA						JAX00001044	chr1	17033290		A	A		AA	AA
JAX00245377	1	29060311	A	A		AA	AA		AA	AA	AA						UNCHS000171	chr1	17072861		G	G		GG	GG
JAX00245379	1	29085362	G	G		GG	GG		GG	GG	GG						UNCHS000172	chr1	17082234		A	A		AA	AA
UNC355453	1	29135249	C	C		CC	CC		CC	CC	CC						UNCJPD000043	chr1	17113216		N	N		--	--
JAX00245388	1	29197700	T	C		TT	TT		CC	CC	CC						UNC184484	chr1	17121242		A	A		AA	AA
UNC010058011	1	29218037	G	A		GG	GG		AA	AA	AA						JAX00243091	chr1	17169957		C	C		CC	CC
JAX00001960	1	29320442	A	G		AA	AA		GG	GG	GG						JAX00243092	chr1	17170659		T	T		TT	TT
JAX00001962	1	29354689	A	G		AA	AA		GG	GG	GG						UNC186479	chr1	17255046		A	A		AA	AA
UNC359010	1	29379878	C	T		CC	CC		--	TT	TT						UNCJPD000044	chr1	17276588		C	C		CC	CC
JAX00001969	1	29452262	A	C		AA	AA		CC	CC	CC						UNC187637	chr1	17321336		G	G		GG	GG
UNC361622	1	29634567	C	A		CC	CC		AA	AA	AA						UNCHS000173	chr1	17326078		T	T		TT	TT
backupUNC010059535	1	29644011	G	A		GG	GG		AA	AA	AA						UNCHS000174	chr1	17335280		T	T		TT	TT
UNC363662	1	29843720	C	C		CC	CC		CC	CC	CC						UNC189115	chr1	17417608		T	T		TT	TT
UNC365663	1	30066465	T	C		TT	TT		CC	CC	CC						JAX00243158	chr1	17492191		G	G		GG	GG
backupUNC010060568	1	30077708	G	T		GG	GG		TT	TT	TT						UNCJPD008284	chr1	17497885		N	N		--	--
backupUNC010060795	1	30377354	T	T		TT	TT		TT	TT	TT						JAX00243163	chr1	17537343		G	G		GG	GG
UNC368438	1	30398761	C	C		CC	CC		CC	CC	CC						JAX00243170	chr1	17551019		T	T		TT	TT
UNC369354	1	30480686	C	T		CC	CC		TT	TT	TT						JAX00001099	chr1	17753014		C	C		CC	CC
UNC370888	1	30627636	N	N		TT	TT		--	TT	TT						UNC194162	chr1	17791343		G	G		GG	GG
UNC371148	1	30664485	A	A		AA	AA		AA	AA	AA						UNC195750	chr1	17873597		C	C		CC	CC
UNC371742	1	30715330	C	C		CC	CC		CC	CC	CC						JAX00243226	chr1	17892292		T	T		TT	TT
JAX00245570	1	30734513	T	T		TT	TT		TT	TT	TT						UNCHS000175	chr1	17997367		A	A		AA	AA
UNC371950	1	30772460	G	G		GG	GG		GG	GG	GG						UNCHS000176	chr1	18003060		T	T		TT	TT
UNC372374	1	30815119	C	T		CC	CC		TT	TT	TT						UNC197893	chr1	18007392		C	C		CC	CC
backupUNC010061308	1	30831642	G	A		GG	GG		AA	AA	AA						UNCJPD000046	chr1	18047151		A	A		AA	AA
UNC372930	1	30858529	A	A		AA	AA		AA	AA	AA						UNCHS000177	chr1	18096243		T	T		TT	TT
UNC373330	1	30902434	A	G		AA	AA		GG	GG	GG						UNCHS000178	chr1	18099480		C	N		CC	CC
UNC373557	1	30940070	T	T		TT	TT		TT	TT	TT						JAX00243265	chr1	18115281		G	G		GG	GG
UNC374016	1	30971846	G	A		GG	GG		AA	AA	AA						JAX00243272	chr1	18158160		G	G		GG	GG
UNC374362	1	31033836	N	N		AA	AA		--	AA	--						UNCHS000179	chr1	18168190		A	A		AA	AA
UNC374674	1	31076845	A	A		AA	AA		AA	AA	AA						UNCHS000180	chr1	18173144		T	T		TT	TT
JAX00002092	1	31104390	C	T		CC	CC		TT	TT	TT						UNC200911	chr1	18182873		C	C		CC	CC
JAX00245639	1	31115144	A	G		AA	AA		GG	GG	GG						UNCJPD000047	chr1	18190964		T	T		TT	TT
UNC375193	1	31115770	A	G		AA	AA		GG	GG	GG						UNC201418	chr1	18215345		N	N		--	--
JAX00245647	1	31142051	G	G		GG	GG		GG	GG	GG						UNC203703	chr1	18331338		G	G		GG	GG
UNC375681	1	31160214	T	T		TT	TT		TT	TT	TT						JAX00001144	chr1	18352880		T	T		TT	TT
JAX00245661	1	31191572	N	G		--	--		GG	GG	GG						JAX00001153	chr1	18484590		T	T		TT	TT
UNC376451	1	31210543	C	C		CC	CC		CC	CC	CC						UNCHS000181	chr1	18492418		T	T		TT	TT
UNC377023	1	31244809	G	G		GG	GG		GG	GG	GG						UNC206290	chr1	18493429		N	N		CC	CC
UNC377508	1	31284656	A	A		AA	AA		AA	AA	AA						UNCHS000182	chr1	18496617		T	T		TT	TT
UNC378094	1	31334223	C	C		CC	CC		CC	CC	--						UNCJPD000048	chr1	18588265		C	C		CC	CC
UNC378383	1	31387872	C	C		CC	CC		CC	CC	CC						UNC207853	chr1	18616479		G	G		GG	GG
UNC378818	1	31429604	A	A		AA	AA		AA	AA	AA						JAX00243358	chr1	18651621		T	T		TT	TT
backupUNC010062452	1	31462524	G	G		GG	GG		GG	GG	GG						JAX00243377	chr1	18711412		A	A		AA	AA
UNC379113	1	31464533	A	G		AG	AA		GG	GG	GG						UNC209992	chr1	18766557		T	T		TT	TT
UNC379621	1	31507899	C	C		CC	CC		CC	CC	CC						UNCHS000183	chr1	18790547		C	C		CC	CC
UNC380075	1	31560014	T	T		TT	TT		TT	TT	TT						UNCHS000184	chr1	18793126		C	C		CC	CC
UNC380599	1	31616026	A	C		AC	AA		CC	CC	CC						JAX00243409	chr1	18823698		C	C		CC	CC
UNC380748	1	31635833	C	C		CC	CC		CC	CC	CC						UNCJPD009598	chr1	18840707		T	T		TT	TT
UNC380880	1	31675473	C	C		CC	CC		CC	CC	CC						UNCHS000185	chr1	18857709		G	G		GG	GG
UNC381552	1	31719870	G	N		GG	GG		--	--	--						UNCHS000186	chr1	18860234		C	C		CC	CC
UNC010062500	1	31720008	T	C		TC	TT		CC	CC	CC						UNC211603	chr1	18872023		A	A		AA	AA
JAX00002140	1	31725929	G	G		GG	GG		GG	GG	GG						JAX00243419	chr1	18958722		A	A		AA	AA
UNC382234	1	31785145	T	G		TG	TT		GG	GG	GG						JAX00243428	chr1	18976075		C	C		CC	CC
UNC382696	1	31824485	G	G		GG	GG		GG	GG	GG						UNCHS000187	chr1	18978927		T	T		TT	TT
UNC383081	1	31885377	G	G		GG	GG		GG	GG	GG						UNCHS000188	chr1	18981378		T	T		TT	TT
UNC383274	1	31914263	A	G		AG	AA		GG	GG	GG						UNC213909	chr1	19045994		A	A		AA	AA
UNC383727	1	31941420	G	A		AG	GG		AA	AA	AA						JAX00243441	chr1	19056782		C	C		CC	CC
UNC384414	1	32010025	G	G		GG	GG		GG	GG	GG						JAX00243444	chr1	19087048		C	C		CC	CC
JAX00002160	1	32012487	G	G		GG	GG		GG	GG	GG						UNCHS000189	chr1	19132717		N	A		AG	AG
UNC384787	1	32059645	A	C		AC	--		CC	CC	CC						UNCHS000190	chr1	19135107		G	G		GG	GG
UNC385016	1	32091904	G	T		TG	GG		TT	TT	TT						UNCJPD000049	chr1	19153011		N	N		--	--
UNC385417	1	32139079	A	G		AG	AA		GG	GG	GG						UNC215285	chr1	19164865		G	G		GG	GG
UNC386035	1	32223925	G	A		AG	GG		AA	AA	AA						UNCHS000191	chr1	19171004		A	A		AA	AA
UNC386248	1	32252458	T	T		TT	TT		TT	TT	TT						UNC19381806	chr1	19174423		N	N		--	--
UNC387018	1	32310223	A	G		AG	AA		GG	GG	GG						JAX00243451	chr1	19176383		G	G		GG	GG
JAX00245787	1	32353033	C	C		CC	CC		CC	CC	CC						UNC216547	chr1	19328374		C	A		CC	AA
UNC388010	1	32371139	N	N		CC	CC		CC	CC	CC						JAX00243474	chr1	19332368		C	C		CC	CC
JAX00245797	1	32398635	A	A		AA	AA		AA	AA	AA						JAX00190966	chr1	19357075		G	G		GG	GG
UNC389166	1	32455171	C	T		TC	CC		TT	TT	TT						UNC218583	chr1	19481986		T	G		TT	GG
UNC389352	1	32475640	A	A		AA	AA		AA	AA	AA						UNCHS000193	chr1	19503170		T	T		TT	TT
UNC389737	1	32524856	C	C		CC	CC		CC	CC	CC						UNCHS000194	chr1	19505423		C	C		CC	CC
UNC390305	1	32580358	N	N		--	GG		--	AA	--						UNCJPD008497	chr1	19521156		T	T		TT	TT
JAX00245836	1	32583809	T	T		TT	TT		TT	TT	TT						JAX00001232	chr1	19524505		G	G		GG	GG
UNC390703	1	32621419	A	A		AA	AA		AA	AA	AA						UNC219849	chr1	19564696		T	T		TT	TT
UNC391011	1	32654282	G	G		GG	GG		GG	GG	GG						JAX00243512	chr1	19577100		C	C		CC	CC
backupUNC010539556	1	32691566	G	T		TG	GG		TT	TT	TT						JAX00243519	chr1	19643154		G	G		GG	GG
UNC391961	1	32704834	A	G		AG	AA		GG	GG	GG						UNC222950	chr1	19773579		A	G		AA	GG
UNC392223	1	32735313	A	A		AA	AA		AA	AA	AA						UNCJPD000050	chr1	19810137		T	T		TT	TT
JAX00245877	1	32781759	G	G		GG	GG		GG	GG	GG						JAX00001257	chr1	19877796		T	C		TT	CC
UNC392954	1	32786423	T	C		TC	TT		CC	CC	CC						UNCHS000195	chr1	19893522		G	A		GG	AA
UNC394473	1	32885508	T	T		TT	TT		TT	TT	TT						UNCHS000197	chr1	19913646		C	C		CC	CC
JAX00245909	1	32918648	T	T		TT	TT		TT	TT	TT						UNCHS000198	chr1	19916253		C	T		CC	TT
UNC394961	1	32921059	G	G		GG	GG		GG	GG	GG						UNCJPD000051	chr1	19936179		N	N		--	--
UNC010063271	1	32982279	T	T		TT	TT		TT	TT	TT						JAX00243620	chr1	19973174		C	C		CC	CC
UNC395887	1	32994159	G	G		GG	GG		GG	GG	GG						UNCHS000199	chr1	20066659		G	A		GG	AA
UNC396545	1	33027613	T	T		TT	TT		TT	TT	TT						UNCHS000200	chr1	20070598		T	T		TT	TT
JAX00002239	1	33045630	A	A		AA	AA		AA	AA	AA						UNC227355	chr1	20083938		G	G		GG	GG
UNC397206	1	33089274	C	T		TC	CC		TT	TT	TT						JAX00243642	chr1	20118686		A	A		AA	AA
UNC010539663	1	33090818	G	T		TG	GG		TT	TT	TT						UNC228500	chr1	20168445		T	C		TT	CC
UNC397521	1	33129124	G	G		GG	GG		GG	GG	GG						UNCHS000201	chr1	20209931		C	T		CC	TT
UNC398516	1	33189743	G	G		GG	GG		GG	GG	GG						UNCHS000202	chr1	20219467		A	A		AA	AA
UNC399108	1	33231190	C	C		CC	CC		CC	CC	CC						UNCJPD000052	chr1	20267709		T	T		TT	TT
UNC400048	1	33300681	C	T		TC	CC		TT	TT	TT						JAX00243681	chr1	20312555		T	T		TT	TT
UNC400200	1	33316503	A	A		AA	AA		AA	AA	AA						JAX00243694	chr1	20381217		C	C		CC	CC
UNC400869	1	33368050	G	G		GG	GG		GG	GG	GG						UNC231492	chr1	20394846		T	C		TT	CC
JAX00002267	1	33427021	T	C		TC	TT		CC	CC	CC						UNCJPD000053	chr1	20399099		A	A		AA	AA
UNC401821	1	33428548	G	A		AG	GG		AA	AA	AA						UNC231727	chr1	20410676		G	A		GG	AA
UNC402209	1	33449127	T	C		TC	TT		CC	CC	CC						UNCHS000203	chr1	20446660		A	A		AA	AA
JAX00246070	1	33485562	G	G		GG	GG		GG	GG	GG						UNCHS000204	chr1	20449839		A	C		AA	CC
UNC402814	1	33504081	C	C		CC	CC		CC	CC	CC						JAX00243732	chr1	20554172		A	A		AA	AA
UNC403880	1	33556143	A	A		AA	AA		AA	AA	AA						UNCHS000205	chr1	20637616		G	G		GG	GG
UNC404611	1	33599379	A	A		AA	AA		AA	AA	AA						UNC235488	chr1	20640694		A	G		AA	GG
UNC405147	1	33635103	G	G		GG	GG		GG	GG	GG						UNCHS000206	chr1	20642132		T	C		TT	CC
UNC405774	1	33687653	C	C		CC	CC		CC	CC	CC						JAX00243778	chr1	20732378		T	T		TT	TT
JAX00246113	1	33704299	G	G		GG	GG		GG	GG	GG						UNC236681	chr1	20734197		G	G		GG	GG
UNC406061	1	33706146	A	A		AA	AA		AA	AA	AA						JAX00243789	chr1	20775218		A	G		AA	GG
UNC406743	1	33754196	T	T		TT	TT		TT	TT	TT						UNCHS000207	chr1	20817310		A	G		AA	GG
UNC010540261	1	33778483	A	C		AC	AA		CC	CC	CC						UNCHS000208	chr1	20819646		G	G		GG	GG
UNC407455	1	33788247	T	C		TC	TT		CC	CC	CC						UNCJPD000054	chr1	20885892		C	C		CC	CC
JAX00246131	1	33796991	A	C		AC	AA		CC	CC	CC						UNC239961	chr1	20890360		T	C		TT	CC
UNC407727	1	33802587	N	G		--	--		GG	--	GG						JAX00243838	chr1	20903918		G	G		GG	GG
B6_01-033811444-S	1	33811444	T	T		TT	AT		TT	TT	TT						JAX00001337	chr1	20915583		A	G		AA	GG
UNC408010	1	33819380	T	T		TT	TT		TT	TT	TT						UNC241230	chr1	20947948		C	T		CC	TT
UNC408185	1	33837996	G	G		GG	GG		GG	GG	GG						UNCHS000209	chr1	21024332		A	G		AA	GG
JAX00246144	1	33845963	C	C		CC	CC		CC	CC	CC						UNCHS000210	chr1	21027674		G	A		GG	AA
UNC408340	1	33851577	T	T		TT	TT		TT	TT	TT						UNCHS000211	chr1	21036107		G	A		GG	AA
UNC408563	1	33872047	A	G		AG	AA		GG	GG	GG						JAX00243875	chr1	21043319		C	C		CC	CC
UNC408807	1	33884362	T	C		TC	TT		CC	CC	CC						UNC243187	chr1	21064850		G	A		GG	AA
UNC408983	1	33895109	G	G		GG	GG		GG	GG	GG						JAX00243884	chr1	21096614		A	A		AA	AA
UNC409387	1	33917828	T	T		TT	TT		TT	TT	TT						UNC243821	chr1	21099704		C	T		CC	TT
UNC409541	1	33924528	G	G		GG	GG		GG	GG	GG						UNC244201	chr1	21125991		G	A		GG	AA
UNC410159	1	33948001	G	G		GG	GG		GG	GG	GG						UNCHS000213	chr1	21125991		G	A		GG	AA
JAX00246170	1	33956219	T	T		TT	TT		TT	TT	TT						UNCHS000214	chr1	21128831		G	G		GG	GG
UNC410424	1	33959119	C	A		AC	CC		AA	AA	AA						UNC244917	chr1	21160284		C	C		CC	CC
UNC410901	1	33983723	T	T		TT	TT		TT	TT	TT						JAX00243904	chr1	21186935		A	A		AA	AA
UNC411215	1	33997752	G	T		TG	GG		TT	TT	TT						UNC245487	chr1	21194052		T	T		TT	TT
JAX00246189	1	34004210	G	T		TG	GG		TT	TT	TT						UNCJPD000055	chr1	21212044		G	G		GG	GG
UNC411472	1	34010288	C	A		AC	CC		AA	AA	AA						UNC245840	chr1	21227082		A	G		AA	GG
UNC411848	1	34023753	C	T		TC	CC		TT	TT	TT						UNC246230	chr1	21261747		A	A		AA	AA
UNC412410	1	34045226	T	T		--	--		--	--	TT						UNC246837	chr1	21288738		G	G		GG	GG
UNC412688	1	34057921	G	G		GG	GG		GG	GG	GG						UNCHS000215	chr1	21325469		N	N		AA	--
UNC412921	1	34077410	C	C		CC	CC		CC	CC	CC						UNC247778	chr1	21329391		T	T		TT	TT
UNC413286	1	34098546	G	G		GG	GG		GG	GG	GG						UNCHS000216	chr1	21333771		T	T		TT	TT
UNC413360	1	34103613	G	G		GG	GG		GG	GG	GG						UNC247939	chr1	21347329		G	T		GG	TT
UNC413634	1	34118802	A	A		AA	AA		AA	AA	AA						UNCJPD008106	chr1	21351467		N	N		--	--
JAX00002319	1	34128985	C	C		CC	CC		CC	CC	CC						UNCJPD000056	chr1	21384379		N	N		--	--
UNC413954	1	34141816	C	C		CC	CC		CC	CC	CC						UNC248435	chr1	21393539		G	A		GG	AA
UNC414357	1	34160340	T	T		TT	TT		TT	TT	TT						sanger216q	chr1	21409451		N	N		TT	TT
UNC414561	1	34170548	A	G		AG	AA		GG	GG	GG						UNCHS000217	chr1	21435797		C	T		CC	TT
JAX00246237	1	34171619	C	C		CC	CC		CC	CC	CC						UNC249229	chr1	21437497		G	G		GG	GG
UNC010442447	1	34175860	G	A		AG	GG		AA	AA	AA						UNCHS000218	chr1	21439296		A	A		AA	AA
UNC414867	1	34183498	A	G		AG	AA		GG	GG	GG						UNC250092	chr1	21489282		C	C		CC	CC
UNC415288	1	34204056	C	A		AC	CC		AA	AA	AA						UNC250644	chr1	21524896		T	T		TT	TT
UNC415620	1	34219806	G	T		TG	GG		--	TT	TT						UNC251384	chr1	21591279		C	T		CC	TT
JAX00246252	1	34230041	C	C		CC	CC		CC	CC	CC						UNCHS000219	chr1	21619332		C	C		CC	CC
UNC416008	1	34235468	G	A		AG	GG		AA	AA	AA						UNCHS000220	chr1	21622640		T	T		TT	TT
UNC416328	1	34256594	T	T		TT	TT		TT	TT	TT						UNCJPD009423	chr1	21626922		A	A		AA	AA
UNC416643	1	34271723	C	C		CC	CC		CC	CC	CC						UNC252166	chr1	21640961		T	C		TT	CC
UNC416870	1	34282653	A	A		AA	AA		AA	AA	AA						JAX00244011	chr1	21650918		T	C		TT	CC
UNC417190	1	34302810	C	C		CC	CC		CC	CC	CC						UNCJPD000057	chr1	21653352		N	N		--	--
UNC417558	1	34321520	T	T		TT	TT		TT	TT	TT						UNC252437	chr1	21657167		C	T		CC	TT
UNC417887	1	34337401	N	N		GG	GG		GG	GG	GG						UNC253175	chr1	21690647		A	G		AA	GG
UNC418172	1	34354191	A	A		AA	AA		AA	AA	AA						UNC253917	chr1	21729342		C	C		CC	CC
UNC418392	1	34368639	T	T		TT	TT		TT	TT	TT						UNCHS000221	chr1	21729473		C	C		CC	CC
UNC418645	1	34381694	T	T		TT	TT		TT	TT	TT						UNCHS000222	chr1	21733564		A	C		AA	CC
UNC419401	1	34420851	A	A		AA	AA		AA	AA	AA						JAX00244057	chr1	21734712		T	G		TT	GG
UNC419632	1	34434224	N	N		AA	--		AA	AA	AA						UNC254389	chr1	21756808		C	C		CC	CC
UNC420009	1	34451456	G	G		GG	GG		GG	GG	GG						UNC254822	chr1	21792702		G	G		GG	GG
UNC420225	1	34463394	T	T		TT	TT		TT	TT	TT						UNCHS000223	chr1	21803592		A	A		AA	AA
backupUNC010066723	1	34470337	C	C		CC	CC		CC	CC	CC						UNCHS000224	chr1	21806825		A	A		AA	AA
UNC420525	1	34485225	T	T		TT	TT		TT	TT	TT						UNC255369	chr1	21822206		G	G		GG	GG
JAX00246331	1	34488356	C	C		CC	CC		CC	CC	CC						JAX00244072	chr1	21846522		A	A		AA	AA
UNC420638	1	34491239	T	T		TT	TT		TT	TT	TT						UNC255790	chr1	21852313		G	A		GG	AA
UNC421161	1	34515677	G	G		GG	GG		GG	GG	GG						UNC256362	chr1	21891123		T	T		TT	TT
UNC421398	1	34532594	A	A		AA	AA		AA	AA	AA						UNCHS000225	chr1	21916552		C	C		CC	CC
UNC421584	1	34543977	G	A		AG	GG		AA	AA	AA						UNC256701	chr1	21919421		G	G		GG	GG
JAX00002354	1	34570201	C	C		CC	CC		CC	CC	CC						UNCHS000226	chr1	21919753		C	T		CC	TT
UNC422528	1	34609362	A	G		AG	AA		GG	GG	GG						JAX00244082	chr1	21928208		C	C		CC	CC
JAX00246365	1	34609688	A	A		AA	AA		AA	AA	AA						UNC257250	chr1	21954533		G	A		GG	AA
UNC423396	1	34654655	C	C		CC	CC		CC	CC	CC						UNC257864	chr1	21991889		C	T		CC	TT
UNC423980	1	34680470	A	A		AA	AA		AA	AA	AA						JAX00001417	chr1	22003563		G	A		GG	AA
JAX00246388	1	34683533	T	C		TC	TT		CC	CC	CC						UNC258238	chr1	22019536		A	A		AA	AA
UNC425112	1	34736054	G	A		AG	GG		AA	AA	AA						UNC258775	chr1	22050242		G	A		GG	AA
UNC425729	1	34763185	G	A		AG	GG		AA	AA	AA						JAX00244102	chr1	22051620		A	A		AA	AA
UNC426583	1	34815872	G	A		AG	GG		AA	AA	AA						UNCHS000227	chr1	22054033		N	A		--	AA
UNC427689	1	34872458	T	G		TG	TT		GG	GG	GG						UNCHS000228	chr1	22063773		C	T		CC	TT
JAX00246468	1	34885492	C	T		TC	CC		TT	TT	TT						UNC259179	chr1	22087305		C	C		CC	CC
JAX00002377	1	34885510	C	T		TC	CC		TT	TT	TT						UNCHS000229	chr1	22092211		A	A		AA	AA
UNC427885	1	34892391	A	A		AA	AA		AA	AA	AA						UNCHS000230	chr1	22101084		H	G		AG	GG
UNC428507	1	34939583	N	N		GG	GG		GG	--	GG						UNC259406	chr1	22104600		A	G		AA	GG
UNC429302	1	35008097	A	G		AG	AA		GG	GG	GG						UNC260263	chr1	22183945		A	A		AA	AA
UNC010542162	1	35008598	T	C		TC	TT		CC	CC	CC						UNCHS000231	chr1	22196916		A	A		AA	AA
JAX00246508	1	35038538	A	A		AA	AA		AA	AA	AA						UNCHS000232	chr1	22201219		C	C		CC	CC
UNC429913	1	35040685	A	G		AG	AA		GG	GG	GG						UNC260669	chr1	22224442		C	C		CC	CC
UNC430594	1	35092138	G	A		AG	GG		AA	AA	AA						UNC261003	chr1	22249794		T	T		TT	TT
UNC431070	1	35123311	N	N		GG	GG		GG	GG	GG						UNC261713	chr1	22290012		C	T		CC	TT
UNC010442706	1	35159188	A	G		AG	AA		GG	GG	GG						JAX00001439	chr1	22290408		G	A		GG	AA
UNC432097	1	35179348	G	A		AG	GG		AA	AA	AA						JAX00001441	chr1	22309279		T	C		TT	CC
UNC432749	1	35209829	T	C		TC	TT		CC	CC	CC						UNC262158	chr1	22309279		T	C		TT	CC
UNC433296	1	35247304	A	A		AA	AA		AA	AA	AA						UNCJPD000058	chr1	22327591		T	T		TT	TT
UNC434983	1	35357310	A	G		AG	AA		GG	GG	GG						UNC262857	chr1	22349312		A	A		AA	AA
UNC435822	1	35405037	G	G		GG	GG		GG	GG	GG						JAX00244148	chr1	22357076		T	T		TT	TT
UNC436468	1	35436468	C	T		TC	CC		TT	TT	TT						JAX00244154	chr1	22367196		T	T		TT	TT
JAX00246633	1	35462551	C	C		CC	CC		CC	CC	CC						UNC263171	chr1	22367196		T	T		TT	TT
UNC437077	1	35475551	G	A		AG	GG		AA	AA	AA						UNCHS000234	chr1	22372093		G	G		GG	GG
UNC438077	1	35522229	C	C		CC	CC		CC	CC	CC						UNC263810	chr1	22400540		G	A		GG	AA
UNC438854	1	35582877	A	G		AG	AA		GG	GG	GG						JAX00244173	chr1	22428813		T	T		TT	TT
JAX00246679	1	35620292	G	G		GG	GG		GG	GG	GG						UNC264385	chr1	22431417		G	G		GG	GG
UNC439302	1	35629711	T	C		TC	TT		CC	CC	CC						UNC264416	chr1	22468383		G	G		GG	GG
UNC440036	1	35669721	A	G		AG	AA		GG	GG	GG						UNCHS000235	chr1	22468383		G	G		GG	GG
UNC440633	1	35694665	G	A		AG	GG		AA	AA	AA						UNCHS000236	chr1	22472077		G	G		GG	GG
JAX00246703	1	35709295	G	G		GG	GG		GG	GG	GG						UNC264759	chr1	22496689		C	C		CC	CC
UNC441788	1	35768588	C	T		TC	CC		TT	TT	TT						UNC265227	chr1	22530252		A	A		AA	AA
UNC442185	1	35794660	G	G		GG	GG		GG	GG	GG						JAX00001455	chr1	22544547		G	G		GG	GG
UNC443247	1	35862286	T	C		TC	TT		CC	CC	CC						UNC265497	chr1	22549254		C	C		CC	CC
UNC443490	1	35876332	G	A		AG	GG		AA	AA	AA						JAX00244192	chr1	22573190		C	C		CC	CC
JAX00246757	1	35900496	G	G		GG	GG		GG	GG	GG						UNCJPD000059	chr1	22577674		C	C		CC	CC
JAX00002454	1	35935818	C	T		TC	CC		TT	TT	TT						JAX00244193	chr1	22578938		T	T		TT	TT
UNC444874	1	35958094	C	T		TC	CC		TT	TT	TT						UNC266348	chr1	22603904		T	T		TT	TT
UNC445460	1	35987147	G	T		TG	GG		TT	TT	TT						UNC266725	chr1	22634298		A	G		AA	GG
UNC445897	1	36009508	A	A		AA	AA		AA	AA	AA						UNCHS000237	chr1	22640239		G	A		GG	AA
JAX00246839	1	36064097	C	C		CC	CC		CC	CC	CC						UNCHS000238	chr1	22642596		A	A		AA	AA
UNC446936	1	36071998	T	T		TT	TT		--	TT	TT						UNC267257	chr1	22661233		T	C		TT	CC
UNC447572	1	36120342	T	C		TC	TT		CC	CC	CC						JAX00001464	chr1	22664189		C	A		CC	AA
JAX00002469	1	36134384	C	C		CC	CC		CC	CC	CC						JAX00244210	chr1	22674042		G	G		GG	GG
JAX00246861	1	36135430	C	C		CC	CC		CC	CC	CC						UNC268149	chr1	22714421		C	T		CC	TT
UNC448278	1	36162728	N	A		AA	AA		AA	AA	AA						JAX00244218	chr1	22735387		A	A		AA	AA
UNC449157	1	36206193	T	T		TT	TT		TT	TT	TT						JAX00001471	chr1	22739878		T	C		TT	CC
UNC449992	1	36252986	A	G		AG	AA		GG	GG	GG						UNC268995	chr1	22761004		A	A		AA	AA
UNC450817	1	36298769	T	T		TT	TT		TT	TT	TT						UNC269692	chr1	22796362		T	C		TT	CC
UNC451448	1	36335171	G	G		GG	GG		GG	GG	GG						UNC269899	chr1	22809394		C	T		CC	TT
UNC452094	1	36385652	A	A		AA	AA		AA	AA	AA						UNCJPD000060	chr1	22842525		C	C		CC	CC
UNC452749	1	36440702	C	C		CC	CC		CC	CC	CC						UNC270452	chr1	22843828		G	T		GG	TT
UNC453140	1	36465537	N	C		--	TT		CC	--	CC						UNCHS000239	chr1	22843828		G	T		GG	TT
UNC453980	1	36524772	T	C		TC	TT		CC	CC	CC						UNCHS000240	chr1	22846735		C	C		CC	CC
UNC454349	1	36557400	T	T		TT	TT		TT	TT	TT						UNC271085	chr1	22892643		T	T		TT	TT
UNC455081	1	36622531	G	A		AG	GG		AA	AA	AA						UNC271472	chr1	22922810		T	T		TT	TT
UNC455417	1	36647586	G	G		GG	GG		GG	GG	GG						JAX00244274	chr1	22942936		C	C		CC	CC
JAX00247063	1	36663122	C	C		CC	CC		CC	CC	CC						UNCHS000241	chr1	22945427		A	A		AA	AA
UNC455695	1	36678386	A	G		AG	AA		GG	GG	GG						UNCHS000242	chr1	22948053		T	T		TT	TT
UNC456277	1	36736832	T	T		TT	TT		TT	TT	TT						UNC271981	chr1	22957842		C	C		CC	CC
JAX00002519	1	36771151	T	C		TC	TT		CC	CC	CC						UNC272451	chr1	22990988		C	C		CC	CC
UNC457059	1	36782765	T	C		TC	TT		CC	CC	CC						UNCHS000243	chr1	23002968		T	T		TT	TT
UNC458188	1	36840055	T	C		TC	TT		CC	CC	CC						UNCHS000244	chr1	23007168		G	N		GG	GG
backupUNC010548191	1	36841948	N	N		GG	GG		AA	--	--						UNCHS000245	chr1	23046686		A	A		AA	AA
JAX00002525	1	36868573	G	A		AG	GG		AA	AA	AA						UNC273319	chr1	23053960		A	A		AA	AA
UNC458623	1	36869668	C	T		TC	CC		TT	TT	TT						UNCHS000246	chr1	23053960		A	A		AA	AA
UNC459226	1	36907541	C	T		TC	CC		TT	TT	TT						JAX00001495	chr1	23074074		A	A		AA	AA
JAX00002531	1	36916833	T	C		TC	TT		CC	CC	CC						UNC273653	chr1	23074477		T	T		TT	TT
UNC459946	1	36968590	C	C		CC	CC		CC	CC	CC						UNCJPD000061	chr1	23089876		G	G		GG	GG
UNC460218	1	36999108	T	T		TT	TT		TT	TT	TT						UNCHS000247	chr1	23110651		A	A		AA	AA
UNC460838	1	37051446	G	A		AG	GG		AA	AA	AA						JAX00001497	chr1	23110817		G	G		GG	GG
JAX00247202	1	37073399	A	A		AA	AA		AA	AA	AA						UNCHS000248	chr1	23112999		T	T		TT	TT
JAX00247210	1	37087770	T	C		TC	TT		CC	CC	CC						UNC274279	chr1	23114228		T	T		TT	TT
UNC461326	1	37088975	A	A		AA	AA		AA	AA	AA						UNCHS000249	chr1	23131383		A	A		AA	AA
JAX00247218	1	37100929	G	G		GG	GG		GG	GG	GG						UNCHS000250	chr1	23134724		T	T		TT	TT
UNC010549141	1	37112093	A	A		AA	AA		AA	AA	AA						UNC274811	chr1	23152100		G	A		GG	AA
UNC462268	1	37145011	A	A		AA	AA		AA	AA	AA						JAX00244301	chr1	23173319		G	G		GG	GG
UNC462996	1	37180922	A	A		AA	AA		AA	AA	AA						UNC275165	chr1	23183233		T	T		TT	TT
UNC463692	1	37219531	G	A		AG	GG		AA	AA	AA						UNC275738	chr1	23226333		A	G		AA	GG
backupUNC011221975	1	37250990	A	A		AA	AA		AA	AA	AA						UNCJPD009154	chr1	23239040		A	A		AA	AA
UNC464597	1	37279812	C	C		CC	CC		CC	CC	CC						UNC275951	chr1	23243149		C	T		CC	TT
UNC465365	1	37326927	A	A		AA	AA		AA	AA	AA						UNC276290	chr1	23286200		G	T		GG	TT
UNC465785	1	37369416	T	T		TT	TT		TT	TT	TT						UNC276402	chr1	23308752		G	A		GG	AA
UNC466142	1	37413698	T	T		TT	TT		TT	TT	TT						JAX00244336	chr1	23334283		G	A		GG	AA
UNC466554	1	37461372	T	T		TT	TT		TT	TT	TT						UNC277058	chr1	23343933		G	G		GG	GG
UNC466794	1	37485795	A	A		AA	AA		AA	AA	AA						UNCHS000252	chr1	23347213		C	T		CC	TT
UNC467207	1	37528546	A	A		AA	AA		AA	AA	AA						UNCJPD000062	chr1	23366656		N	N		--	--
JAX00247348	1	37534117	A	A		AA	AA		AA	AA	AA						UNCHS000253	chr1	23374848		T	T		TT	TT
UNC467761	1	37561683	A	A		AA	AA		AA	AA	AA						UNCHS000254	chr1	23377583		T	C		TT	CC
UNC468109	1	37582372	G	T		TG	GG		TT	TT	TT						UNC277576	chr1	23379426		A	G		AA	GG
JAX00247364	1	37592690	A	A		AA	AA		AA	AA	AA						JAX00244348	chr1	23390524		G	G		GG	GG
JAX00002582	1	37614784	A	C		AC	AA		CC	CC	CC						UNC278071	chr1	23417587		T	T		TT	TT
UNC468545	1	37618339	T	T		TT	TT		TT	TT	TT						UNC278457	chr1	23449018		A	G		AA	GG
JAX00247383	1	37639573	G	A		AG	GG		AA	AA	AA						UNC278894	chr1	23478078		A	G		AA	GG
UNC469015	1	37650707	T	T		TT	TT		TT	TT	TT						UNCHS000255	chr1	23479794		A	G		AA	GG
UNC469219	1	37672480	G	G		GG	GG		GG	GG	GG						UNCHS000256	chr1	23484915		T	T		TT	TT
UNC469448	1	37696095	G	T		TG	GG		TT	TT	TT						UNCHS000257	chr1	23514860		A	A		AA	AA
UNC469748	1	37709648	A	A		--	--		AA	AA	--						UNC279507	chr1	23516452		G	G		GG	GG
UNC470039	1	37735993	C	C		CC	CC		CC	CC	CC						UNCHS000258	chr1	23517730		A	G		AA	GG
JAX00247421	1	37766997	G	G		GG	GG		GG	GG	GG						UNC280005	chr1	23548390		G	G		GG	GG
UNC470398	1	37767591	T	T		TT	TT		TT	TT	TT						JAX00001531	chr1	23550572		G	A		GG	AA
UNC470578	1	37791925	A	G		AG	AA		GG	GG	GG						UNCJPD000063	chr1	23554812		T	T		TT	TT
UNC470729	1	37811202	G	A		AG	GG		AA	AA	AA						UNC280284	chr1	23576777		A	G		AA	GG
UNC470806	1	37837759	G	G		GG	GG		GG	GG	GG						JAX00244376	chr1	23592338		G	G		GG	GG
UNC471090	1	37876846	T	G		TG	TT		GG	GG	GG						UNC280863	chr1	23611879		T	T		TT	TT
UNC471746	1	37939455	T	T		TT	TT		TT	TT	TT						JAX00244392	chr1	23635672		A	A		AA	AA
UNC472065	1	37963891	A	G		AG	AA		GG	GG	GG						JAX00244394	chr1	23649406		A	A		AA	AA
UNC472154	1	37978899	C	C		CC	CC		CC	CC	CC						UNC281272	chr1	23650848		T	T		TT	TT
JAX00247447	1	37983489	C	C		CC	CC		CC	CC	CC						UNC281641	chr1	23675949		C	A		CC	AA
UNC472399	1	38002837	G	G		GG	GG		GG	GG	GG						JAX00244426	chr1	23731510		G	G		GG	GG
UNC472554	1	38019319	C	C		CC	CC		CC	CC	CC						UNCHS000259	chr1	23747466		C	C		CC	CC
UNC472726	1	38050592	C	C		CC	CC		CC	CC	CC						UNCHS000260	chr1	23749586		T	C		TT	CC
UNC472864	1	38063892	C	C		CC	CC		CC	CC	CC						UNC282861	chr1	23758483		A	C		AA	CC
UNC473155	1	38099593	A	A		AA	AA		AA	AA	AA						UNC283190	chr1	23777731		C	T		CC	TT
UNC473267	1	38120717	C	C		CC	CC		CC	CC	CC						UNC283804	chr1	23812848		T	C		TT	CC
UNC473434	1	38143952	A	A		AA	AA		AA	AA	AA						JAX00244439	chr1	23821529		C	C		CC	CC
UNC473598	1	38168129	A	A		AA	AA		AA	AA	AA						UNC284199	chr1	23833418		T	C		TT	CC
UNC473770	1	38192026	C	C		CC	CC		CC	CC	CC						JAX00244449	chr1	23835235		C	C		CC	CC
UNC474004	1	38210184	H	C		TC	TC		CC	CC	CC						UNCHS000261	chr1	23842247		A	G		AA	GG
JAX00191379	1	38214481	C	C		CC	CC		CC	CC	CC						UNCHS000262	chr1	23849736		A	A		AA	AA
UNC010551393	1	38230863	T	C		TC	TT		CC	CC	CC						UNC284694	chr1	23876278		A	C		AA	CC
UNC474350	1	38237917	G	G		GG	GG		GG	GG	GG						UNC284897	chr1	23899616		C	A		CC	AA
UNC474632	1	38262134	G	G		GG	GG		GG	GG	GG						UNC285476	chr1	23935913		T	C		TT	CC
UNC474803	1	38274756	T	T		TT	TT		TT	TT	TT						UNC286382	chr1	23976611		H	T		TC	TT
UNC475257	1	38309777	A	G		AA	AA		GG	GG	GG						JAX00244476	chr1	23987680		G	T		GG	TT
JAX00247505	1	38319452	C	C		CC	CC		CC	CC	CC						UNC287101	chr1	24009313		A	G		AA	GG
UNC475628	1	38334357	T	T		TT	TT		TT	TT	TT						UNCJPD000064	chr1	24029844		G	G		GG	GG
UNC475896	1	38354156	N	N		--	--		--	--	--						JAX00244489	chr1	24039464		G	G		GG	GG
UNC476250	1	38379904	G	N		GG	GG		GG	GG	--						UNC287500	chr1	24042124		C	T		CC	TT
UNC476660	1	38404023	T	T		TT	TT		TT	TT	TT						UNC287784	chr1	24066363		N	N		--	--
UNC477018	1	38422963	A	A		AA	AA		AA	AA	AA						UNCHS000263	chr1	24082801		T	C		TT	CC
UNC477390	1	38448656	T	T		TT	TT		TT	TT	TT						JAX00244505	chr1	24084786		G	G		GG	GG
UNC477777	1	38477739	T	C		TT	TT		CC	CC	CC						UNCHS000264	chr1	24085849		A	A		AA	AA
JAX00247565	1	38492883	A	A		AA	AA		AA	AA	AA						JAX00001572	chr1	24098293		C	T		CC	TT
UNC478124	1	38498180	G	G		GG	GG		GG	GG	GG						UNCHS000265	chr1	24103106		T	G		TT	GG
JAX00191390	1	38523977	A	A		AA	AA		AA	AA	AA						UNCHS000266	chr1	24106108		T	T		TT	TT
UNC478568	1	38525585	T	T		TT	TT		TT	TT	TT						UNC288334	chr1	24108340		C	T		CC	TT
JAX00247585	1	38533957	G	A		GG	GG		AA	AA	AA						UNC288956	chr1	24139184		A	G		AA	GG
UNC478743	1	38536688	G	G		GG	GG		GG	GG	GG						UNCJPD008756	chr1	24140233		T	T		TT	TT
UNC479354	1	38566110	C	C		CC	CC		CC	CC	CC						UNC289411	chr1	24168465		A	A		AA	AA
UNC479707	1	38584993	A	G		AA	AA		GG	GG	GG						UNC289995	chr1	24206747		C	C		CC	CC
JAX00247595	1	38587474	C	C		CC	CC		CC	CC	CC						UNCHS000267	chr1	24234116		C	C		CC	CC
JAX00247605	1	38617193	A	A		AA	AA		AA	AA	AA						UNCHS000268	chr1	24236286		T	T		TT	TT
UNC480235	1	38619495	C	T		CC	CC		TT	TT	TT						UNC290518	chr1	24238432		G	G		GG	GG
JAX00247606	1	38637336	G	A		GG	GG		AA	AA	AA						UNC291039	chr1	24272817		T	T		TT	TT
UNC480646	1	38648816	G	A		GG	GG		AA	AA	AA						UNC291812	chr1	24305190		G	G		GG	GG
UNC480797	1	38661354	T	T		TT	TT		TT	TT	TT						JAX00244590	chr1	24319366		C	C		CC	CC
UNC481045	1	38680743	A	A		AA	AA		AA	AA	AA						UNC292291	chr1	24335378		C	C		CC	CC
UNC481370	1	38710099	C	C		CC	CC		CC	CC	CC						JAX00244609	chr1	24356543		T	T		TT	TT
JAX00247624	1	38727305	A	A		AA	AA		AA	AA	AA						UNC292653	chr1	24361913		T	C		TT	CC
JAX00002664	1	38728201	A	A		AA	AA		AA	AA	AA						UNC293247	chr1	24404495		C	A		CC	AA
UNC481580	1	38729556	G	G		GG	GG		GG	GG	GG						UNC293808	chr1	24435251		T	C		TT	CC
UNC482006	1	38758623	T	T		TT	TT		TT	TT	TT						UNCHS000269	chr1	24450491		C	C		CC	CC
UNC482255	1	38777128	T	T		TT	TT		TT	TT	TT						UNCHS000270	chr1	24452655		T	C		TT	CC
UNC010551883	1	38791503	H	G		AG	AG		GG	GG	GG						UNC294157	chr1	24453564		A	C		AA	CC
UNC482602	1	38802549	A	C		AA	AA		CC	CC	CC						JAX00244636	chr1	24480053		G	A		GG	AA
UNC482958	1	38828668	T	T		TT	TT		TT	TT	TT						UNC295267	chr1	24509640		C	A		CC	AA
UNC483273	1	38849956	C	C		CC	CC		CC	CC	CC						JAX00191070	chr1	24513024		G	G		GG	GG
UNC483623	1	38875442	A	A		AA	AA		AA	AA	AA						UNC295523	chr1	24521247		G	A		GG	AA
UNC484069	1	38898439	G	G		GG	GG		GG	GG	GG						JAX00244653	chr1	24523126		A	A		AA	AA
UNC484960	1	38946906	A	A		AA	AA		AA	AA	AA						UNCHS000271	chr1	24527415		G	G		GG	GG
UNC485336	1	38969358	T	T		TT	--		--	TT	TT						UNC296454	chr1	24567974		C	C		CC	CC
UNC485895	1	38992974	A	A		AA	AA		--	AA	AA						UNC297129	chr1	24608489		C	C		CC	CC
UNC486654	1	39036913	A	A		AA	AA		AA	AA	AA						Mit025	chr1	24612747		T	N		TT	--
UNC487441	1	39071574	A	G		AA	AA		GG	GG	GG						Mit024	chr1	24612748		T	N		TT	--
JAX00247780	1	39072916	T	C		TT	TT		CC	CC	CC						Mit026	chr1	24612748		T	N		TT	--
UNC487589	1	39078862	G	G		GG	GG		GG	GG	GG						Mit023	chr1	24612749		T	T		TT	TT
UNC488354	1	39110806	G	G		GG	GG		GG	GG	GG						Mit016	chr1	24613117		C	T		CC	TT
UNC488654	1	39127104	G	A		GG	GG		AA	AA	AA						Mit014C	chr1	24615225		N	N		AC	AC
JAX00247813	1	39161095	A	C		AA	AA		CC	CC	CC						Mit014G	chr1	24615225		A	A		AA	AA
UNC489082	1	39162369	T	T		TT	TT		TT	TT	TT						UNCHS000273	chr1	24618990		A	A		AA	AA
UNC489248	1	39175063	A	A		AA	AA		--	AA	AA						UNCHS000274	chr1	24621927		C	C		CC	CC
UNC489481	1	39198046	G	G		GG	GG		GG	GG	GG						UNC297679	chr1	24633909		C	C		CC	CC
JAX00002702	1	39216428	G	G		GG	GG		GG	GG	GG						UNC298040	chr1	24664155		G	G		GG	GG
UNC489921	1	39228355	G	G		GG	GG		GG	GG	GG						UNC298468	chr1	24682449		G	G		GG	GG
UNC490585	1	39275282	C	C		CC	CC		CC	CC	CC						JAX00244670	chr1	24683612		C	C		CC	CC
UNC490855	1	39289223	T	C		TT	TT		CC	CC	CC						UNCHS000276	chr1	24693469		G	G		GG	GG
JAX00002707	1	39300693	T	G		TT	TT		GG	GG	GG						UNC298792	chr1	24700496		A	G		AA	GG
JAX00002710	1	39318393	G	A		GG	GG		AA	AA	AA						UNC299362	chr1	24735309		G	G		GG	GG
UNC491629	1	39340851	T	T		TT	TT		TT	TT	TT						JAX00244680	chr1	24738074		C	C		CC	CC
UNC491954	1	39362798	C	C		CC	CC		CC	CC	CC						UNC300259	chr1	24795905		T	C		TT	CC
UNC492314	1	39390964	G	G		GG	GG		GG	GG	GG						UNC300429	chr1	24813217		T	T		TT	TT
UNC492646	1	39419476	G	G		GG	GG		GG	GG	GG						UNC300940	chr1	24845133		C	A		CC	AA
UNC492821	1	39437913	G	G		GG	GG		GG	GG	GG						JAX00244720	chr1	24867932		T	T		TT	TT
UNC493060	1	39453772	C	C		CC	CC		CC	CC	CC						UNC301459	chr1	24881014		C	T		CC	TT
JAX00247915	1	39474742	A	A		AA	AA		AA	AA	AA						UNC302007	chr1	24915200		C	C		CC	CC
UNC493417	1	39478885	T	T		TT	TT		TT	TT	TT						UNC302619	chr1	24950487		T	T		TT	TT
JAX00247919	1	39482568	G	G		GG	GG		GG	GG	GG						UNC302824	chr1	24978784		A	A		AA	AA
UNC494410	1	39535504	A	A		--	--		AA	AA	--						UNC303258	chr1	25008192		G	A		GG	AA
UNC494697	1	39552535	G	G		GG	GG		GG	GG	GG						UNC303470	chr1	25030087		A	A		AA	AA
UNC495144	1	39576376	A	A		AA	AA		AA	AA	AA						JAX00244772	chr1	25043840		A	A		AA	AA
JAX00247953	1	39625087	C	C		CC	CC		CC	CC	CC						JAX00244775	chr1	25066953		T	T		TT	TT
JAX00247954	1	39625124	C	T		CC	CC		TT	TT	TT						UNCHS000277	chr1	25103899		G	G		GG	GG
UNC495671	1	39634171	A	G		AA	--		GG	GG	GG						UNCHS000278	chr1	25106808		T	T		TT	TT
UNC496279	1	39663961	T	C		TT	TT		CC	CC	CC						UNC304526	chr1	25110200		T	T		TT	TT
UNC496336	1	39666648	G	G		GG	GG		GG	GG	GG						UNC304770	chr1	25145269		T	T		TT	TT
UNC496797	1	39689971	T	C		TT	TT		CC	CC	CC						JAX00244787	chr1	25146336		G	G		GG	GG
UNC497379	1	39720119	T	G		TT	TT		GG	GG	GG						UNCJPD000067	chr1	25155164		A	A		AA	AA
UNC497674	1	39739251	A	A		AA	--		AA	AA	AA						UNC305044	chr1	25173786		A	G		AA	GG
UNC498300	1	39771151	T	T		TT	TT		TT	TT	TT						UNC305368	chr1	25200434		T	C		TT	CC
UNC498491	1	39787040	C	T		CC	CC		TT	TT	TT						UNC305681	chr1	25234898		T	G		TT	GG
JAX00247992	1	39789250	A	A		AA	AA		AA	AA	AA						UNCHS000279	chr1	25237332		A	G		AA	GG
UNC498932	1	39811894	N	N		--	--		--	--	--						UNCHS000280	chr1	25241379		A	A		AA	AA
UNC499505	1	39841613	A	A		AA	AA		AA	AA	AA						UNC306419	chr1	25284899		G	G		GG	GG
UNC500000	1	39870424	G	T		GG	GG		TT	TT	TT						UNC306690	chr1	25302634		A	A		AA	AA
UNC500236	1	39878674	T	T		TT	TT		TT	TT	TT						UNC307271	chr1	25351001		A	C		AA	CC
UNC012187196	1	39893095	T	C		TT	TT		CC	CC	CC						JAX00001667	chr1	25363504		G	A		GG	AA
UNC500690	1	39902674	G	A		GG	GG		AA	AA	AA						UNC307551	chr1	25373556		T	C		TT	CC
UNC500979	1	39926087	A	A		AA	AA		AA	AA	AA						UNCHS000281	chr1	25383451		T	C		TT	CC
UNC501434	1	39955637	G	A		GG	GG		AA	AA	AA						UNCHS000282	chr1	25387525		C	T		CC	TT
UNC501578	1	39966866	A	A		AA	AA		AA	AA	AA						UNC307742	chr1	25400753		T	T		TT	TT
UNC501856	1	39980967	C	A		CC	CC		AA	AA	AA						UNC307987	chr1	25439268		N	N		GG	GG
JAX00248050	1	39989143	T	C		TT	TT		CC	CC	CC						UNCHS000283	chr1	25465676		C	C		CC	CC
UNC502074	1	39993146	G	G		GG	GG		GG	GG	GG						UNCJPD000068	chr1	25469964		C	C		CC	CC
UNC502226	1	40006676	G	G		GG	GG		GG	GG	GG						UNC308448	chr1	25474741		A	G		AA	GG
JAX00248072	1	40015797	C	C		CC	CC		CC	CC	CC						JAX00244856	chr1	25485686		A	A		AA	AA
JAX00002762	1	40016595	A	A		AA	AA		AA	AA	AA						UNC309005	chr1	25509963		A	G		AA	GG
UNC502453	1	40019598	G	G		GG	GG		GG	GG	GG						UNCHS000285	chr1	25518614		T	T		TT	TT
UNC502670	1	40038438	T	C		TT	TT		CC	CC	CC						UNCHS000286	chr1	25526774		A	C		AA	CC
UNC502861	1	40051698	C	A		CC	CC		AA	AA	AA						UNC309235	chr1	25529900		T	C		TT	CC
UNC502964	1	40061512	A	A		AA	AA		AA	AA	AA						UNCHS000287	chr1	25530365		T	G		TT	GG
UNC503061	1	40069810	G	G		GG	GG		GG	GG	GG						UNCHS000289	chr1	25534174		G	G		GG	GG
UNC503321	1	40087990	G	G		GG	GG		GG	GG	GG						UNCHS000290	chr1	25536440		T	T		TT	TT
UNC503417	1	40097434	A	G		AA	AA		GG	GG	GG						UNCHS000291	chr1	25542853		T	T		TT	TT
JAX00248113	1	40098574	G	A		GG	GG		AA	AA	AA						UNCHS000292	chr1	25545258		C	C		CC	CC
UNC503702	1	40114612	C	T		CC	CC		TT	TT	TT						UNC309730	chr1	25571200		G	G		GG	GG
UNC503938	1	40129186	C	C		CC	CC		CC	CC	CC						UNC310436	chr1	25641993		T	T		TT	TT
JAX00248119	1	40139721	T	T		TT	TT		TT	TT	TT						JAX00244892	chr1	25651005		A	A		AA	AA
UNC504151	1	40142972	C	C		CC	CC		CC	CC	CC						UNC310673	chr1	25660496		G	G		GG	GG
UNC504343	1	40155138	A	C		AA	AA		CC	CC	CC						UNC311195	chr1	25700998		T	G		TT	GG
UNC504450	1	40165424	G	A		GG	GG		AA	AA	AA						UNC312117	chr1	25739699		G	G		GG	GG
UNC504677	1	40178896	T	T		TT	TT		TT	TT	TT						UNCJPD000069	chr1	25742688		T	T		TT	TT
UNC010073213	1	40194101	A	A		AA	AA		AA	AA	AA						UNC312831	chr1	25782099		A	C		AA	CC
UNC504993	1	40194637	G	G		--	--		GG	--	GG						UNC313243	chr1	25807012		T	T		TT	TT
UNC505220	1	40211775	G	G		GG	GG		GG	GG	GG						UNC313543	chr1	25827733		C	A		CC	AA
UNC505341	1	40215877	C	C		CC	CC		CC	CC	CC						UNCHS000293	chr1	25862712		A	A		AA	AA
JAX00248152	1	40219061	C	C		CC	CC		CC	CC	CC						UNCHS000294	chr1	25871765		N	N		--	--
UNC505646	1	40230221	C	C		CC	CC		CC	CC	CC						JAX00244974	chr1	25881990		G	A		GG	AA
UNC010443328	1	40239974	H	H		TC	TC		TC	TC	TC						UNC314592	chr1	25898177		G	G		GG	GG
UNC505877	1	40243208	T	T		TT	TT		TT	TT	TT						JAX00244982	chr1	25919725		T	T		TT	TT
UNC506099	1	40260652	A	A		AA	AA		AA	AA	AA						UNC315252	chr1	25940852		T	G		TT	GG
UNC506203	1	40274031	T	T		TT	TT		TT	TT	TT						UNCHS000295	chr1	25954192		C	T		CC	TT
UNC506368	1	40284041	G	G		GG	GG		GG	GG	GG						UNCJPD000070	chr1	25964361		A	A		AA	AA
UNC506607	1	40300255	N	T		--	--		TT	--	--						UNC316036	chr1	25984617		N	N		--	--
JAX00248180	1	40324523	T	T		TT	TT		TT	TT	TT						UNC316811	chr1	26028848		G	T		GG	TT
UNC507009	1	40327435	A	A		AA	AA		AA	AA	AA						UNC317129	chr1	26047253		C	T		CC	TT
UNC507122	1	40336008	C	C		CC	CC		CC	CC	CC						UNC317647	chr1	26087768		T	C		TT	CC
JAX00248192	1	40338871	A	A		AA	AA		AA	AA	AA						UNC318124	chr1	26113425		C	T		CC	TT
UNC507551	1	40355960	G	G		GG	GG		GG	GG	GG						UNC318619	chr1	26157206		A	A		AA	AA
UNC507751	1	40372261	G	T		GG	GG		TT	TT	TT						JAX00245029	chr1	26159600		C	C		CC	CC
UNC507882	1	40381054	C	A		CC	CC		AA	AA	AA						JAX00191108	chr1	26180482		C	C		CC	CC
UNC508015	1	40392608	H	T		TC	TC		--	--	--						UNC319005	chr1	26183052		A	A		AA	AA
UNC508122	1	40406445	A	A		AA	AA		AA	AA	AA						JAX00245032	chr1	26214245		T	T		TT	TT
JAX00248207	1	40407455	G	G		GG	GG		GG	GG	GG						UNC320073	chr1	26225564		C	C		CC	CC
UNC508264	1	40420041	G	A		GG	GG		AA	AA	AA						UNCHS000297	chr1	26246113		G	G		GG	GG
UNC508517	1	40432266	C	T		CC	CC		TT	TT	TT						UNCHS000298	chr1	26248424		A	G		AA	GG
UNC508749	1	40446173	T	C		TT	TT		CC	CC	CC						UNC320670	chr1	26253481		N	N		--	--
UNC508878	1	40453083	A	A		AA	AA		AA	AA	AA						UNCJPD000071	chr1	26281507		A	A		AA	AA
UNC509094	1	40467118	A	A		AA	AA		AA	AA	AA						UNC321690	chr1	26308002		T	C		TT	CC
UNC509377	1	40482506	G	G		GG	GG		GG	GG	GG						UNC321721	chr1	26310333		N	N		TT	TT
JAX00248243	1	40489644	G	G		GG	GG		GG	GG	GG						UNC322195	chr1	26358689		A	G		AA	GG
JAX00248251	1	40496229	A	G		AA	AA		GG	GG	GG						UNCHS000299	chr1	26386864		T	T		TT	TT
UNC509651	1	40497575	C	C		CC	CC		CC	CC	CC						UNCHS000300	chr1	26389513		C	T		CC	TT
UNC509809	1	40515533	G	A		GG	GG		AA	AA	AA						JAX00245063	chr1	26410206		C	T		CC	TT
UNC509907	1	40521030	T	C		TT	TT		CC	CC	CC						UNC323488	chr1	26455114		G	A		GG	AA
UNC510223	1	40540971	G	A		GG	GG		AA	AA	AA						JAX00245068	chr1	26466295		G	G		GG	GG
UNC510316	1	40547341	A	A		AA	AA		AA	AA	AA						ICR001	chr1	26499139		A	A		AA	AA
JAX00248271	1	40552317	G	G		GG	GG		GG	GG	GG						ICR4001	chr1	26502197		G	G		GG	GG
UNC510637	1	40570282	G	G		GG	GG		GG	GG	GG						UNCHS000301	chr1	26511935		A	A		AA	AA
UNC510748	1	40580061	C	C		CC	CC		CC	CC	CC						JAX00245075	chr1	26519453		G	G		GG	GG
UNC510853	1	40587168	G	G		GG	GG		GG	GG	GG						ICR002	chr1	26583715		G	G		GG	GG
UNC511312	1	40606794	G	G		GG	GG		GG	GG	GG						ICR003	chr1	26673636		N	N		--	--
JAX00248287	1	40619803	A	A		AA	AA		AA	AA	AA						UNCJPD008477	chr1	26685985		N	N		--	--
UNC511433	1	40620135	T	C		TT	TT		CC	CC	CC						UNC327331	chr1	26694889		T	T		TT	TT
UNC511891	1	40645519	C	A		CC	CC		AA	AA	AA						JAX00245113	chr1	26700541		G	G		GG	GG
UNC512093	1	40658106	G	G		GG	GG		GG	GG	GG						JAX00245114	chr1	26721717		A	A		AA	AA
UNC512234	1	40672119	G	G		GG	GG		GG	GG	GG						JAX00245123	chr1	26753400		C	C		CC	CC
UNC512421	1	40685565	A	A		AA	AA		AA	AA	AA						ICR004	chr1	26771214		G	G		GG	GG
UNC512562	1	40698230	T	T		TT	TT		TT	TT	TT						ICR4004	chr1	26773296		C	A		CC	AA
UNC512702	1	40710981	C	C		CC	CC		CC	CC	CC						ICR005	chr1	26856598		N	N		--	--
UNC512930	1	40725851	A	A		AA	AA		AA	AA	AA						ICR4005	chr1	26858757		A	G		AA	GG
UNC513116	1	40739701	G	G		GG	GG		GG	GG	GG						UNCHS000303	chr1	26913375		A	A		AA	AA
JAX00002816	1	40742373	G	G		GG	GG		GG	GG	GG						JAX00001782	chr1	26914143		T	C		TT	CC
UNC513219	1	40748812	A	A		AA	AA		AA	AA	AA						JAX00001783	chr1	26914881		G	G		GG	GG
UNC513650	1	40778246	G	G		GG	GG		GG	GG	GG						UNC330819	chr1	26914881		G	G		GG	GG
UNC513848	1	40788066	G	G		GG	GG		GG	GG	GG						UNCHS000304	chr1	26917654		A	A		AA	AA
UNC514105	1	40802051	A	A		AA	AA		AA	AA	AA						ICR006	chr1	26955519		T	T		TT	TT
JAX00002820	1	40812297	G	G		GG	GG		GG	GG	GG						ICR4006	chr1	26958879		T	T		TT	TT
UNC514382	1	40817685	G	G		GG	GG		GG	GG	GG						JAX00245142	chr1	26960373		G	G		GG	GG
UNC514629	1	40835194	A	G		AA	AA		GG	GG	GG						ICR2001	chr1	27035355		G	G		GG	GG
backupUNC010074862	1	40848092	A	C		AA	AA		CC	CC	CC						ICR4007	chr1	27035355		G	G		GG	GG
UNC515038	1	40855167	T	C		TT	TT		CC	CC	CC						UNCJPD000073	chr1	27039995		C	C		CC	CC
JAX00248331	1	40864363	C	C		CC	CC		CC	CC	CC						JAX00245153	chr1	27068055		T	T		TT	TT
UNC515205	1	40864433	G	A		GG	GG		AA	AA	AA						JAX00245154	chr1	27072530		C	T		CC	TT
UNC515549	1	40881551	T	T		TT	TT		TT	TT	TT						UNC333485	chr1	27092270		A	G		AA	GG
UNC515799	1	40895820	N	N		--	--		--	--	--						ICR008	chr1	27127765		N	N		--	--
UNC516206	1	40913405	T	T		TT	TT		TT	TT	TT						ICR4008	chr1	27127782		A	A		AA	AA
JAX00248339	1	40918680	G	G		GG	GG		GG	GG	GG						ICR009	chr1	27222257		G	A		GG	AA
UNC516358	1	40923246	C	C		CC	CC		CC	CC	CC						ICR4009	chr1	27228558		N	N		--	--
UNC516522	1	40931537	G	A		GG	GG		AA	AA	AA						JAX00245170	chr1	27235794		A	A		AA	AA
UNC516877	1	40949387	C	A		CC	CC		AA	AA	AA						UNCHS000305	chr1	27250968		A	A		AA	AA
JAX00248344	1	40953100	A	A		AA	AA		AA	AA	AA						UNCHS000306	chr1	27253420		G	A		GG	AA
UNC517197	1	40964962	T	C		TT	TT		CC	CC	CC						UNCJPD000074	chr1	27273579		T	T		TT	TT
JAX00248346	1	40966701	C	C		CC	CC		CC	CC	CC						ICR010	chr1	27306300		G	A		GG	AA
UNC517414	1	40979552	C	C		CC	CC		CC	CC	CC						ICR4010	chr1	27309604		T	C		TT	CC
JAX00248357	1	40988582	T	C		TT	TT		CC	CC	CC						JAX00245183	chr1	27324079		C	C		CC	CC
UNC517564	1	40988649	A	G		AA	AA		GG	GG	GG						UNC337071	chr1	27364775		G	A		GG	AA
UNC517773	1	41003590	N	N		AG	AG		--	AA	--						JAX00001821	chr1	27438686		G	T		GG	TT
UNC517961	1	41015629	T	T		TT	TT		TT	TT	TT						ICR011	chr1	27495040		C	A		CC	AA
UNC518187	1	41029606	C	C		CC	CC		CC	CC	CC						UNCHS000307	chr1	27528770		N	N		--	--
UNC518325	1	41037413	T	T		TT	TT		TT	TT	TT						JAX00245205	chr1	27554365		C	C		CC	CC
JAX00248375	1	41051883	G	G		GG	GG		GG	GG	GG						UNC339202	chr1	27569004		C	C		CC	CC
UNC518753	1	41063876	T	T		TT	TT		TT	TT	TT						ICR012	chr1	27581153		C	A		CC	AA
UNC519145	1	41083240	T	T		TT	TT		TT	TT	TT						ICR4012	chr1	27581959		T	C		TT	CC
UNC519296	1	41096087	G	G		GG	GG		GG	GG	GG						ICR013	chr1	27669762		G	T		GG	TT
UNC519475	1	41109470	G	G		GG	GG		GG	GG	GG						UNC340151	chr1	27673833		C	T		CC	TT
JAX00248386	1	41118389	T	T		TT	TT		TT	TT	TT						ICR4013	chr1	27681255		G	G		GG	GG
UNC519575	1	41119550	T	T		TT	TT		TT	TT	TT						UNCHS000309	chr1	27722959		T	C		TT	CC
UNC519808	1	41131488	N	N		--	--		--	--	--						UNCHS000310	chr1	27726965		G	A		GG	AA
UNC520232	1	41154155	A	A		AA	AA		AA	AA	AA						UNCHS000311	chr1	27754792		A	G		AA	GG
UNC520366	1	41162027	A	A		AA	AA		AA	AA	AA						ICR014	chr1	27761556		C	T		CC	TT
UNC520487	1	41169948	G	G		GG	GG		GG	GG	GG						ICR4014	chr1	27761806		A	C		AA	CC
UNC520787	1	41191889	G	G		GG	GG		GG	GG	GG						UNCHS000312	chr1	27766569		A	G		AA	GG
UNC521042	1	41205931	A	A		AA	AA		AA	AA	AA						JAX00245237	chr1	27819035		T	T		TT	TT
JAX00248400	1	41208773	T	T		TT	TT		TT	TT	TT						ICR015	chr1	27847346		A	G		AA	GG
UNC521141	1	41212779	A	A		AA	AA		AA	AA	AA						ICR4015	chr1	27849987		T	T		TT	TT
JAX00248402	1	41225955	C	C		CC	CC		CC	CC	CC						UNCJPD000075	chr1	27854872		C	C		CC	CC
UNC521336	1	41230746	A	A		AA	AA		AA	AA	AA						JAX00001856	chr1	27886189		T	C		TT	CC
UNC521498	1	41240514	A	A		AA	AA		AA	AA	AA						ICR016	chr1	27934070		G	G		GG	GG
UNC521688	1	41251335	N	N		GG	GG		GG	GG	GG						ICR4016	chr1	27939694		N	N		--	--
UNC521970	1	41267984	T	T		TT	TT		TT	TT	TT						JAX00001865	chr1	27999962		T	T		TT	TT
UNC522210	1	41280850	C	C		CC	CC		CC	CC	CC						ICR017	chr1	28020918		G	G		GG	GG
UNC522478	1	41296691	T	T		TT	TT		TT	TT	TT						UNCHS000313	chr1	28021623		A	A		AA	AA
UNC522694	1	41307776	T	T		TT	TT		TT	TT	TT						ICR4017	chr1	28023584		C	C		CC	CC
UNC522839	1	41316043	T	T		TT	TT		TT	TT	TT						UNCHS000314	chr1	28025883		G	A		GG	AA
UNC523256	1	41345943	T	T		TT	TT		TT	TT	TT						UNC343081	chr1	28032557		C	C		CC	CC
JAX00248421	1	41347207	T	T		TT	TT		TT	TT	TT						UNCHS000315	chr1	28033357		A	A		AA	AA
UNC523568	1	41363393	G	G		GG	GG		GG	GG	GG						UNCHS000316	chr1	28036700		A	A		AA	AA
UNC523881	1	41385917	A	A		AA	AA		AA	AA	AA						UNCHS000317	chr1	28085532		A	A		AA	AA
UNC524208	1	41412659	A	A		AA	AA		AA	AA	AA						UNCHS000318	chr1	28089336		G	G		GG	GG
UNC524471	1	41429270	G	G		GG	GG		GG	GG	GG						UNCHS000319	chr1	28089582		T	T		TT	TT
UNC524732	1	41448020	T	T		TT	TT		TT	TT	TT						UNCHS000320	chr1	28092722		G	G		GG	GG
UNC524947	1	41467766	C	C		CC	CC		CC	CC	CC						UNCJPD000076	chr1	28100428		G	G		GG	GG
JAX00248439	1	41468249	A	A		AA	AA		AA	AA	AA						ICR018	chr1	28125051		A	A		AA	AA
JAX00002871	1	41479593	G	G		GG	GG		GG	GG	GG						ICR4018	chr1	28154715		C	C		CC	CC
UNC525221	1	41490128	A	A		AA	AA		AA	AA	AA						UNCHS000321	chr1	28179944		A	A		AA	AA
UNC525479	1	41509140	C	C		CC	CC		CC	CC	CC						UNCHS000322	chr1	28185142		T	T		TT	TT
UNC525766	1	41534785	A	A		AA	AA		AA	AA	AA						ICR019	chr1	28215248		T	T		TT	TT
UNC525955	1	41548410	C	C		CC	CC		CC	CC	CC						UNCHS000323	chr1	28217597		A	C		AA	CC
UNC526214	1	41570568	G	G		GG	GG		GG	GG	GG						UNCHS000324	chr1	28226089		A	A		AA	AA
UNC526362	1	41586278	T	T		TT	TT		TT	TT	TT						ICR4019	chr1	28230720		G	G		GG	GG
UNC526893	1	41614414	G	G		GG	GG		GG	GG	GG						UNC346097	chr1	28274517		T	T		TT	TT
UNC527371	1	41641667	A	C		AA	AA		CC	CC	CC						ICR020	chr1	28308877		N	N		--	--
JAX00002883	1	41647457	T	G		TT	TT		GG	GG	GG						ICR4020	chr1	28328917		G	G		GG	GG
UNC527573	1	41656791	N	N		--	--		--	--	--						UNCJPD000077	chr1	28353454		T	T		TT	TT
UNC010075571	1	41669630	N	N		AA	AA		CC	CC	CC						UNC347566	chr1	28435627		G	G		GG	GG
UNC527937	1	41678866	T	C		TT	TT		CC	CC	CC						UNCHS000325	chr1	28502227		C	T		CC	TT
UNC528356	1	41703846	G	A		GG	GG		AA	AA	AA						UNCHS000326	chr1	28505394		C	C		CC	CC
UNC528437	1	41707981	A	A		AA	AA		AA	AA	AA						ICR021	chr1	28525337		C	C		CC	CC
UNC528742	1	41738586	C	C		CC	CC		CC	CC	CC						ICR4021	chr1	28559042		G	G		GG	GG
UNC528903	1	41759137	C	C		CC	CC		CC	CC	CC						JAX00001906	chr1	28559930		G	G		GG	GG
JAX00248498	1	41761711	T	T		TT	TT		TT	TT	TT						UNC349593	chr1	28613252		T	T		TT	TT
JAX00248499	1	41762931	C	C		CC	CC		CC	CC	CC						ICR022	chr1	28613599		N	N		--	--
UNC529060	1	41774587	C	H		CC	CC		--	--	--						ICR4022	chr1	28613609		T	T		TT	TT
UNC529444	1	41800930	C	C		CC	CC		CC	CC	CC						ICR023	chr1	28744650		N	N		--	--
UNC529641	1	41818394	A	A		AA	AA		AA	AA	AA						ICR4023	chr1	28759220		N	N		--	--
UNC529906	1	41838263	C	C		CC	CC		CC	CC	CC						JAX00001921	chr1	28761550		C	T		CC	TT
UNC530110	1	41853693	T	G		TT	TT		GG	GG	GG						ICR024	chr1	28793022		A	A		AA	AA
UNC530480	1	41881959	T	T		TT	TT		TT	TT	TT						ICR4024	chr1	28793033		N	N		--	--
UNC010443604	1	41895464	C	C		CC	CC		CC	CC	CC						ICR025	chr1	28872975		G	A		GG	AA
UNC530837	1	41905320	G	G		GG	GG		GG	GG	GG						ICR4025	chr1	28873101		G	G		GG	GG
UNC531436	1	41937573	C	C		CC	CC		CC	CC	CC						UNC352920	chr1	28884624		G	A		GG	AA
UNC531500	1	41943391	G	G		GG	GG		GG	GG	GG						UNCJPD000078	chr1	28941778		C	C		CC	CC
JAX00248544	1	41961074	T	T		TT	TT		TT	TT	TT						ICR026	chr1	28970296		T	T		TT	TT
UNC531718	1	41963021	T	T		TT	TT		TT	TT	TT						ICR4026	chr1	28970300		T	C		TT	CC
JAX00002909	1	41969522	G	G		GG	GG		GG	GG	GG						JAX00001940	chr1	29001666		A	G		AA	GG
UNC531839	1	41975995	C	C		CC	CC		CC	CC	CC						JAX00245377	chr1	29003466		A	A		AA	AA
UNC532315	1	42007611	G	G		GG	GG		GG	GG	GG						JAX00245377r	chr1	29003466		A	A		AA	AA
UNC532412	1	42017666	T	T		TT	TT		TT	TT	TT						UNCHS000327	chr1	29016330		G	G		GG	GG
UNC532787	1	42045723	C	C		CC	CC		CC	CC	CC						UNCHS000328	chr1	29020832		G	G		GG	GG
JAX00002914	1	42050989	C	C		CC	CC		CC	CC	CC						UNCJPD000079	chr1	29024924		T	G		TT	GG
UNC533184	1	42075848	T	T		TT	TT		TT	TT	TT						JAX00245378	chr1	29027879		G	G		GG	GG
UNC533314	1	42083394	C	A		CC	CC		AA	AA	AA						JAX00245379	chr1	29028517		G	G		GG	GG
UNC533491	1	42101285	A	G		AA	AA		GG	GG	GG						ICR027	chr1	29055356		A	G		AA	GG
UNC533757	1	42121592	C	C		CC	CC		CC	CC	CC						ICR4027	chr1	29058879		A	C		AA	CC
UNC534089	1	42152420	C	C		CC	CC		CC	CC	CC						JAX00001945	chr1	29068208		G	A		GG	AA
UNC534504	1	42181048	T	T		TT	TT		TT	TT	TT						UNCHS000329	chr1	29076562		C	T		CC	TT
UNC534538	1	42186449	C	A		CC	CC		AA	AA	AA						UNC355453	chr1	29078404		C	C		CC	CC
UNC534913	1	42213016	C	C		CC	CC		CC	CC	CC						UNCHS000330	chr1	29079530		T	T		TT	TT
UNC535173	1	42229616	T	C		TT	TT		CC	CC	CC						UNCHS000331	chr1	29086092		H	T		TC	TC
JAX00248612	1	42232396	T	T		TT	TT		TT	TT	TT						UNCHS000332	chr1	29088485		G	A		GG	AA
UNC010443677	1	42238851	T	C		TT	TT		CC	CC	CC						ICR028	chr1	29133224		A	G		AA	GG
UNC535648	1	42255319	C	T		CC	CC		TT	TT	TT						ICR4028	chr1	29134161		G	A		GG	AA
UNC535822	1	42270643	C	C		CC	CC		CC	CC	CC						JAX00245388	chr1	29140855		C	T		CC	TT
JAX00248629	1	42283233	C	C		CC	CC		CC	CC	CC						ICR029	chr1	29221024		A	C		AA	CC
UNC536233	1	42305053	T	G		TT	TT		GG	GG	GG						ICR4029	chr1	29224027		N	N		--	--
UNC536360	1	42311013	A	A		AA	AA		AA	AA	AA						UNCHS000333	chr1	29230010		C	A		CC	AA
UNC536663	1	42338285	C	T		CC	CC		TT	TT	TT						UNCHS000334	chr1	29233718		G	A		GG	AA
UNC536810	1	42350732	A	A		AA	AA		AA	AA	AA						JAX00001962	chr1	29297844		G	A		GG	AA
UNC537209	1	42373422	G	A		GG	GG		AA	AA	AA						ICR030	chr1	29307301		T	C		TT	CC
JAX00248660	1	42376832	T	C		TT	TT		CC	CC	CC						UNC359010	chr1	29323033		H	C		TC	CC
JAX00248662	1	42383626	C	C		CC	CC		CC	CC	CC						JAX00245415	chr1	29366598		G	G		GG	GG
UNC537525	1	42404338	G	T		GG	GG		TT	TT	TT						JAX00001969	chr1	29395417		C	A		CC	AA
UNC537771	1	42421568	T	T		TT	TT		TT	TT	TT						ICR031	chr1	29492645		T	G		TT	GG
JAX00002942	1	42424417	A	G		AA	AA		GG	GG	GG						ICR4031	chr1	29495143		G	T		GG	TT
B6_rs31362610	1	42424440	T	C		CC	CC		CC	CC	CC						JAX00001981	chr1	29562454		T	C		TT	CC
UNC538011	1	42441595	A	G		AA	AA		GG	GG	GG						UNCJPD008793	chr1	29572611		C	C		CC	CC
UNC538335	1	42460665	T	C		TT	TT		CC	CC	CC						UNC361622	chr1	29577722		A	C		AA	CC
JAX00248686	1	42464295	C	T		CC	CC		TT	TT	TT						ICR2002	chr1	29588316		C	C		CC	CC
UNC538532	1	42473607	T	G		TT	TT		GG	GG	GG						ICR4032	chr1	29588316		C	C		CC	CC
UNC539111	1	42510240	A	G		AA	AA		GG	GG	GG						ICR033	chr1	29673428		G	A		GG	AA
UNC539298	1	42521170	C	A		CC	CC		AA	AA	AA						ICR4033	chr1	29674477		N	C		--	CC
UNC539732	1	42554457	C	T		CC	CC		TT	TT	TT						JAX00245451	chr1	29688091		T	C		TT	CC
JAX00248723	1	42554601	G	G		GG	GG		GG	GG	GG						JAX00245451r	chr1	29688091		T	C		TT	CC
UNC010077196	1	42555274	G	A		GG	GG		AA	AA	AA						UNCHS000335	chr1	29779411		T	T		TT	TT
UNC539910	1	42566604	A	G		AA	AA		GG	GG	GG						ICR4034	chr1	29781078		T	T		TT	TT
JAX00248732	1	42582214	A	A		AA	AA		AA	AA	AA						UNCHS000336	chr1	29783037		A	A		AA	AA
UNC540376	1	42589977	A	A		AA	AA		AA	AA	AA						UNC363662	chr1	29786875		C	C		CC	CC
UNC540628	1	42612209	A	A		AA	AA		AA	AA	AA						JAX00245470	chr1	29823940		C	C		CC	CC
UNC540792	1	42621389	T	T		TT	TT		TT	TT	TT						ICR035	chr1	29868178		T	T		TT	TT
UNC541211	1	42649511	G	G		GG	GG		GG	GG	GG						JAX00245481	chr1	29888128		G	G		GG	GG
UNC541620	1	42678474	G	G		GG	GG		GG	GG	GG						ICR4035	chr1	29889452		G	G		GG	GG
UNC541737	1	42688637	T	T		TT	TT		TT	TT	TT						ICR2003	chr1	29965921		N	N		--	--
JAX00248770	1	42708016	G	G		GG	GG		GG	GG	GG						ICR4036	chr1	29965921		N	N		--	--
UNC542045	1	42711916	T	T		TT	TT		TT	TT	TT						UNCHS000337	chr1	29982834		G	A		GG	AA
UNC542228	1	42734067	G	G		GG	GG		GG	GG	GG						UNCHS000338	chr1	29985721		A	A		AA	AA
UNC542313	1	42746989	A	A		AA	AA		AA	AA	AA						UNCHS000340	chr1	29987850		A	A		AA	AA
UNC542508	1	42773538	A	A		AA	AA		AA	AA	AA						UNC365663	chr1	30009620		C	T		CC	TT
JAX00248792	1	42789663	T	T		TT	TT		TT	TT	TT						JAX00245493	chr1	30034865		C	C		CC	CC
UNC542829	1	42796331	G	G		GG	GG		GG	GG	GG						ICR037	chr1	30035319		A	A		AA	AA
JAX00002972	1	42815407	A	A		AA	AA		AA	AA	AA						UNCHS000341	chr1	30077854		C	C		CC	CC
UNC543407	1	42838860	A	A		AA	AA		AA	AA	AA						UNCHS000342	chr1	30083322		G	A		GG	AA
UNC543566	1	42849166	C	C		CC	CC		CC	CC	CC						JAX00002024	chr1	30126538		A	C		AA	CC
UNC544165	1	42883382	G	G		GG	GG		GG	GG	GG						ICR038	chr1	30130786		C	T		CC	TT
UNC544289	1	42888308	T	T		TT	TT		TT	TT	TT						ICR4038	chr1	30133632		T	T		TT	TT
UNC544678	1	42912561	C	C		CC	CC		CC	CC	CC						UNCHS000343	chr1	30177887		C	C		CC	CC
UNC544906	1	42939816	G	G		GG	GG		GG	GG	GG						UNCHS000344	chr1	30180627		T	T		TT	TT
UNC545184	1	42960796	G	G		GG	GG		GG	GG	GG						ICR039	chr1	30217250		C	C		CC	CC
UNC545603	1	42983996	T	T		TT	TT		TT	TT	TT						ICR4039	chr1	30220973		T	T		TT	TT
UNC545949	1	43001830	C	C		CC	CC		CC	CC	CC						ICR040	chr1	30317408		N	N		--	--
UNC546172	1	43023146	T	T		TT	TT		TT	TT	TT						ICR4040	chr1	30325523		C	C		CC	CC
UNC546499	1	43043991	N	N		--	--		--	--	--						UNC368438	chr1	30341916		C	C		CC	CC
UNC546817	1	43066302	T	T		TT	TT		TT	TT	TT						UNC369354	chr1	30423841		T	C		TT	CC
JAX00002992	1	43086383	T	T		TT	TT		TT	TT	TT						JAX00245543	chr1	30489236		A	A		AA	AA
UNC547234	1	43093838	A	A		AA	AA		AA	AA	AA						UNCJPD000083	chr1	30544694		G	G		GG	GG
JAX00248843	1	43103831	G	G		GG	GG		GG	GG	GG						UNC370888	chr1	30570791		N	N		GG	GG
UNC547351	1	43107520	A	A		AA	AA		AA	AA	AA						UNC371148	chr1	30607640		A	N		AA	AA
JAX00248853	1	43117236	C	C		CC	CC		CC	CC	CC						UNCHS000345	chr1	30632054		G	G		GG	GG
UNC547697	1	43132640	A	A		AA	AA		AA	AA	AA						UNCHS000346	chr1	30634598		A	A		AA	AA
UNC547859	1	43140268	T	T		TT	TT		TT	TT	TT						UNC371742	chr1	30658485		C	C		CC	CC
UNC548263	1	43170995	C	C		CC	CC		CC	CC	CC						UNCJPD000084	chr1	30672980		T	T		TT	TT
UNC548541	1	43188262	A	A		AA	AA		AA	AA	AA						UNCHS000347	chr1	30698749		A	A		AA	AA
UNC548872	1	43211516	G	G		GG	GG		GG	GG	GG						UNCHS000348	chr1	30701800		A	C		AA	CC
JAX00248878	1	43212302	C	C		CC	CC		CC	CC	CC						JAX00002067	chr1	30710506		C	A		CC	AA
JAX00248880	1	43213705	G	G		GG	GG		GG	GG	GG						UNC371950	chr1	30715615		G	G		GG	GG
UNC549131	1	43230387	G	G		GG	GG		GG	GG	GG						JAX00191210	chr1	30753419		G	G		GG	GG
UNC549686	1	43259388	T	C		TT	TT		CC	CC	CC						UNC372374	chr1	30758274		T	C		TT	CC
JAX00248899	1	43259783	T	T		TT	TT		TT	TT	TT						UNC372930	chr1	30801684		A	A		AA	AA
UNC549896	1	43272443	C	T		CC	CC		TT	TT	TT						UNCHS000349	chr1	30813482		T	C		TT	CC
UNC550060	1	43289978	A	A		AA	AA		AA	AA	AA						UNCHS000350	chr1	30815902		A	G		AA	GG
UNC550476	1	43309698	G	A		GG	GG		AA	AA	AA						UNCHS000351	chr1	30838574		G	A		GG	AA
UNC010078808	1	43329783	G	G		GG	GG		GG	GG	GG						UNC373330	chr1	30845589		G	A		GG	AA
UNC551425	1	43356856	G	T		GG	GG		TT	TT	TT						UNCHS000352	chr1	30845589		G	A		GG	AA
UNC551663	1	43374899	G	A		GG	GG		AA	AA	AA						UNCHS000353	chr1	30848838		C	T		CC	TT
JAX00248937	1	43378779	G	A		GG	GG		AA	AA	AA						UNCHS000354	chr1	30851224		C	T		CC	TT
UNC551990	1	43397007	C	A		CC	CC		AA	AA	AA						UNCHS000356	chr1	30860014		G	G		GG	GG
UNC552260	1	43411075	T	C		TT	TT		CC	CC	CC						UNC374016	chr1	30915001		A	G		AA	GG
JAX00003017	1	43412620	T	G		TT	TT		GG	GG	GG						UNC374362	chr1	30976991		N	N		CC	CC
UNC552818	1	43444516	G	A		GG	GG		AA	AA	AA						UNC374674	chr1	31020000		A	A		AA	AA
UNC553082	1	43456749	G	A		GG	GG		AA	AA	AA						UNCHS000357	chr1	31031571		A	A		AA	AA
UNC553601	1	43489797	G	G		GG	GG		GG	GG	GG						UNCHS000358	chr1	31035523		T	T		TT	TT
UNC553849	1	43504466	C	C		CC	CC		CC	CC	CC						JAX00002092	chr1	31047545		T	C		TT	CC
UNC554095	1	43518563	C	C		CC	CC		CC	CC	CC						JAX00245639	chr1	31058299		G	A		GG	AA
UNC554590	1	43546301	G	G		GG	GG		GG	GG	GG						UNC375193	chr1	31058925		G	A		GG	AA
UNC554949	1	43569616	A	C		AA	AA		CC	CC	CC						UNCHS000359	chr1	31059631		C	T		CC	TT
UNC555271	1	43587956	G	A		GG	GG		AA	AA	AA						UNCHS000360	chr1	31062737		A	A		AA	AA
JAX00248988	1	43595508	C	T		CC	CC		TT	TT	TT						JAX00245647	chr1	31085206		G	G		GG	GG
UNC555538	1	43606149	G	A		GG	GG		AA	AA	AA						UNC375681	chr1	31103369		T	T		TT	TT
UNC555788	1	43621692	A	A		AA	AA		AA	AA	AA						JAX00245661	chr1	31134727		G	G		GG	GG
UNC556156	1	43648516	A	A		AA	AA		AA	AA	AA						UNCJPD008381	chr1	31144581		C	C		CC	CC
UNC556336	1	43659273	G	A		GG	GG		AA	AA	AA						UNC376451	chr1	31153698		C	C		CC	CC
UNC557096	1	43709039	G	G		GG	GG		GG	GG	GG						JAX00245667	chr1	31159962		G	G		GG	GG
UNC557616	1	43733189	C	T		CC	CC		TT	TT	TT						UNC377023	chr1	31187964		G	G		GG	GG
UNC557806	1	43742556	G	G		GG	GG		GG	GG	GG						JAX00245678	chr1	31213424		T	T		TT	TT
JAX00249009	1	43743194	G	A		GG	GG		AA	AA	AA						UNC377508	chr1	31227811		A	A		AA	AA
JAX00003040	1	43743323	G	G		GG	GG		GG	GG	GG						UNCJPD000085	chr1	31264428		G	G		GG	GG
JAX00249034	1	43822875	A	A		AA	AA		AA	AA	AA						UNC378094	chr1	31277378		C	C		CC	CC
CEAJAX00249056	1	43880410	A	G		AA	AA		GG	GG	GG						UNC378383	chr1	31331027		C	C		CC	CC
UNC559715	1	43883536	A	C		AA	AA		CC	CC	CC						UNC378818	chr1	31372759		A	A		AA	AA
JAX00249069	1	43938872	C	C		CC	CC		CC	CC	CC						JAX00245699	chr1	31382191		G	G		GG	GG
JAX00249075	1	43944320	A	A		AA	AA		AA	AA	AA						JAX00191226	chr1	31395296		G	G		GG	GG
UNC562450	1	44093864	A	G		AA	AA		GG	GG	GG						UNCHS000361	chr1	31403838		C	A		CC	AA
JAX00249118	1	44163358	G	A		GG	GG		AA	AA	AA						UNC379113	chr1	31407688		G	A		GG	AA
UNC563452	1	44179077	A	A		AA	AA		AA	AA	AA						UNCHS000362	chr1	31407688		G	A		GG	AA
backupUNC010557791	1	44239449	C	T		CC	CC		TT	TT	TT						UNC379621	chr1	31451054		C	C		CC	CC
UNC569059	1	44553990	G	G		GG	GG		GG	GG	GG						UNC380599	chr1	31559181		C	A		CC	AA
JAX00249219	1	44637816	C	C		CC	CC		CC	CC	CC						UNC380748	chr1	31578988		C	C		CC	CC
UNC570893	1	44681952	G	G		GG	GG		GG	GG	GG						UNC380880	chr1	31618628		N	N		--	--
JAX00249263	1	44801411	C	C		CC	CC		CC	CC	CC						UNCHS000363	chr1	31660265		C	C		CC	CC
JAX00249269	1	44817303	C	C		CC	CC		CC	CC	CC						UNC381552	chr1	31663025		A	G		--	GG
UNC573481	1	44820102	C	C		CC	CC		CC	CC	CC						UNCHS000364	chr1	31663706		A	C		AA	CC
UNC574402	1	44884100	T	C		TT	TT		CC	CC	CC						JAX00002140	chr1	31669084		G	G		GG	GG
UNC010084304	1	45007444	A	G		AA	AA		GG	GG	GG						JAX00245728	chr1	31714757		G	G		GG	GG
JAX00249318	1	45175804	T	T		TT	TT		TT	TT	TT						UNC382234	chr1	31728300		G	T		GG	TT
UNC577593	1	45188002	A	A		AA	AA		AA	AA	AA						UNC382696	chr1	31767640		G	G		GG	GG
UNC578793	1	45313373	C	A		CC	CC		AA	AA	AA						UNCHS000365	chr1	31804807		T	C		TT	CC
JAX00003163	1	45367041	G	G		GG	GG		GG	GG	GG						UNCHS000366	chr1	31808816		C	C		CC	CC
UNC581980	1	45495666	A	A		AA	AA		AA	AA	AA						UNC383081	chr1	31828532		G	G		GG	GG
UNC011275068	1	45599967	T	T		TT	TT		TT	TT	TT						UNC383274	chr1	31857418		G	A		GG	AA
UNC584333	1	45621895	C	C		CC	CC		CC	CC	CC						UNC383727	chr1	31884575		A	G		AA	GG
JAX00249409	1	45655633	T	T		TT	TT		TT	TT	TT						UNCJPD000087	chr1	31916587		C	C		CC	CC
backupUNC010086952	1	45720142	C	C		CC	CC		CC	CC	CC						UNCHS000367	chr1	31993940		A	A		AA	AA
UNC587430	1	45826741	A	A		AA	AA		AA	AA	AA						UNCHS000368	chr1	31996217		G	A		GG	AA
UNC589868	1	45971891	A	C		AA	AA		CC	CC	CC						UNCJPD000088	chr1	32007895		C	C		CC	CC
UNC591481	1	46077773	A	A		AA	AA		AA	AA	AA						JAX00245751	chr1	32040861		C	C		CC	CC
UNC010712538	1	46170529	A	G		AA	AA		--	GG	GG						UNCHS000369	chr1	32078095		T	G		TT	GG
UNC592611	1	46265735	T	C		TT	TT		CC	CC	CC						UNCHS000370	chr1	32080313		G	A		GG	AA
UNC593079	1	46348468	N	N		GG	GG		--	GG	GG						UNC385417	chr1	32082234		G	A		GG	AA
UNC594240	1	46498324	C	C		CC	CC		CC	CC	CC						UNCHS000371	chr1	32088745		A	G		AA	GG
UNC010089266	1	46577516	N	N		--	--		--	--	--						UNCHS000372	chr1	32091477		N	N		TC	TT
JAX00003252	1	46583698	N	T		CC	CC		TT	TT	TT						UNCHS000374	chr1	32108946		T	C		TT	CC
UNC594903	1	46610944	T	C		TT	TT		CC	CC	CC						UNC385804	chr1	32112303		C	T		CC	TT
JAX00249627	1	46654558	A	A		AA	AA		AA	AA	AA						UNC386035	chr1	32167080		A	G		AA	GG
UNC595722	1	46755439	T	T		TT	TT		TT	TT	TT						UNC386248	chr1	32195613		T	T		TT	TT
JAX00249676	1	46881481	T	C		TT	TT		CC	CC	CC						UNCHS000375	chr1	32238803		T	T		TT	TT
UNC596831	1	46893137	T	C		TT	TT		CC	CC	CC						UNCHS000376	chr1	32244470		A	C		AA	CC
JAX00003278	1	46902794	A	A		AA	AA		AA	AA	AA						UNC387018	chr1	32253378		G	A		GG	AA
backupUNC010089879	1	46917213	A	A		AA	AA		AA	AA	AA						JAX00245787	chr1	32296188		C	C		CC	CC
JAX00003279	1	46925547	A	G		AA	AA		GG	GG	GG						UNCHS000377	chr1	32310126		C	T		CC	TT
UNC597735	1	46963812	G	A		GG	GG		AA	AA	AA						UNCHS000378	chr1	32312945		A	A		AA	AA
JAX00249717	1	46982881	G	A		GG	GG		AA	AA	AA						UNC388010	chr1	32314294		N	N		--	--
JAX00249720	1	46984953	G	G		GG	GG		GG	GG	GG						UNC388491	chr1	32343834		T	C		TT	CC
UNC600255	1	47159621	T	T		TT	TT		TT	TT	TT						UNCHS000379	chr1	32343834		T	C		TT	CC
UNC010559810	1	47246722	A	C		AA	AA		CC	CC	CC						UNCHS000380	chr1	32346758		G	T		GG	TT
UNC601188	1	47257320	G	G		GG	GG		GG	GG	GG						UNC389166	chr1	32398326		T	C		TT	CC
UNC601980	1	47327312	G	A		GG	GG		AA	AA	AA						JAX00245815	chr1	32408545		G	G		GG	GG
UNC604430	1	47538062	T	C		TT	TT		CC	CC	CC						UNC389352	chr1	32418795		A	A		AA	AA
UNC605533	1	47633486	C	C		CC	CC		CC	CC	CC						UNC389737	chr1	32468011		C	C		CC	CC
backupUNC010715008	1	47680052	G	T		GG	GG		TT	TT	TT						UNC390305	chr1	32523513		A	G		AA	GG
UNC606275	1	47698363	C	T		CC	CC		TT	TT	TT						JAX00245836	chr1	32526964		T	T		TT	TT
UNC010715287	1	47791233	T	T		TT	TT		TT	TT	TT						JAX00245836r	chr1	32526964		T	T		TT	TT
UNC608264	1	47892353	A	G		AA	AA		GG	GG	GG						UNC390703	chr1	32564574		A	A		AA	AA
UNC609906	1	47979477	T	G		TT	TT		GG	GG	GG						UNC391011	chr1	32597437		N	N		--	--
UNC612303	1	48185185	A	C		AA	--		CC	--	CC						UNC391961	chr1	32647989		G	A		GG	AA
UNC612760	1	48215087	G	G		GG	GG		GG	GG	GG						UNC392954	chr1	32729578		C	T		CC	TT
UNC614659	1	48405010	C	A		CC	CC		AA	AA	AA						UNCHS000381	chr1	32741932		A	A		AA	AA
JAX00003394	1	48462655	C	T		CC	CC		TT	TT	TT						UNCHS000382	chr1	32745579		C	C		CC	CC
UNC615565	1	48503023	C	T		CC	CC		TT	TT	TT						UNCJPD000090	chr1	32816842		G	G		GG	GG
UNC010561617	1	48601025	C	T		CC	CC		TT	TT	TT						UNC394473	chr1	32828663		T	T		TT	TT
UNC617219	1	48660277	T	T		TT	TT		TT	TT	TT						JAX00245906	chr1	32858184		G	G		GG	GG
UNC618599	1	48786365	G	A		GG	GG		AA	AA	AA						JAX00245909	chr1	32861803		T	T		TT	TT
UNC620215	1	48930369	G	G		GG	GG		GG	GG	GG						UNC394961	chr1	32864214		G	G		GG	GG
UNC621376	1	49047076	A	G		AA	AA		GG	GG	GG						UNCHS000383	chr1	32866337		A	A		AA	AA
UNC623968	1	49204784	G	G		GG	GG		GG	GG	GG						UNCHS000384	chr1	32869086		C	C		CC	CC
UNC625632	1	49302834	C	C		CC	CC		CC	CC	CC						UNCHS000385	chr1	32937314		G	G		GG	GG
UNC627036	1	49452028	G	A		GG	GG		AA	AA	AA						UNCHS000386	chr1	32939697		G	G		GG	GG
JAX00003475	1	49537498	C	C		CC	CC		CC	CC	CC						UNC396545	chr1	32970768		T	T		TT	TT
UNC628685	1	49573336	T	G		TT	TT		GG	GG	GG						JAX00002239	chr1	32988785		A	A		AA	AA
UNC010093480	1	49591711	G	A		GG	GG		AA	AA	AA						UNC396884	chr1	32995593		T	G		TT	GG
UNC629866	1	49701422	N	N		--	--		--	--	--						UNC397206	chr1	33032429		T	C		TT	CC
UNC631399	1	49818997	C	C		CC	CC		CC	CC	CC						JAX00245970	chr1	33058447		A	A		AA	AA
UNC633506	1	49947473	C	C		CC	CC		CC	CC	CC						JAX00191267	chr1	33061918		G	G		GG	GG
UNC636247	1	50100738	C	T		CC	CC		TT	TT	TT						UNC398516	chr1	33132898		G	G		GG	GG
UNC010484549	1	50149388	N	N		AA	AA		--	--	--						JAX00002252	chr1	33173927		T	T		TT	TT
UNC637091	1	50151075	G	A		GG	GG		AA	AA	AA						UNC399108	chr1	33174345		C	C		CC	CC
UNC639433	1	50297854	C	A		CC	CC		AA	AA	AA						UNC400048	chr1	33243836		T	C		TT	CC
UNC641785	1	50438756	G	G		GG	GG		GG	GG	GG						UNC400200	chr1	33259658		A	A		AA	AA
UNC643528	1	50586920	A	A		AA	AA		AA	AA	AA						JAX00246022	chr1	33270662		C	C		CC	CC
UNC645531	1	50732582	G	G		GG	GG		GG	GG	GG						UNCHS000387	chr1	33365183		C	C		CC	CC
JAX00250261	1	50808022	T	T		TT	TT		TT	TT	TT						UNCHS000388	chr1	33368251		C	A		CC	AA
repJAX00250261	1	50808022	T	T		TT	TT		TT	TT	TT						UNC401821	chr1	33371703		A	G		AA	GG
UNC011311574	1	50813663	A	A		AA	AA		AA	AA	AA						UNC402209	chr1	33392282		C	T		CC	TT
UNC647072	1	50847569	A	A		AA	AA		AA	AA	AA						JAX00246070	chr1	33428717		G	G		GG	GG
UNC648423	1	50927313	C	T		CC	CC		TT	TT	TT						UNC402814	chr1	33447236		C	C		CC	CC
backupJAX00003592	1	51130852	A	G		AA	AA		GG	GG	GG						UNC403880	chr1	33499298		A	A		AA	AA
UNC651262	1	51147081	G	G		GG	GG		GG	GG	GG						JAX00246094	chr1	33532850		A	A		AA	AA
UNC652639	1	51237603	G	G		GG	GG		GG	GG	GG						UNC404611	chr1	33542534		A	A		AA	AA
UNC652774	1	51248929	G	G		GG	GG		GG	GG	GG						UNCHS000389	chr1	33543825		T	T		TT	TT
UNC653041	1	51270487	C	C		CC	CC		CC	CC	CC						UNCHS000390	chr1	33547699		G	G		GG	GG
UNC653165	1	51283189	G	A		GG	GG		AA	AA	AA						UNC405147	chr1	33578258		G	G		GG	GG
UNC653383	1	51299180	T	C		TT	TT		CC	CC	CC						UNCHS000391	chr1	33584848		A	A		AA	AA
JAX00003607	1	51318423	C	T		CC	CC		TT	TT	TT						UNCHS000392	chr1	33587364		G	G		GG	GG
UNC653694	1	51324528	A	G		AA	AA		GG	GG	GG						UNCHS000393	chr1	33609241		G	G		GG	GG
UNC653805	1	51331098	A	A		AA	AA		AA	AA	AA						UNCHS000394	chr1	33614266		T	T		TT	TT
JAX00250381	1	51346219	G	G		GG	GG		GG	GG	GG						UNC405774	chr1	33630808		C	C		CC	CC
UNC654157	1	51358553	T	T		TT	TT		TT	TT	TT						UNC406061	chr1	33649301		A	A		AA	AA
JAX00191663	1	51363388	C	C		CC	CC		CC	CC	CC						UNC406743	chr1	33697351		T	T		TT	TT
UNC654436	1	51378350	A	A		AA	AA		AA	AA	AA						UNC407455	chr1	33731402		C	T		CC	TT
JAX00250387	1	51384656	G	G		GG	GG		GG	GG	GG						JAX00246131	chr1	33740146		C	A		CC	AA
UNC654625	1	51390576	G	G		GG	GG		GG	GG	GG						UNC407727	chr1	33745742		G	G		GG	GG
UNC654826	1	51406821	C	C		CC	CC		CC	CC	CC						B6_01-033811444-S	chr1	33754598		T	T		TT	TT
UNC654978	1	51420800	T	T		TT	TT		TT	TT	TT						UNC408010	chr1	33762535		T	T		TT	TT
backupUNC010562539	1	51437087	N	N		CC	CC		--	--	--						UNCHS000395	chr1	33763797		A	G		AA	GG
UNC655256	1	51440498	C	C		CC	CC		CC	CC	CC						UNCHS000396	chr1	33768087		T	T		TT	TT
UNC655421	1	51457023	T	C		TT	TT		CC	CC	CC						UNCHS000397	chr1	33772706		T	T		TT	TT
UNC655657	1	51468806	C	T		CC	CC		TT	TT	TT						UNCHS000398	chr1	33775754		N	N		--	--
UNC655907	1	51487121	G	G		GG	GG		GG	GG	GG						UNC408340	chr1	33794732		T	T		TT	TT
JAX00250410	1	51503806	C	C		CC	CC		CC	CC	CC						UNC408563	chr1	33815202		G	A		GG	AA
UNC655991	1	51507002	G	G		GG	GG		GG	GG	GG						UNC408807	chr1	33827517		C	T		CC	TT
UNC656180	1	51527181	A	A		AA	AA		AA	AA	AA						UNCHS000399	chr1	33830620		A	A		AA	AA
UNC656365	1	51544771	G	G		GG	GG		GG	GG	GG						UNC409387	chr1	33860983		T	T		TT	TT
UNC656481	1	51554194	C	A		CC	CC		AA	AA	AA						UNCHS000402	chr1	33861287		A	A		AA	AA
UNC656698	1	51571512	G	A		GG	GG		AA	AA	AA						UNC409541	chr1	33867683		G	G		GG	GG
UNC656936	1	51587199	C	C		CC	CC		CC	CC	CC						UNC410159	chr1	33891156		G	G		GG	GG
UNC657187	1	51604717	G	G		GG	GG		GG	GG	GG						JAX00246170	chr1	33899374		T	T		TT	TT
UNC657492	1	51627534	G	G		GG	GG		GG	GG	GG						UNC410424	chr1	33902274		A	C		AA	CC
JAX00003631	1	51636721	A	A		AA	AA		AA	AA	AA						UNC410901	chr1	33926878		T	T		TT	TT
UNC657626	1	51641816	T	T		TT	TT		TT	TT	TT						UNCJPD000093	chr1	33933691		C	C		CC	CC
UNC010098122	1	51655345	T	C		TT	TT		CC	CC	CC						UNC411215	chr1	33940907		T	G		TT	GG
UNC658126	1	51672315	G	G		GG	GG		GG	GG	GG						JAX00246189	chr1	33947365		T	G		TT	GG
UNC658688	1	51704623	G	G		GG	GG		GG	GG	GG						UNC411472	chr1	33953443		A	C		AA	CC
JAX00250473	1	51704906	A	A		AA	AA		AA	AA	AA						UNC411848	chr1	33966908		T	C		TT	CC
UNC658850	1	51714316	G	G		GG	GG		GG	GG	GG						UNC412410	chr1	33988381		T	T		TT	TT
UNC659220	1	51736387	T	T		TT	TT		TT	TT	TT						UNC412688	chr1	34001076		G	G		GG	GG
UNC659513	1	51754852	A	A		AA	AA		AA	AA	AA						UNC412921	chr1	34020565		C	C		CC	CC
UNC659763	1	51766842	G	G		GG	GG		GG	GG	GG						UNCJPD008613	chr1	34024620		G	G		GG	GG
UNC659930	1	51783185	T	T		TT	TT		TT	TT	TT						UNCJPD000094	chr1	34024641		G	G		GG	GG
UNC660238	1	51802120	A	G		AA	AA		GG	GG	GG						UNC413286	chr1	34041701		G	G		GG	GG
UNC660383	1	51810558	G	A		GG	GG		AA	AA	AA						UNC413360	chr1	34046768		G	G		GG	GG
UNC660770	1	51828733	A	G		AA	AA		GG	GG	GG						UNC413634	chr1	34061957		A	A		AA	AA
JAX00250526	1	51843806	G	A		GG	GG		AA	AA	AA						UNC413954	chr1	34084971		C	C		CC	CC
UNC661198	1	51846488	G	A		GG	GG		AA	AA	AA						UNC414357	chr1	34103495		T	T		TT	TT
UNC661499	1	51860557	C	C		CC	CC		CC	CC	CC						UNC414561	chr1	34113703		G	A		GG	AA
UNC661934	1	51887395	A	A		AA	AA		AA	AA	AA						JAX00246237	chr1	34114774		C	C		CC	CC
JAX00003651	1	51892854	C	C		CC	CC		CC	CC	CC						UNC414867	chr1	34126653		G	A		GG	AA
JAX00250556	1	51906471	C	C		CC	CC		CC	CC	CC						UNCHS000403	chr1	34143006		A	G		AA	GG
UNC662361	1	51916010	T	T		TT	TT		TT	TT	TT						UNCHS000404	chr1	34145538		A	G		AA	GG
JAX00250560	1	51920442	G	G		GG	GG		GG	GG	GG						UNC415288	chr1	34147211		A	C		AA	CC
UNC662596	1	51931039	G	A		GG	GG		AA	AA	AA						UNC415620	chr1	34162961		T	G		TT	GG
JAX00003653	1	51934952	A	A		AA	AA		AA	AA	AA						JAX00246252	chr1	34173196		C	C		CC	CC
UNC663025	1	51953883	A	A		AA	AA		AA	AA	AA						UNC416008	chr1	34178623		A	G		AA	GG
UNC663454	1	51978262	T	T		TT	TT		TT	TT	TT						UNC416328	chr1	34199749		T	T		TT	TT
UNC663552	1	51983460	C	C		CC	CC		CC	CC	CC						UNCHS000405	chr1	34212614		G	G		GG	GG
UNC663918	1	51999873	A	A		AA	AA		AA	AA	AA						UNC416643	chr1	34214878		C	C		CC	CC
UNC664379	1	52024814	G	A		GG	GG		AA	AA	AA						UNCHS000406	chr1	34215028		G	G		GG	GG
UNC664649	1	52038345	C	C		CC	CC		CC	CC	CC						UNC416870	chr1	34225808		A	A		AA	AA
JAX00003662	1	52053868	G	A		GG	GG		AA	AA	AA						UNCJPD000095	chr1	34256197		G	G		GG	GG
UNC664984	1	52056332	T	C		TT	TT		CC	CC	CC						UNC417558	chr1	34264675		T	T		TT	TT
UNC665178	1	52066674	C	T		CC	CC		TT	TT	TT						UNC417887	chr1	34280556		N	N		--	--
JAX00250618	1	52068374	C	T		CC	CC		TT	TT	TT						UNC418172	chr1	34297346		A	A		AA	AA
UNC665495	1	52084089	C	C		CC	CC		CC	CC	CC						JAX00246303	chr1	34309572		A	A		AA	AA
JAX00250627	1	52096504	G	G		GG	GG		GG	GG	GG						JAX00246303q	chr1	34309572		A	A		AA	AA
UNC665901	1	52107212	T	T		TT	TT		TT	TT	TT						UNC418392	chr1	34311794		T	T		TT	TT
UNC666044	1	52120090	A	A		AA	AA		AA	AA	AA						UNC418645	chr1	34324849		T	T		TT	TT
UNC666369	1	52138717	G	G		GG	GG		GG	GG	GG						UNC419202	chr1	34347282		T	T		TT	TT
UNC666736	1	52162191	A	A		AA	AA		AA	AA	AA						UNC419632	chr1	34377379		A	A		AA	AA
UNC666941	1	52175770	T	T		TT	TT		TT	TT	TT						UNCHS000408	chr1	34378446		G	G		GG	GG
UNC667141	1	52184251	T	T		TT	TT		TT	TT	TT						UNC420009	chr1	34394611		G	G		GG	GG
UNC667574	1	52213651	G	G		GG	GG		GG	GG	GG						UNC420225	chr1	34406549		T	T		TT	TT
UNC667661	1	52220080	T	T		TT	TT		TT	TT	TT						UNC2316202	chr1	34415574		C	C		CC	CC
UNC667964	1	52243533	A	A		AA	AA		AA	AA	AA						UNC420525	chr1	34428380		T	T		TT	TT
UNC668095	1	52260754	G	G		GG	GG		GG	GG	GG						JAX00246331	chr1	34431511		C	C		CC	CC
UNC668252	1	52280174	C	C		CC	CC		CC	CC	CC						UNC420638	chr1	34434394		T	T		TT	TT
UNC668320	1	52289005	T	T		TT	TT		TT	TT	TT						UNC421161	chr1	34458832		G	G		GG	GG
UNC668547	1	52311812	T	T		TT	TT		TT	TT	TT						UNC421398	chr1	34475749		A	A		AA	AA
UNC668704	1	52322902	A	A		AA	AA		AA	AA	AA						UNC421584	chr1	34487132		A	G		AA	GG
JAX00250703	1	52329007	T	T		TT	TT		TT	TT	TT						JAX00002354	chr1	34513356		C	C		CC	CC
UNC669197	1	52347436	T	T		TT	TT		TT	TT	TT						JAX00246362	chr1	34542382		G	G		GG	GG
UNC669458	1	52361301	T	T		TT	TT		TT	TT	TT						UNC422528	chr1	34552517		G	A		GG	AA
UNC669669	1	52383668	A	A		AA	AA		AA	AA	AA						JAX00246365	chr1	34552843		A	A		AA	AA
UNC669839	1	52395036	G	G		GG	GG		GG	GG	GG						JAX00246378	chr1	34575221		C	C		CC	CC
UNC670094	1	52412291	C	C		CC	CC		CC	CC	CC						UNCHS000409	chr1	34592615		T	T		TT	TT
UNC670323	1	52432014	T	T		TT	TT		TT	TT	TT						UNC423396	chr1	34597810		C	C		CC	CC
UNC670616	1	52447243	C	C		CC	CC		CC	CC	CC						UNCHS000410	chr1	34597810		C	C		CC	CC
UNC670762	1	52464992	A	A		AA	AA		AA	AA	AA						UNCJPD009484	chr1	34611831		T	T		TT	TT
UNC671186	1	52498726	A	A		AA	AA		AA	AA	AA						UNC423980	chr1	34623625		A	A		AA	AA
UNC671332	1	52511357	A	A		AA	AA		AA	AA	AA						JAX00246388	chr1	34626688		C	T		CC	TT
UNC671488	1	52527638	T	T		TT	TT		TT	TT	TT						UNC425112	chr1	34679209		A	G		AA	GG
JAX00003699	1	52528906	A	A		AA	AA		AA	AA	AA						UNC425729	chr1	34706340		A	G		AA	GG
UNC671782	1	52548361	C	C		CC	CC		CC	CC	CC						UNC26211210	chr1	34707429		A	A		AA	AA
UNC672049	1	52571069	G	G		GG	GG		GG	GG	GG						UNC426583	chr1	34759027		A	G		AA	GG
UNC672230	1	52585228	T	T		TT	TT		TT	TT	TT						UNC427689	chr1	34815613		G	T		GG	TT
JAX00250785	1	52596615	C	C		CC	CC		CC	CC	CC						JAX00246465	chr1	34826471		C	C		CC	CC
UNC672894	1	52629917	A	A		AA	AA		--	AA	AA						JAX00246468	chr1	34828647		T	C		TT	CC
UNC011325355	1	52637246	G	G		GG	GG		GG	GG	GG						JAX00002377	chr1	34828665		T	C		TT	CC
JAX00003707	1	52651319	A	A		AA	AA		AA	AA	AA						UNC427885	chr1	34835546		A	A		AA	AA
UNC673131	1	52652793	T	T		TT	TT		TT	TT	TT						UNCHS000412	chr1	34841188		T	T		TT	TT
JAX00250823	1	52708657	A	A		AA	AA		AA	AA	AA						UNC428507	chr1	34882738		N	N		GG	GG
UNC674092	1	52708966	G	G		GG	GG		GG	GG	GG						UNC429302	chr1	34951252		G	A		GG	AA
UNC674249	1	52717897	G	G		GG	GG		GG	GG	GG						JAX00246508	chr1	34981693		A	A		AA	AA
JAX00250849	1	52771655	T	T		TT	TT		TT	TT	TT						UNC429913	chr1	34983840		G	A		GG	AA
UNC675172	1	52775999	T	T		TT	TT		TT	TT	TT						UNC430594	chr1	35035293		A	G		AA	GG
UNC675423	1	52798366	A	A		AA	AA		AA	AA	AA						UNCHS000413	chr1	35049621		T	G		TT	GG
UNC676471	1	52859712	T	T		TT	TT		TT	TT	TT						UNCHS000414	chr1	35052658		T	T		TT	TT
UNC676907	1	52898033	A	A		AA	AA		AA	AA	AA						UNC431070	chr1	35066466		N	N		--	--
UNC677249	1	52925914	G	G		GG	GG		GG	GG	GG						UNCJPD007975	chr1	35109891		G	G		GG	GG
UNC677810	1	52967901	A	A		AA	AA		AA	AA	AA						JAX00246557	chr1	35110530		T	T		TT	TT
UNC010720695	1	52980118	H	H		TC	TC		TC	TC	TC						UNC432097	chr1	35122503		A	G		AA	GG
UNC678353	1	53021706	T	T		TT	TT		TT	TT	TT						UNC432749	chr1	35152984		C	T		CC	TT
JAX00250904	1	53031118	A	A		AA	AA		AA	AA	AA						UNCHS000415	chr1	35179468		C	C		CC	CC
UNC679051	1	53085153	A	A		AA	AA		--	AA	AA						UNCHS000416	chr1	35182335		N	N		GG	GG
UNC679180	1	53093537	N	N		--	--		--	--	--						UNC433296	chr1	35190459		A	A		AA	AA
UNC679641	1	53142148	A	A		AA	AA		AA	AA	AA						UNCHS000417	chr1	35191457		G	G		GG	GG
UNC680045	1	53195879	A	A		AA	AA		AA	AA	AA						UNCHS000418	chr1	35193983		A	A		AA	AA
UNC680290	1	53230267	N	N		CC	CC		--	CC	CC						UNCHS000419	chr1	35230385		T	T		TT	TT
UNC680505	1	53255241	T	T		TT	TT		TT	TT	TT						UNCHS000420	chr1	35233667		G	A		GG	AA
JAX00250952	1	53273315	C	C		CC	CC		CC	CC	CC						JAX00002406	chr1	35236584		C	T		CC	TT
UNC681440	1	53310425	A	A		AA	AA		AA	AA	AA						UNC433872	chr1	35236584		C	T		CC	TT
UNC681990	1	53356247	T	T		TT	TT		TT	TT	TT						UNCHS000421	chr1	35263677		A	A		AA	AA
JAX00250966	1	53362280	T	T		TT	TT		TT	TT	TT						UNCHS000422	chr1	35266064		N	G		--	GG
UNC682513	1	53390753	N	N		--	--		--	--	--						UNC434983	chr1	35300465		G	A		GG	AA
UNC683222	1	53440511	T	T		TT	TT		TT	TT	TT						UNCHS000423	chr1	35305117		T	T		TT	TT
UNC683713	1	53481777	T	T		TT	TT		TT	TT	TT						UNCHS000425	chr1	35305567		G	G		GG	GG
UNC683922	1	53522746	T	T		TT	TT		TT	TT	TT						UNCHS000424	chr1	35307515		G	G		GG	GG
UNC684060	1	53555777	A	A		AA	AA		AA	AA	AA						UNCHS000426	chr1	35310476		C	T		CC	TT
backupUNC010721415	1	53624754	N	N		AA	AA		--	--	--						UNCHS000427	chr1	35314820		C	A		CC	AA
UNC684565	1	53650848	C	C		CC	CC		CC	CC	CC						UNCHS000428	chr1	35319207		A	G		AA	GG
UNC684769	1	53690343	G	G		GG	GG		GG	GG	GG						UNCHS000429	chr1	35331518		A	G		AA	GG
JAX00251029	1	53703395	G	G		GG	GG		GG	GG	GG						UNCHS000430	chr1	35339077		N	N		--	--
UNC684957	1	53724521	G	G		GG	GG		GG	GG	GG						UNC435822	chr1	35348192		G	G		GG	GG
JAX00003792	1	53772500	G	N		GG	GG		GG	GG	GG						UNC436468	chr1	35379623		T	C		TT	CC
UNC685691	1	53804902	A	A		AA	AA		AA	AA	AA						UNC437077	chr1	35418706		A	G		AA	GG
UNC686266	1	53853678	T	T		TT	TT		TT	TT	TT						UNC438077	chr1	35465384		C	C		CC	CC
UNC686835	1	53903489	T	T		TT	TT		TT	TT	TT						UNCJPD008856	chr1	35494778		C	C		CC	CC
UNC687422	1	53944564	A	A		AA	AA		AA	AA	AA						UNC13824798	chr1	35521817		N	N		CC	CC
UNC687785	1	53960642	G	G		GG	GG		GG	GG	GG						UNC438854	chr1	35526032		G	A		GG	AA
JAX00251092	1	53961472	C	C		CC	CC		CC	CC	CC						JAX00246679	chr1	35563447		G	G		GG	GG
UNC011335784	1	54000541	T	T		TT	TT		TT	TT	TT						UNCHS000431	chr1	35571212		A	G		AA	GG
JAX00003808	1	54027378	T	T		TT	TT		TT	TT	TT						UNCHS000432	chr1	35580869		T	T		TT	TT
UNC688978	1	54032880	A	A		AA	AA		AA	AA	AA						UNCHS000433	chr1	35603995		A	A		AA	AA
JAX00251109	1	54066700	A	A		AA	AA		AA	AA	AA						UNCHS000434	chr1	35606281		T	C		TT	CC
UNC689713	1	54076038	A	A		AA	AA		AA	AA	AA						UNC440036	chr1	35612876		G	A		GG	AA
UNC689986	1	54103189	G	G		GG	GG		GG	GG	GG						UNCHS000435	chr1	35626639		T	T		TT	TT
UNC690271	1	54125860	G	G		GG	GG		GG	GG	GG						UNCHS000436	chr1	35629492		A	G		AA	GG
JAX00251123	1	54136015	C	C		CC	CC		CC	CC	CC						UNC440633	chr1	35637820		A	G		AA	GG
JAX00003822	1	54172450	G	G		GG	GG		GG	GG	GG						JAX00246703	chr1	35652450		G	G		GG	GG
UNC690829	1	54186429	A	A		AA	AA		AA	AA	AA						UNC441788	chr1	35711743		T	C		TT	CC
UNC691339	1	54230663	G	G		GG	GG		GG	GG	GG						UNCHS000437	chr1	35721123		C	C		CC	CC
UNC691648	1	54255170	G	G		GG	GG		GG	GG	GG						UNCHS000438	chr1	35723979		T	C		TT	CC
JAX00003829	1	54274523	G	G		GG	GG		GG	GG	GG						UNCHS000439	chr1	35727868		A	C		AA	CC
UNC692581	1	54311579	A	A		AA	AA		AA	AA	AA						UNCHS000440	chr1	35730340		G	G		GG	GG
UNC692837	1	54356006	C	C		CC	CC		CC	CC	CC						UNC442185	chr1	35737815		G	G		GG	GG
UNC693267	1	54391800	A	A		AA	AA		AA	AA	AA						UNCHS000441	chr1	35757155		G	G		GG	GG
UNC693792	1	54436579	A	A		AA	AA		AA	AA	AA						UNCHS000442	chr1	35759426		C	T		CC	TT
UNC694097	1	54475669	C	C		CC	CC		CC	CC	CC						UNC443247	chr1	35805441		C	T		CC	TT
UNC694544	1	54504118	T	T		TT	TT		TT	TT	TT						UNC443490	chr1	35819487		A	G		AA	GG
UNC695440	1	54559800	T	T		TT	TT		TT	TT	TT						JAX00246757	chr1	35843651		G	G		GG	GG
backupUNC010724016	1	54565376	T	T		TT	TT		TT	TT	TT						JAX00246762	chr1	35851894		C	C		CC	CC
UNC696192	1	54605391	T	T		TT	TT		TT	TT	TT						JAX00002454	chr1	35878973		T	C		TT	CC
UNC696705	1	54639356	C	C		CC	CC		CC	CC	CC						UNC444874	chr1	35901249		T	C		TT	CC
UNC697391	1	54683607	A	A		AA	AA		AA	AA	AA						UNC445460	chr1	35930302		T	G		TT	GG
UNC698050	1	54737746	C	C		CC	CC		CC	CC	CC						UNCJPD000099	chr1	35935882		C	C		CC	CC
JAX00251228	1	54743408	C	C		CC	CC		CC	CC	CC						UNC445897	chr1	35952663		A	A		AA	AA
UNC698410	1	54761277	G	G		GG	GG		GG	GG	GG						JAX00246839	chr1	36007252		C	C		CC	CC
UNC699324	1	54821431	A	A		AA	AA		AA	AA	AA						UNC446936	chr1	36015153		T	T		TT	TT
UNC699866	1	54864353	A	A		AA	AA		AA	AA	AA						UNCJPD000100	chr1	36023844		N	N		--	--
UNC011342783	1	54894073	C	C		CC	CC		CC	CC	CC						UNC447572	chr1	36063497		C	T		CC	TT
UNC700222	1	54895360	C	C		CC	CC		CC	CC	CC						JAX00002469	chr1	36077539		C	C		CC	CC
backupJAX00251301	1	54912543	A	A		AA	AA		AA	AA	AA						UNC448278	chr1	36105883		A	A		AA	AA
UNC700850	1	54924745	C	C		CC	CC		CC	CC	CC						JAX00246898	chr1	36140873		T	T		TT	TT
UNC701705	1	54979145	C	C		CC	CC		CC	CC	CC						UNC449157	chr1	36149348		T	T		TT	TT
UNC702069	1	55002572	A	A		AA	AA		AA	AA	AA						UNCHS000443	chr1	36221034		A	A		AA	AA
UNC702963	1	55068839	T	T		TT	TT		TT	TT	TT						UNCHS000444	chr1	36223560		A	C		AA	CC
UNC703322	1	55093640	T	T		TT	TT		TT	TT	TT						UNC450817	chr1	36241924		T	T		TT	TT
UNC703927	1	55147243	T	T		TT	TT		TT	TT	TT						JAX00002482	chr1	36246033		G	G		GG	GG
UNC704391	1	55182607	A	A		AA	AA		AA	AA	AA						UNC452094	chr1	36328807		A	A		AA	AA
JAX00191749	1	55206352	T	T		TT	TT		TT	TT	TT						UNCHS000445	chr1	36342101		C	T		CC	TT
UNC704723	1	55219122	C	C		CC	CC		CC	CC	CC						UNCHS000446	chr1	36344680		C	T		CC	TT
UNC705497	1	55271684	C	C		CC	CC		CC	CC	CC						UNCHS000447	chr1	36402856		A	C		AA	CC
JAX00251387	1	55279096	A	A		AA	AA		AA	AA	AA						UNCHS000448	chr1	36406039		A	G		AA	GG
UNC705778	1	55299497	T	T		TT	TT		TT	TT	TT						UNC453140	chr1	36408692		C	T		CC	TT
UNC706090	1	55347182	T	T		TT	TT		TT	TT	TT						UNCHS000449	chr1	36416238		G	A		GG	AA
UNC706326	1	55389030	N	N		--	--		CC	CC	CC						UNCHS000450	chr1	36419398		A	A		AA	AA
UNC706622	1	55429408	G	G		GG	GG		GG	GG	GG						JAX00247018	chr1	36421071		C	C		CC	CC
JAX00003916	1	55450341	C	C		CC	CC		CC	CC	CC						UNCHS000451	chr1	36439089		T	T		TT	TT
UNC707026	1	55475844	G	G		GG	GG		GG	GG	GG						UNCHS000452	chr1	36442411		T	C		TT	CC
JAX00251419	1	55484756	G	G		GG	GG		GG	GG	GG						UNC453980	chr1	36467927		C	T		CC	TT
UNC707616	1	55517416	A	A		AA	AA		AA	AA	AA						UNCHS000453	chr1	36483062		N	N		--	--
UNC707894	1	55552019	N	C		CC	CC		--	CC	CC						UNCHS000454	chr1	36487986		C	C		CC	CC
UNC708721	1	55601096	T	T		TT	TT		TT	TT	TT						UNC454349	chr1	36500555		T	T		TT	TT
UNC709209	1	55642218	T	T		TT	TT		TT	TT	TT						UNC455081	chr1	36565686		A	G		AA	GG
UNC011347842	1	55683007	A	A		AA	AA		AA	AA	AA						UNCHS000455	chr1	36576417		C	T		CC	TT
JAX00251477	1	55688061	T	T		TT	TT		TT	TT	TT						UNCHS000456	chr1	36579468		C	C		CC	CC
UNC710514	1	55715549	G	G		GG	GG		GG	GG	GG						UNC455417	chr1	36590741		G	G		GG	GG
UNC711145	1	55752292	C	C		CC	CC		CC	CC	CC						JAX00247063	chr1	36606277		C	C		CC	CC
JAX00251532	1	55809722	G	G		GG	GG		GG	GG	GG						UNC455695	chr1	36621541		G	A		GG	AA
UNC712273	1	55822831	C	C		CC	CC		CC	CC	CC						UNCHS000457	chr1	36622602		C	T		CC	TT
UNC712761	1	55861444	A	A		AA	AA		AA	AA	AA						UNCHS000458	chr1	36624879		N	N		AA	AA
UNC713154	1	55885137	C	C		CC	CC		CC	CC	CC						UNCHS000459	chr1	36643945		N	N		--	--
UNC713780	1	55931479	A	A		AA	AA		AA	AA	AA						UNCHS000460	chr1	36648770		T	T		TT	TT
UNC714139	1	55960988	G	G		GG	GG		GG	GG	GG						UNC456277	chr1	36679987		T	T		TT	TT
JAX00003956	1	55969159	T	T		TT	TT		TT	TT	TT						sanger344	chr1	36694682		N	N		CC	CC
UNC714632	1	56011380	T	T		TT	TT		TT	TT	TT						sanger344q	chr1	36694682		N	N		--	--
UNC715006	1	56050841	C	C		CC	CC		CC	CC	CC						JAX00002519	chr1	36714306		C	T		CC	TT
UNC715622	1	56099626	G	G		GG	GG		GG	GG	GG						UNC457059	chr1	36725920		C	T		CC	TT
UNC715902	1	56129382	G	G		GG	GG		GG	GG	GG						UNCJPD000101	chr1	36736781		G	G		GG	GG
UNC716055	1	56157833	A	A		AA	AA		AA	AA	AA						UNC458188	chr1	36783210		C	T		CC	TT
UNC716895	1	56218690	C	C		CC	CC		CC	CC	CC						JAX00002525	chr1	36811728		A	G		AA	GG
JAX00003976	1	56246632	G	G		GG	GG		GG	GG	GG						UNC458623	chr1	36812823		T	C		TT	CC
UNC718116	1	56309822	C	C		CC	CC		CC	CC	CC						UNCHS000461	chr1	36828097		A	G		AA	GG
UNC718377	1	56335213	C	C		CC	CC		CC	CC	CC						UNCHS000462	chr1	36830833		N	N		--	TT
UNC719247	1	56390422	T	T		TT	TT		TT	TT	TT						JAX00002531	chr1	36859988		C	T		CC	TT
UNC010729195	1	56428647	A	A		AA	AA		AA	AA	AA						UNCHS000463	chr1	36885795		C	C		CC	CC
JAX00003993	1	56451627	A	A		AA	AA		AA	AA	AA						UNCHS000465	chr1	36886094		G	A		GG	AA
JAX00251717	1	56459257	A	A		AA	AA		AA	AA	AA						UNCHS000464	chr1	36888211		A	A		AA	AA
UNC720106	1	56462212	A	A		AA	AA		AA	AA	AA						UNCHS000466	chr1	36892868		G	G		GG	GG
UNC720677	1	56509676	C	C		CC	CC		CC	CC	CC						UNCHS000467	chr1	36903241		G	G		GG	GG
UNC720990	1	56546069	T	T		TT	TT		TT	TT	TT						UNC460218	chr1	36942263		T	T		TT	TT
UNC721192	1	56577447	C	C		CC	CC		CC	CC	CC						UNC460838	chr1	36994601		A	G		AA	GG
UNC721751	1	56633464	T	T		TT	TT		TT	TT	TT						JAX00247202	chr1	37016554		A	A		AA	AA
UNC722178	1	56675822	G	G		GG	GG		GG	GG	GG						JAX00247209	chr1	37030626		C	C		CC	CC
UNC722840	1	56727251	T	T		TT	TT		TT	TT	TT						JAX00247210	chr1	37030925		C	T		CC	TT
UNC723308	1	56757080	C	C		CC	CC		CC	CC	CC						UNC461326	chr1	37032130		A	A		AA	AA
UNC723639	1	56799423	T	T		TT	TT		TT	TT	TT						JAX00247218	chr1	37044084		G	G		GG	GG
backupUNC011355063	1	56804404	A	A		AA	AA		AA	AA	AA						UNC462268	chr1	37088166		A	A		AA	AA
JAX00004020	1	56811550	A	A		AA	AA		AA	AA	AA						UNCHS000469	chr1	37110975		C	C		CC	CC
UNC723854	1	56822092	T	T		TT	TT		TT	TT	TT						UNCHS000470	chr1	37117364		G	G		GG	GG
JAX00004022	1	56847613	A	A		AA	AA		AA	AA	AA						UNC463692	chr1	37162686		N	N		--	AG
UNC724674	1	56920744	G	G		GG	GG		GG	GG	GG						JAX00247266	chr1	37212906		C	C		CC	CC
UNC725132	1	56959140	C	C		CC	CC		CC	CC	CC						UNCHS000471	chr1	37231981		C	C		CC	CC
JAX00251840	1	56967336	C	C		CC	CC		CC	CC	CC						UNCHS000473	chr1	37233513		H	N		TT	TG
UNC725712	1	57007486	A	A		AA	AA		AA	AA	AA						UNCHS000472	chr1	37234417		A	A		AA	AA
UNC725998	1	57044364	C	C		CC	CC		CC	CC	CC						UNCHS000474	chr1	37238791		T	T		TT	TT
JAX00251867	1	57084159	G	G		GG	GG		GG	GG	GG						UNC465365	chr1	37270082		A	A		AA	AA
UNC726590	1	57089306	T	T		TT	TT		TT	TT	TT						UNCJPD000104	chr1	37283304		A	A		AA	AA
UNC727152	1	57161063	T	T		TT	TT		TT	TT	TT						JAX00247292	chr1	37301598		C	C		CC	CC
JAX00191794	1	57209772	T	T		TT	TT		TT	TT	TT						UNCHS000475	chr1	37304584		T	T		TT	TT
UNC728003	1	57227078	G	G		GG	GG		GG	GG	GG						UNCHS000476	chr1	37307581		C	C		CC	CC
UNC728238	1	57252607	A	A		AA	AA		AA	AA	AA						UNC465785	chr1	37312571		T	T		TT	TT
UNC728789	1	57299727	T	T		TT	TT		TT	TT	TT						UNCHS000477	chr1	37340015		C	C		CC	CC
UNC729151	1	57330098	G	G		GG	GG		GG	GG	GG						UNCHS000478	chr1	37344386		T	T		TT	TT
UNC729540	1	57377338	T	T		TT	TT		TT	TT	TT						UNCHS000479	chr1	37347711		G	G		GG	GG
UNC010731340	1	57415420	G	G		GG	GG		GG	GG	GG						UNCHS000480	chr1	37352738		C	C		CC	CC
UNC730430	1	57443014	C	C		CC	CC		CC	CC	CC						UNCHS000481	chr1	37353399		T	T		TT	TT
UNC731078	1	57500183	C	C		CC	CC		CC	CC	CC						UNC466142	chr1	37356853		T	T		TT	TT
JAX00251959	1	57521045	G	G		GG	GG		GG	GG	GG						UNCHS000482	chr1	37358788		C	C		CC	CC
UNC731706	1	57553679	T	T		TT	TT		TT	TT	TT						UNCHS000483	chr1	37365131		G	G		GG	GG
UNC731988	1	57576461	G	G		GG	GG		GG	GG	GG						UNCHS000484	chr1	37367862		T	T		TT	TT
UNC732419	1	57609345	N	N		--	--		--	--	--						UNCHS000485	chr1	37385274		A	A		AA	AA
UNC732898	1	57650991	T	T		TT	TT		TT	TT	TT						UNCHS000487	chr1	37385274		A	A		AA	AA
UNC733491	1	57692533	C	C		CC	CC		CC	CC	CC						UNCHS000486	chr1	37388210		C	C		CC	CC
JAX00252004	1	57709588	T	T		TT	TT		TT	TT	TT						UNCHS000488	chr1	37390365		A	A		AA	AA
backuprs51918679	1	57727822	T	T		TT	TT		TT	TT	TT						UNCHS000489	chr1	37396212		C	C		CC	CC
UNC733960	1	57735724	A	A		AA	AA		AA	AA	AA						UNCHS000490	chr1	37401756		A	A		AA	AA
UNC734536	1	57795322	A	A		AA	AA		AA	AA	AA						UNC466554	chr1	37404527		T	T		TT	TT
UNC734946	1	57836503	C	C		CC	CC		CC	CC	CC						UNC466794	chr1	37428950		A	A		AA	AA
JAX00252030	1	57845250	T	N		TT	TT		TT	TT	TT						UNCHS000491	chr1	37445302		G	G		GG	GG
JAX00252033	1	57849081	C	C		CC	CC		CC	CC	CC						UNCHS000492	chr1	37448718		T	T		TT	TT
UNC735432	1	57875757	N	N		AG	AG		--	AG	AG						UNCHS000493	chr1	37454864		G	G		GG	GG
UNC736075	1	57918897	A	A		AA	AA		AA	AA	AA						UNCHS000494	chr1	37460883		N	N		--	--
UNC010100349	1	57944172	G	G		GG	GG		GG	GG	GG						UNC467207	chr1	37471701		A	A		AA	AA
UNC736591	1	57960494	G	G		GG	GG		GG	GG	GG						JAX00247348	chr1	37477272		A	A		AA	AA
JAX00252053	1	57977395	G	G		GG	GG		GG	GG	GG						UNC467761	chr1	37504838		A	A		AA	AA
UNC737192	1	58002261	T	T		TT	TT		TT	TT	TT						UNC468109	chr1	37525527		T	G		TT	GG
UNC737644	1	58043396	A	A		AA	AA		AA	AA	AA						JAX00247364	chr1	37535845		A	A		AA	AA
UNC738265	1	58098020	G	G		GG	GG		GG	GG	GG						UNC468308	chr1	37546673		T	C		TT	CC
UNC738685	1	58127044	A	A		AA	AA		AA	AA	AA						JAX00002582	chr1	37557939		C	A		CC	AA
UNC739188	1	58161932	C	C		CC	CC		CC	CC	CC						UNC468545	chr1	37561494		T	T		TT	TT
UNC739718	1	58197917	C	C		CC	CC		CC	CC	CC						JAX00247383	chr1	37582728		A	G		AA	GG
JAX00252106	1	58241774	A	A		AA	AA		AA	AA	AA						UNC469015	chr1	37593862		T	T		TT	TT
UNC740698	1	58263811	T	T		TT	TT		TT	TT	TT						UNCHS000495	chr1	37615339		G	A		GG	AA
UNC740835	1	58272635	A	A		AA	AA		AA	AA	AA						UNC469219	chr1	37615635		G	G		GG	GG
JAX00252121	1	58278107	T	T		TT	TT		TT	TT	TT						UNCHS000496	chr1	37618132		G	G		GG	GG
UNC741530	1	58313335	G	G		GG	GG		GG	GG	GG						UNC469448	chr1	37639250		T	G		TT	GG
UNC742627	1	58371513	A	A		AA	AA		AA	AA	AA						UNC469748	chr1	37652803		A	A		AA	AA
backupUNC010101265	1	58433271	C	C		CC	CC		CC	CC	CC						UNCHS000497	chr1	37670630		C	C		CC	CC
UNC743346	1	58434599	N	G		GG	GG		GG	GG	GG						UNC470039	chr1	37679148		C	C		CC	CC
UNC743640	1	58459216	A	A		AA	AA		AA	AA	AA						UNCHS000498	chr1	37679167		G	G		GG	GG
JAX00004144	1	58488031	G	G		GG	GG		GG	GG	GG						JAX00247420	chr1	37706705		G	G		GG	GG
UNC744008	1	58491835	C	C		CC	CC		CC	CC	CC						JAX00247421	chr1	37710152		G	G		GG	GG
UNC744683	1	58541320	T	T		TT	TT		TT	TT	TT						UNC470398	chr1	37710746		T	T		TT	TT
backupJAX00252178	1	58580077	T	T		TT	TT		TT	TT	TT						UNC470578	chr1	37735080		G	A		GG	AA
UNC745175	1	58585307	C	C		CC	CC		CC	CC	CC						UNC470729	chr1	37754357		A	G		AA	GG
UNC745540	1	58623801	A	A		AA	AA		AA	AA	AA						UNCJPD008708	chr1	37766099		C	C		CC	CC
UNC745926	1	58663114	G	G		GG	GG		GG	GG	GG						UNC470806	chr1	37780914		G	G		GG	GG
UNC746143	1	58709665	A	A		--	--		--	--	--						UNCJPD000105	chr1	37793071		C	C		CC	CC
UNC746463	1	58749391	C	C		CC	CC		CC	CC	CC						UNC470914	chr1	37800584		C	C		CC	CC
UNC746854	1	58784987	T	T		TT	TT		TT	TT	TT						UNC471090	chr1	37820001		G	T		GG	TT
UNC747160	1	58816110	A	A		AA	AA		AA	AA	AA						UNC471327	chr1	37844115		A	A		AA	AA
UNC747767	1	58882237	T	T		TT	TT		TT	TT	TT						UNCHS000499	chr1	37846069		G	A		GG	AA
UNC748270	1	58919256	T	T		TT	TT		TT	TT	TT						UNCHS000500	chr1	37852291		C	T		CC	TT
JAX00252231	1	58952965	C	C		CC	CC		CC	CC	CC						UNC471746	chr1	37882610		T	T		TT	TT
UNC010101768	1	58954202	H	H		AC	AC		AC	AC	AC						UNC472065	chr1	37907046		G	A		GG	AA
UNC748635	1	58956599	A	A		AA	AA		AA	AA	AA						JAX00002608	chr1	37907483		G	A		GG	AA
JAX00004182	1	58973262	C	C		CC	CC		CC	CC	CC						UNC472154	chr1	37922054		C	C		CC	CC
UNC748964	1	58981879	T	T		TT	TT		TT	TT	TT						JAX00247447	chr1	37926644		C	C		CC	CC
JAX00252242	1	58994614	G	G		GG	GG		GG	GG	GG						UNC472399	chr1	37945992		G	G		GG	GG
UNC749434	1	59038703	C	C		CC	CC		CC	CC	CC						UNC472554	chr1	37962474		C	C		CC	CC
JAX00004190	1	59078496	T	T		TT	TT		TT	TT	TT						UNC472726	chr1	37993747		C	C		CC	CC
UNC749948	1	59116141	A	A		AA	AA		AA	AA	AA						UNC472864	chr1	38007047		C	C		CC	CC
JAX00252264	1	59130202	A	A		AA	AA		AA	AA	AA						UNCHS000501	chr1	38007047		C	C		CC	CC
UNC750579	1	59175393	C	T		CC	CC		TT	TT	TT						UNC473155	chr1	38042748		A	A		AA	AA
UNC750740	1	59185697	G	A		GG	GG		AA	AA	AA						UNCJPD000106	chr1	38051914		C	C		CC	CC
backupJAX00252274	1	59186339	G	A		GG	GG		AA	AA	AA						UNC473267	chr1	38063872		C	C		CC	CC
JAX00252296	1	59236928	T	T		TT	TT		TT	TT	TT						UNC473434	chr1	38087107		A	A		AA	AA
JAX00004202	1	59240364	G	G		GG	GG		GG	GG	GG						UNCHS000503	chr1	38093271		C	C		CC	CC
UNC751654	1	59245541	G	G		GG	GG		GG	GG	GG						UNCHS000504	chr1	38097611		A	A		AA	AA
UNC752248	1	59294507	G	G		GG	GG		GG	GG	GG						UNC473598	chr1	38111284		A	A		AA	AA
UNC753406	1	59365122	G	G		GG	GG		GG	GG	GG						UNCHS000505	chr1	38116681		A	A		AA	AA
UNC754029	1	59415367	T	T		TT	TT		TT	TT	TT						UNCHS000506	chr1	38119159		A	A		AA	AA
UNC754930	1	59483246	A	A		AA	AA		AA	AA	AA						UNC473770	chr1	38135181		C	C		CC	CC
JAX00252404	1	59496154	G	G		GG	GG		GG	GG	GG						UNC474004	chr1	38153339		C	T		CC	TT
JAX00191847	1	59534522	T	T		TT	TT		TT	TT	TT						JAX00191379	chr1	38157636		C	C		CC	CC
UNC757878	1	59718847	C	C		CC	CC		CC	CC	CC						UNC474350	chr1	38181072		G	G		GG	GG
JAX00252453	1	59766759	T	T		TT	TT		TT	TT	TT						UNC474632	chr1	38205289		G	G		GG	GG
JAX00252456	1	59776700	T	T		TT	TT		TT	TT	TT						UNCHS000507	chr1	38218763		C	C		CC	CC
JAX00252465	1	59805686	C	C		CC	CC		CC	CC	CC						UNCHS000509	chr1	38222097		A	A		AA	AA
backupUNC010733471	1	59812061	A	A		AA	AA		AA	AA	AA						UNCHS000508	chr1	38222423		T	T		TT	TT
JAX00004252	1	59916312	C	C		CC	CC		CC	CC	CC						UNCHS000510	chr1	38225635		C	C		CC	CC
UNC760131	1	59933515	T	T		TT	TT		TT	TT	TT						JAX00247505	chr1	38262607		C	C		CC	CC
B6_rs3659238	1	60046978	A	G		GG	GG		GG	GG	GG						UNC475628	chr1	38277512		N	N		--	--
JAX00004261	1	60052471	A	A		AA	AA		AA	AA	AA						JAX00247519	chr1	38306931		G	G		GG	GG
JAX00004263	1	60054949	T	T		TT	TT		TT	TT	TT						UNCHS000511	chr1	38311079		G	G		GG	GG
UNC761255	1	60065204	C	C		CC	CC		CC	CC	CC						UNCHS000512	chr1	38313987		G	A		GG	AA
UNC761563	1	60086229	A	A		AA	AA		AA	AA	AA						UNC476250	chr1	38323059		G	G		GG	GG
JAX00191860	1	60113600	G	G		GG	GG		GG	GG	GG						UNC476660	chr1	38347178		T	T		TT	TT
UNC764041	1	60271008	G	G		GG	GG		GG	GG	GG						UNC477018	chr1	38366118		A	A		AA	AA
JAX00252526	1	60282317	G	G		GG	GG		GG	GG	GG						UNC477390	chr1	38391811		T	T		TT	TT
UNC764506	1	60327884	G	G		GG	GG		GG	GG	GG						UNCJPD000107	chr1	38398164		C	C		CC	CC
backupJAX00004293	1	60441494	C	C		CC	CC		CC	CC	CC						UNCHS000513	chr1	38420131		C	T		CC	TT
UNC766527	1	60457499	A	A		AA	AA		AA	AA	AA						UNC477777	chr1	38420894		C	T		CC	TT
UNC766998	1	60553177	G	G		GG	GG		GG	GG	GG						UNCHS000514	chr1	38427903		C	C		CC	CC
UNC768262	1	60664735	A	A		AA	AA		AA	AA	AA						JAX00247565	chr1	38436038		A	A		AA	AA
UNC769626	1	60759991	A	A		AA	AA		AA	AA	AA						UNC478124	chr1	38441335		G	G		GG	GG
UNC770116	1	60818661	G	G		GG	GG		GG	GG	GG						UNCHS000515	chr1	38463431		C	C		CC	CC
UNC771487	1	60936977	A	A		AA	AA		AA	AA	AA						UNCHS000516	chr1	38466817		C	C		CC	CC
UNC773571	1	61106256	G	G		GG	GG		GG	GG	GG						JAX00191390	chr1	38467132		A	A		AA	AA
UNC774504	1	61184345	G	G		GG	GG		GG	GG	GG						UNC478568	chr1	38468740		T	T		TT	TT
UNC775718	1	61280684	A	A		AA	AA		AA	AA	AA						UNC478743	chr1	38479843		G	G		GG	GG
JAX00252732	1	61288824	G	G		GG	GG		GG	GG	GG						UNC479354	chr1	38509265		C	C		CC	CC
JAX00252734	1	61289009	G	G		GG	GG		GG	GG	GG						UNC479707	chr1	38528148		G	A		GG	AA
UNC776673	1	61373519	A	A		AA	AA		AA	AA	AA						JAX00247595	chr1	38530629		C	C		CC	CC
backupUNC010737916	1	61531884	A	A		AA	AA		AA	AA	AA						JAX00247605	chr1	38560348		A	A		AA	AA
JAX00252788	1	61581476	C	C		CC	CC		CC	CC	CC						UNC480235	chr1	38562650		T	C		TT	CC
UNC779275	1	61593921	T	T		TT	TT		TT	TT	TT						JAX00247606	chr1	38580491		A	G		AA	GG
JAX00191891	1	61657544	C	C		CC	CC		CC	CC	CC						UNC480797	chr1	38604509		T	T		TT	TT
UNC779897	1	61664254	A	A		AA	AA		AA	AA	AA						UNC481045	chr1	38623898		A	A		AA	AA
UNC780397	1	61705349	C	C		CC	CC		CC	CC	CC						UNC481370	chr1	38653254		C	C		CC	CC
UNC780992	1	61756205	C	C		CC	CC		CC	CC	CC						JAX00247624	chr1	38670460		A	A		AA	AA
JAX00252821	1	61788884	T	T		TT	TT		TT	TT	TT						JAX00002664	chr1	38671356		A	A		AA	AA
UNC781464	1	61799047	T	T		TT	TT		TT	TT	TT						UNC481580	chr1	38672711		N	N		--	--
backupUNC010738940	1	61831175	A	A		AA	AA		AA	AA	AA						UNCHS000517	chr1	38678875		G	G		GG	GG
JAX00252837	1	61861688	T	T		TT	TT		TT	TT	TT						UNCHS000518	chr1	38681372		C	C		CC	CC
UNC783025	1	61932628	G	G		GG	GG		GG	GG	GG						UNC482006	chr1	38701778		T	T		TT	TT
JAX00004404	1	61938202	A	A		AA	AA		AA	AA	AA						UNC482255	chr1	38720283		T	T		TT	TT
UNC783353	1	61976512	G	G		GG	GG		GG	GG	GG						UNC20457100	chr1	38734152		C	C		CC	CC
UNC783803	1	62021635	A	A		AA	AA		AA	AA	AA						UNC482602	chr1	38745704		C	A		CC	AA
UNC784253	1	62066038	G	G		GG	GG		GG	GG	GG						UNC482958	chr1	38771823		T	T		TT	TT
JAX00004414	1	62091075	T	T		TT	TT		TT	TT	TT						UNCHS000519	chr1	38775950		C	C		CC	CC
JAX00252869	1	62142480	G	G		GG	GG		GG	GG	GG						UNCHS000520	chr1	38779731		C	C		CC	CC
UNC785146	1	62154637	A	A		AA	AA		AA	AA	AA						UNC483273	chr1	38793111		C	C		CC	CC
UNC785595	1	62199733	T	T		TT	TT		TT	TT	TT						UNC483623	chr1	38818597		A	A		AA	AA
JAX00252874	1	62221478	C	C		CC	CC		CC	CC	CC						UNCJPD000108	chr1	38848046		C	C		CC	CC
UNC786052	1	62243408	C	C		CC	CC		CC	CC	CC						UNC484527	chr1	38862372		C	T		CC	TT
UNC786420	1	62285398	C	C		CC	CC		CC	CC	CC						UNC484960	chr1	38890061		A	A		AA	AA
JAX00004434	1	62331909	T	T		TT	TT		TT	TT	TT						UNC485336	chr1	38912513		T	T		TT	TT
UNC786916	1	62335484	C	C		CC	CC		CC	CC	CC						UNCHS000521	chr1	38927398		G	G		GG	GG
UNC787219	1	62377587	G	G		GG	GG		GG	GG	GG						UNCHS000522	chr1	38930108		A	A		AA	AA
backupUNC010739171	1	62387583	T	T		TT	TT		TT	TT	TT						UNC485895	chr1	38936129		A	A		AA	AA
JAX00252900	1	62400822	G	G		GG	GG		GG	GG	GG						UNCJPD000109	chr1	38953554		T	T		TT	TT
UNC787537	1	62414414	C	C		CC	CC		CC	CC	CC						UNC486310	chr1	38963823		G	N		GG	TT
UNC788163	1	62468452	T	T		TT	TT		TT	TT	TT						UNC486654	chr1	38980068		A	A		AA	AA
UNC788609	1	62513217	A	A		AA	AA		AA	AA	AA						UNC487441	chr1	39014729		G	A		GG	AA
JAX00004447	1	62516016	T	T		TT	TT		TT	TT	TT						UNCHS000523	chr1	39020815		G	G		GG	GG
UNC789029	1	62557486	A	A		AA	AA		AA	AA	AA						UNC487589	chr1	39022017		G	G		GG	GG
UNC789373	1	62599920	A	A		AA	AA		AA	AA	AA						UNCHS000524	chr1	39023664		T	T		TT	TT
UNC789712	1	62640731	C	C		CC	CC		CC	CC	CC						UNC488354	chr1	39053961		G	G		GG	GG
UNC790025	1	62671648	A	G		AA	AA		GG	GG	GG						UNC488654	chr1	39070259		A	G		AA	GG
UNC010446561	1	62681149	G	A		GG	GG		AA	AA	AA						UNCHS000525	chr1	39073106		G	A		GG	AA
UNC790834	1	62735557	A	G		AA	AA		GG	GG	GG						UNCHS000526	chr1	39075734		A	A		AA	AA
UNC010739232	1	62761930	N	N		AA	AA		CC	CC	CC						JAX00247813	chr1	39104250		C	A		CC	AA
UNC791131	1	62765815	G	A		GG	GG		AA	AA	AA						UNC489248	chr1	39118218		A	A		AA	AA
JAX00252953	1	62788218	T	T		TT	TT		TT	TT	TT						UNC489481	chr1	39141201		G	G		GG	GG
JAX00191917	1	62794002	A	A		AA	AA		AA	AA	AA						UNCHS000527	chr1	39153945		G	G		GG	GG
UNC791840	1	62831748	C	T		CC	CC		TT	TT	TT						UNCHS000528	chr1	39156199		C	C		CC	CC
UNC792051	1	62854647	T	G		TT	TT		GG	GG	GG						JAX00002702	chr1	39159583		G	G		GG	GG
UNC792649	1	62900034	T	C		TT	TT		CC	CC	CC						UNC489921	chr1	39171510		G	G		GG	GG
JAX00252972	1	62901973	C	C		CC	CC		CC	CC	CC						UNC490250	chr1	39195039		C	C		CC	CC
UNC793417	1	62964123	G	A		GG	GG		AA	AA	AA						UNC490585	chr1	39218437		C	C		CC	CC
UNC793779	1	62993822	T	T		TT	TT		TT	TT	TT						UNCHS000529	chr1	39229476		T	T		TT	TT
UNC794531	1	63050563	T	T		TT	TT		TT	TT	TT						UNCHS000530	chr1	39232126		T	T		TT	TT
UNC794882	1	63093973	G	G		--	--		GG	--	--						UNC490855	chr1	39232378		C	T		CC	TT
UNC795154	1	63146927	G	G		GG	GG		GG	GG	GG						JAX00247868	chr1	39238795		G	G		GG	GG
UNC795596	1	63187180	G	G		GG	GG		GG	GG	GG						JAX00002707	chr1	39243848		G	T		GG	TT
UNC_rs31392164	1	63191335	A	G		AA	AA		GG	GG	GG						UNC491278	chr1	39261472		C	A		CC	AA
UNC795996	1	63244064	A	C		AA	AA		CC	CC	CC						UNCHS000531	chr1	39261472		C	A		CC	AA
UNC796606	1	63317705	C	C		CC	CC		CC	CC	CC						UNCHS000532	chr1	39264405		G	G		GG	GG
UNC796811	1	63362293	C	T		CC	CC		TT	TT	TT						UNCHS000534	chr1	39274546		C	C		CC	CC
UNC797153	1	63412910	G	G		GG	GG		GG	GG	GG						UNC491629	chr1	39284006		T	T		TT	TT
UNC797558	1	63456034	C	T		CC	CC		TT	TT	TT						JAX00247879	chr1	39292311		T	T		TT	TT
UNC798040	1	63495045	T	C		TT	TT		CC	CC	CC						UNCJPD000110	chr1	39298543		C	C		CC	CC
UNC010104462	1	63505054	A	G		AA	AA		GG	GG	GG						UNC491954	chr1	39305953		C	C		CC	CC
JAX00253067	1	63519773	G	G		GG	GG		GG	GG	GG						UNC492314	chr1	39334119		G	G		GG	GG
JAX00191930	1	63529879	A	A		AA	AA		AA	AA	AA						UNCHS000536	chr1	39343027		A	A		AA	AA
UNC798825	1	63561255	T	C		TT	TT		CC	CC	CC						JAX00247902	chr1	39348863		A	A		AA	AA
UNC799168	1	63585217	G	G		GG	GG		GG	GG	GG						UNC492646	chr1	39362631		G	G		GG	GG
UNC799618	1	63628155	A	C		AA	AA		CC	--	CC						UNC492821	chr1	39381068		G	G		GG	GG
UNC800056	1	63675386	C	A		CC	CC		AA	AA	AA						UNC493060	chr1	39396927		C	C		CC	CC
UNC800539	1	63714864	G	A		GG	GG		AA	AA	AA						JAX00247915	chr1	39417897		A	A		AA	AA
UNC801098	1	63774007	T	C		TT	TT		CC	CC	CC						UNC493417	chr1	39422040		N	N		--	--
UNC801623	1	63811605	G	G		GG	GG		GG	GG	GG						JAX00247919	chr1	39425723		G	G		GG	GG
UNC802071	1	63853771	A	A		AA	AA		AA	AA	AA						JAX00247919r	chr1	39425723		G	G		GG	GG
UNC802565	1	63904411	A	G		AA	AA		GG	GG	GG						UNC493884	chr1	39445453		A	A		AA	AA
UNC802880	1	63942514	A	A		AA	AA		AA	AA	AA						UNC494410	chr1	39478659		A	A		AA	AA
UNC803232	1	63980535	C	C		CC	CC		CC	CC	CC						UNCHS000537	chr1	39485483		C	C		CC	CC
UNC803809	1	64032330	T	C		TT	TT		CC	CC	CC						UNCHS000538	chr1	39488889		A	A		AA	AA
UNC010486741	1	64043833	T	G		TT	TT		GG	GG	GG						UNC494697	chr1	39495690		G	G		GG	GG
UNC804306	1	64080215	C	T		CC	CC		TT	TT	TT						UNC495144	chr1	39519531		N	N		AA	AA
UNC804718	1	64117784	G	A		GG	GG		AA	AA	AA						UNCHS000539	chr1	39538974		T	T		TT	TT
UNC804981	1	64144307	G	A		GG	GG		AA	AA	AA						UNCHS000540	chr1	39542072		T	T		TT	TT
JAX00253205	1	64154814	G	G		GG	GG		GG	GG	GG						UNC495553	chr1	39558852		A	C		AA	CC
UNC805608	1	64203707	C	T		CC	CC		TT	TT	TT						UNCHS000542	chr1	39561597		A	A		AA	AA
UNC805911	1	64233528	T	C		TT	TT		CC	CC	CC						JAX00247953	chr1	39568242		C	C		CC	CC
UNC806852	1	64300264	T	T		TT	TT		TT	TT	TT						JAX00247954	chr1	39568279		T	C		TT	CC
UNC807105	1	64343177	A	A		AA	AA		AA	AA	AA						UNCHS000543	chr1	39570667		A	A		AA	AA
UNC807288	1	64370701	G	A		GG	GG		AA	AA	AA						UNCHS000544	chr1	39575753		G	A		GG	AA
UNC807932	1	64425383	A	G		AA	AA		GG	GG	GG						UNC495671	chr1	39577326		G	A		GG	AA
UNC808491	1	64477141	T	G		TT	TT		GG	GG	GG						UNC496279	chr1	39607116		C	T		CC	TT
JAX00253267	1	64500993	C	C		CC	CC		CC	CC	CC						UNC496336	chr1	39609803		G	G		GG	GG
UNC809041	1	64515184	T	G		TT	TT		GG	GG	GG						UNC496797	chr1	39633126		C	T		CC	TT
UNC809773	1	64560548	G	G		GG	GG		GG	GG	GG						UNCHS000545	chr1	39635809		N	G		--	GG
UNC810365	1	64617650	T	T		TT	TT		TT	TT	TT						UNCHS000546	chr1	39639269		G	G		GG	GG
UNC810655	1	64655777	C	C		CC	CC		CC	CC	CC						UNCHS000547	chr1	39651801		C	C		CC	CC
JAX00253313	1	64697283	A	G		AA	AA		GG	GG	GG						UNC497379	chr1	39663274		G	T		GG	TT
UNC010106429	1	64704407	T	C		TT	--		CC	CC	CC						JAX00247978	chr1	39670865		G	G		GG	GG
UNC812026	1	64747218	G	A		GG	GG		AA	AA	AA						UNC497674	chr1	39682406		A	A		AA	AA
JAX00253323	1	64750739	A	G		AA	AA		GG	GG	GG						UNCHS000549	chr1	39684115		C	C		CC	CC
UNC812359	1	64787244	C	T		CC	CC		TT	TT	TT						UNCHS000550	chr1	39686412		T	T		TT	TT
UNC812688	1	64817081	C	C		CC	CC		CC	CC	CC						UNC498491	chr1	39730195		T	C		TT	CC
UNC813367	1	64880334	C	C		CC	CC		CC	CC	CC						JAX00247992	chr1	39732405		A	A		AA	AA
UNC813782	1	64926042	G	G		GG	GG		GG	GG	GG						UNC498932	chr1	39755049		N	N		TT	TT
UNC814184	1	64966356	T	T		TT	TT		TT	TT	TT						UNC499505	chr1	39784768		A	A		AA	AA
UNC814540	1	65014585	A	A		AA	AA		AA	AA	AA						UNC500000	chr1	39813579		T	G		TT	GG
JAX00253368	1	65016795	A	A		AA	AA		AA	AA	AA						UNC500236	chr1	39821829		T	T		TT	TT
UNC815271	1	65060495	C	C		CC	CC		CC	CC	CC						UNC500690	chr1	39845829		A	G		AA	GG
JAX00253380	1	65087850	C	C		CC	CC		CC	CC	CC						UNC500979	chr1	39869242		A	A		AA	AA
UNC010106729	1	65096043	G	A		GG	GG		AA	AA	AA						UNCHS000551	chr1	39877862		C	T		CC	TT
UNC816809	1	65156732	C	T		CC	CC		TT	TT	TT						UNCHS000552	chr1	39880204		T	T		TT	TT
UNC817280	1	65191919	T	T		TT	TT		TT	TT	TT						UNCHS000553	chr1	39888877		A	A		AA	AA
JAX00253426	1	65209671	A	A		AA	AA		AA	AA	AA						UNCHS000554	chr1	39891754		T	C		TT	CC
JAX00253431	1	65214798	T	T		TT	TT		TT	TT	TT						UNC501434	chr1	39898792		A	G		AA	GG
UNC817672	1	65217298	A	A		AA	AA		AA	AA	AA						UNCJPD000111	chr1	39904372		A	A		AA	AA
UNC818203	1	65285846	A	A		AA	AA		AA	AA	AA						UNC501578	chr1	39910021		N	N		--	--
JAX00004655	1	65291733	A	A		AA	AA		AA	AA	AA						UNC501856	chr1	39924122		A	C		AA	CC
UNC818548	1	65327615	G	G		GG	GG		GG	GG	GG						JAX00248050	chr1	39932298		C	T		CC	TT
UNC819103	1	65378571	A	A		AA	AA		AA	AA	AA						UNC502074	chr1	39936301		G	G		GG	GG
UNC819594	1	65417059	C	C		CC	CC		CC	CC	CC						UNCHS000555	chr1	39936500		T	T		TT	TT
UNC820299	1	65455513	N	N		GG	GG		GG	GG	GG						UNCHS000556	chr1	39939590		A	G		AA	GG
UNC821103	1	65506722	A	A		AA	AA		AA	AA	AA						UNC502226	chr1	39949831		G	G		GG	GG
JAX00253487	1	65527681	C	C		CC	CC		CC	CC	CC						UNCHS000557	chr1	39957362		A	A		AA	AA
UNC821869	1	65551485	T	C		TT	TT		CC	CC	CC						JAX00248072	chr1	39958952		C	C		CC	CC
UNC822146	1	65596323	A	C		AA	AA		CC	CC	CC						UNCHS000558	chr1	39959662		C	C		CC	CC
JAX00004677	1	65611841	T	C		TT	TT		CC	CC	CC						JAX00002762	chr1	39959750		A	A		AA	AA
UNC010107618	1	65622041	C	T		CC	CC		TT	TT	TT						UNC502453	chr1	39962753		G	G		GG	GG
UNC822740	1	65637894	A	G		AA	AA		GG	GG	GG						UNCHS000559	chr1	39973353		T	T		TT	TT
UNC823147	1	65682715	C	T		CC	CC		TT	TT	TT						UNCHS000560	chr1	39976387		T	T		TT	TT
UNC823895	1	65732440	A	C		AA	AA		CC	CC	CC						UNC502670	chr1	39981593		C	T		CC	TT
UNC010108618	1	65735004	T	C		TT	TT		CC	CC	CC						UNCHS000561	chr1	39983285		T	C		TT	CC
UNC824891	1	65775711	G	T		GG	GG		TT	TT	TT						UNCHS000562	chr1	39985869		G	G		GG	GG
UNC825935	1	65864532	T	G		TT	TT		GG	GG	GG						UNCJPD000112	chr1	39986255		T	T		TT	TT
UNC826886	1	65911907	A	C		AA	AA		CC	CC	CC						UNCJPD007674	chr1	39986282		N	N		--	--
UNC827494	1	65950222	A	C		AA	AA		CC	CC	CC						UNCJPD000113	chr1	39986394		N	N		--	--
UNC828332	1	65999674	A	G		AA	AA		GG	GG	GG						UNC502861	chr1	39994853		A	C		AA	CC
UNC828726	1	66048609	C	T		CC	CC		TT	TT	TT						UNC502964	chr1	40004667		A	A		AA	AA
UNC828952	1	66089812	C	T		CC	CC		TT	TT	TT						UNC503061	chr1	40012965		G	G		GG	GG
UNC829516	1	66132196	C	T		CC	CC		TT	TT	TT						UNC503321	chr1	40031145		G	G		GG	GG
UNC829913	1	66155336	C	T		CC	CC		TT	TT	TT						UNC503417	chr1	40040589		G	A		GG	AA
JAX00253571	1	66174453	C	C		CC	CC		CC	CC	CC						JAX00248113	chr1	40041729		A	G		AA	GG
UNC831260	1	66235789	A	A		AA	AA		AA	AA	AA						UNC503702	chr1	40057767		T	C		TT	CC
UNC010113351	1	66243536	A	C		AA	AA		CC	CC	CC						UNC503938	chr1	40072341		C	C		CC	CC
UNC831500	1	66248313	C	T		CC	CC		TT	TT	TT						JAX00248119	chr1	40082876		T	T		TT	TT
UNC832262	1	66296618	G	A		GG	GG		AA	AA	AA						UNC504151	chr1	40086127		C	C		CC	CC
UNC833125	1	66356097	T	C		TT	TT		CC	CC	CC						UNC504343	chr1	40098293		C	A		CC	AA
UNC010114763	1	66392314	G	A		GG	GG		AA	AA	AA						UNC504450	chr1	40108579		A	G		AA	GG
UNC833920	1	66402351	G	A		GG	GG		AA	AA	AA						UNCHS000563	chr1	40109151		G	G		GG	GG
UNC834557	1	66439370	G	T		GG	GG		TT	TT	TT						UNCHS000564	chr1	40111714		G	G		GG	GG
UNC835226	1	66483805	G	A		GG	GG		AA	AA	AA						UNC504677	chr1	40122051		T	T		TT	TT
JAX00004743	1	66488594	A	C		AA	AA		CC	CC	CC						UNC504993	chr1	40137792		G	G		GG	GG
UNC835792	1	66528763	T	C		TT	TT		CC	CC	CC						UNC505220	chr1	40154930		G	G		GG	GG
UNC836407	1	66574206	T	C		TT	TT		CC	CC	CC						UNC505341	chr1	40159032		C	C		CC	CC
JAX00253660	1	66649201	G	G		GG	GG		GG	GG	GG						JAX00248152	chr1	40162216		C	C		CC	CC
UNC837204	1	66654089	T	T		TT	TT		TT	TT	TT						UNC505646	chr1	40173376		C	C		CC	CC
UNC010564849	1	66673273	G	A		GG	GG		AA	AA	AA						UNC505877	chr1	40186363		T	T		TT	TT
UNC838213	1	66719643	C	T		CC	CC		TT	TT	TT						UNC506099	chr1	40203807		A	A		AA	AA
JAX00253675	1	66739002	A	A		AA	AA		AA	AA	AA						UNC506203	chr1	40217186		T	T		TT	TT
UNC838450	1	66742210	T	C		TT	TT		CC	CC	CC						UNC506368	chr1	40227196		G	G		GG	GG
UNC838814	1	66780481	C	T		CC	CC		TT	TT	TT						UNC506607	chr1	40243410		T	T		TT	TT
UNC839510	1	66846128	T	C		TT	TT		CC	CC	CC						UNCHS000565	chr1	40252664		C	C		CC	CC
JAX00004774	1	66894136	T	G		TT	TT		GG	GG	GG						UNCHS000566	chr1	40255918		T	T		TT	TT
UNC840480	1	66900911	A	G		AA	AA		GG	GG	GG						JAX00248180	chr1	40267678		T	T		TT	TT
UNC841249	1	66933398	G	G		GG	GG		GG	GG	GG						UNC507122	chr1	40279163		C	C		CC	CC
JAX00253711	1	66933915	A	G		AA	AA		GG	GG	GG						JAX00248192	chr1	40282026		A	A		AA	AA
UNC842284	1	66990126	G	A		GG	GG		AA	AA	AA						UNCHS000567	chr1	40293264		C	C		CC	CC
UNC842856	1	67033970	G	A		GG	GG		AA	AA	AA						UNCHS000568	chr1	40296748		N	N		--	--
JAX00004786	1	67057901	A	A		AA	AA		AA	AA	AA						UNC507551	chr1	40299115		G	G		GG	GG
UNC843848	1	67089323	A	G		AA	AA		GG	GG	GG						UNC507751	chr1	40315416		T	G		TT	GG
UNC843989	1	67095461	C	T		CC	CC		TT	TT	TT						UNC508015	chr1	40335763		T	N		TT	TC
UNC844929	1	67160047	C	T		CC	CC		TT	TT	TT						UNC508122	chr1	40349600		A	A		AA	AA
UNC845282	1	67184038	A	G		AA	AA		GG	GG	GG						JAX00248207	chr1	40350610		G	G		GG	GG
UNC846359	1	67260154	T	T		TT	TT		TT	TT	TT						UNC508264	chr1	40363196		A	G		AA	GG
UNC846806	1	67300452	T	G		TT	TT		GG	GG	GG						UNCHS000570	chr1	40370474		C	T		CC	TT
UNC847336	1	67338334	T	C		TT	TT		CC	CC	CC						UNC508517	chr1	40375421		T	C		TT	CC
UNC848027	1	67379880	A	C		AA	AA		CC	CC	CC						UNC508749	chr1	40389328		C	T		CC	TT
UNC848846	1	67435659	G	A		GG	GG		AA	AA	AA						UNC508878	chr1	40396238		A	A		AA	AA
UNC849879	1	67489783	C	C		CC	CC		CC	CC	CC						UNC509094	chr1	40410273		A	A		AA	AA
UNC850115	1	67507420	T	C		TT	TT		CC	CC	CC						UNC509377	chr1	40425661		G	G		GG	GG
UNC850770	1	67571263	G	G		GG	GG		GG	GG	GG						JAX00248243	chr1	40432799		G	G		GG	GG
UNC851208	1	67606674	T	C		TT	TT		CC	CC	CC						JAX00248251	chr1	40439384		G	A		GG	AA
UNC851933	1	67651175	C	C		CC	CC		CC	CC	CC						UNC509651	chr1	40440730		C	C		CC	CC
UNC852627	1	67696348	C	A		CC	CC		AA	AA	AA						UNC509809	chr1	40458688		A	G		AA	GG
UNC853299	1	67750239	T	T		TT	TT		TT	TT	TT						UNC509907	chr1	40464185		C	T		CC	TT
JAX00004842	1	67809104	T	C		TT	TT		CC	CC	CC						UNCHS000571	chr1	40481279		A	C		AA	CC
JAX00004843	1	67809534	A	A		AA	AA		AA	AA	AA						UNC510223	chr1	40484126		A	G		AA	GG
UNC854111	1	67830022	T	C		--	TT		CC	CC	CC						UNCHS000572	chr1	40484126		A	G		AA	GG
UNC854778	1	67873522	C	T		CC	CC		TT	TT	TT						UNCHS000573	chr1	40488167		C	A		CC	AA
UNC855090	1	67908281	C	C		CC	CC		CC	CC	CC						UNC510316	chr1	40490496		A	A		AA	AA
UNC856600	1	68008422	C	T		CC	CC		TT	TT	TT						UNCHS000574	chr1	40490496		A	A		AA	AA
JAX00253885	1	68031431	G	G		GG	GG		GG	GG	GG						JAX00248271	chr1	40495472		G	G		GG	GG
UNC857053	1	68046055	T	C		TT	TT		CC	CC	CC						UNC510637	chr1	40513437		G	G		GG	GG
UNC857628	1	68095017	G	A		GG	GG		AA	AA	AA						UNC510748	chr1	40523216		C	C		CC	CC
UNC858102	1	68131836	G	A		GG	GG		AA	AA	AA						UNC510853	chr1	40530323		G	G		GG	GG
UNC859055	1	68190360	T	G		TT	TT		GG	GG	GG						UNCHS000576	chr1	40539342		G	G		GG	GG
UNC859504	1	68222504	C	T		CC	CC		TT	TT	TT						UNC511312	chr1	40549949		G	G		GG	GG
UNC860473	1	68281584	C	A		CC	CC		AA	AA	AA						JAX00248287	chr1	40562958		A	A		AA	AA
UNC860957	1	68331666	C	C		CC	CC		CC	CC	CC						UNC511433	chr1	40563290		C	T		CC	TT
UNC861166	1	68348015	C	A		--	--		AA	AA	--						UNC010074671	chr1	40580360		T	C		TT	CC
backupUNC010132013	1	68395361	G	A		GG	GG		AA	AA	AA						UNC511891	chr1	40588674		A	C		AA	CC
UNC862208	1	68414007	G	G		GG	GG		GG	GG	GG						UNCHS000577	chr1	40591241		A	G		AA	GG
UNC010132979	1	68476871	N	N		AA	AA		CC	--	CC						UNCHS000578	chr1	40593662		A	A		AA	AA
UNC863458	1	68489417	T	G		TT	TT		GG	GG	GG						UNC512093	chr1	40601261		G	G		GG	GG
UNC864329	1	68544631	C	T		CC	CC		TT	TT	TT						UNC512234	chr1	40615274		G	G		GG	GG
UNC865358	1	68636731	T	C		TT	TT		CC	--	CC						JAX00248297	chr1	40618553		C	C		CC	CC
JAX00253988	1	68655620	C	C		CC	CC		CC	CC	CC						UNC512421	chr1	40628720		A	A		AA	AA
UNC865642	1	68666452	C	A		CC	CC		AA	AA	AA						UNC512562	chr1	40641385		T	T		TT	TT
JAX00254003	1	68705054	G	G		GG	GG		GG	GG	GG						UNC512702	chr1	40654136		C	C		CC	CC
JAX00254004	1	68712608	G	G		GG	GG		GG	GG	GG						UNC512930	chr1	40669006		A	A		AA	AA
UNC867214	1	68768033	A	C		AA	AA		CC	CC	CC						UNCHS000579	chr1	40672962		C	C		CC	CC
JAX00004915	1	68778563	T	C		TT	TT		--	CC	CC						UNCHS000580	chr1	40675218		T	T		TT	TT
UNC010135944	1	68804947	C	A		CC	CC		AA	AA	AA						UNC513116	chr1	40682856		G	G		GG	GG
UNC867840	1	68813648	T	C		TT	--		CC	CC	CC						JAX00002816	chr1	40685528		G	G		GG	GG
JAX00004919	1	68846731	C	T		CC	CC		TT	TT	TT						UNC513219	chr1	40691967		A	A		AA	AA
UNC868588	1	68859710	T	C		TT	TT		CC	CC	CC						UNC513383	chr1	40708716		G	G		GG	GG
UNC869157	1	68905460	T	G		TT	TT		GG	GG	GG						UNC513650	chr1	40721401		G	G		GG	GG
UNC869715	1	68942633	T	C		TT	TT		CC	CC	CC						UNC513848	chr1	40731221		G	G		GG	GG
JAX00004936	1	69066532	C	T		CC	CC		TT	TT	TT						UNC514105	chr1	40745206		A	A		AA	AA
UNC871558	1	69081839	G	A		GG	GG		AA	AA	AA						JAX00002820	chr1	40755452		G	G		GG	GG
UNC872147	1	69127700	T	C		TT	TT		CC	CC	CC						UNC514382	chr1	40760840		G	G		GG	GG
UNC010138697	1	69161368	G	A		GG	GG		AA	AA	AA						UNC514629	chr1	40778349		G	A		GG	AA
UNC872736	1	69179905	A	A		AA	AA		AA	AA	AA						UNCHS000581	chr1	40781914		A	A		AA	AA
UNC873228	1	69216069	T	C		TT	TT		CC	CC	CC						UNCHS000582	chr1	40784760		A	G		AA	GG
JAX00004950	1	69246214	C	T		CC	CC		TT	TT	TT						backupUNC010074862	chr1	40791247		C	A		CC	AA
UNC874332	1	69290150	C	A		CC	CC		AA	AA	AA						UNC515038	chr1	40798322		C	T		CC	TT
UNC875089	1	69348756	C	T		CC	CC		TT	TT	TT						JAX00248331	chr1	40807518		C	C		CC	CC
JAX00254115	1	69380580	A	A		AA	AA		AA	AA	AA						JAX00248331r	chr1	40807518		C	C		CC	CC
UNC875730	1	69393153	T	T		TT	TT		TT	TT	TT						UNC515205	chr1	40807588		A	G		AA	GG
UNC876349	1	69439309	T	T		TT	TT		TT	TT	TT						UNCHS000583	chr1	40809065		C	T		CC	TT
JAX00254124	1	69448645	C	C		CC	CC		CC	CC	CC						UNCHS000584	chr1	40817960		T	T		TT	TT
UNC876773	1	69482906	G	G		GG	GG		GG	GG	GG						UNC515549	chr1	40824706		T	T		TT	TT
UNC877230	1	69517150	T	T		TT	TT		TT	TT	TT						UNC515799	chr1	40838975		N	N		CC	CC
UNC877831	1	69569043	A	A		AA	AA		AA	AA	AA						UNC516206	chr1	40856560		T	T		TT	TT
UNC878465	1	69621785	G	G		GG	GG		GG	GG	GG						UNCJPD008089	chr1	40862936		N	N		--	--
UNC878906	1	69659677	N	N		--	--		--	GG	GG						UNC516358	chr1	40866401		C	C		CC	CC
UNC879570	1	69705516	G	G		GG	GG		GG	GG	GG						UNC516522	chr1	40874692		A	G		AA	GG
UNC879935	1	69753971	C	C		CC	CC		CC	CC	CC						UNC516877	chr1	40892542		A	C		AA	CC
JAX00254177	1	69757826	T	T		TT	TT		TT	TT	TT						JAX00248344	chr1	40896255		A	A		AA	AA
UNC880274	1	69798725	A	A		AA	AA		AA	AA	AA						UNC517197	chr1	40908117		C	T		CC	TT
UNC880724	1	69838349	T	T		TT	TT		TT	TT	TT						JAX00248346	chr1	40909856		C	C		CC	CC
UNC881357	1	69885729	G	G		GG	GG		GG	GG	GG						UNCJPD000114	chr1	40918005		G	G		GG	GG
UNC882030	1	69925885	G	G		--	--		GG	--	GG						UNC517414	chr1	40922707		C	C		CC	CC
JAX00254205	1	69952439	A	A		AA	AA		AA	AA	AA						JAX00248357	chr1	40931737		C	T		CC	TT
UNC882933	1	69974738	G	G		GG	GG		GG	GG	GG						UNC517564	chr1	40931804		G	A		GG	AA
UNC883442	1	70022791	T	T		TT	TT		TT	TT	TT						UNCHS000585	chr1	40945904		T	T		TT	TT
UNC883961	1	70062088	T	T		TT	TT		TT	TT	TT						UNC517773	chr1	40946745		A	G		AA	GG
JAX00254231	1	70083101	C	C		CC	CC		CC	CC	CC						UNCHS000586	chr1	40949729		G	G		GG	GG
UNC884363	1	70088393	G	G		GG	GG		GG	GG	GG						UNC517961	chr1	40958784		T	T		TT	TT
JAX00254238	1	70122502	G	G		GG	GG		GG	GG	GG						UNC518187	chr1	40972761		C	C		CC	CC
JAX00005015	1	70127169	A	G		AA	AA		GG	GG	GG						UNC518325	chr1	40980568		T	T		TT	TT
UNC885304	1	70153268	C	C		CC	CC		CC	CC	CC						JAX00248373	chr1	40991672		G	G		GG	GG
JAX00254244	1	70171579	C	C		CC	CC		CC	CC	CC						UNC518544	chr1	40993177		C	C		CC	CC
UNC886027	1	70198268	C	C		CC	CC		CC	CC	CC						JAX00248375	chr1	40995038		G	G		GG	GG
UNC886572	1	70242107	C	C		CC	--		CC	CC	CC						UNC518753	chr1	41007031		T	T		TT	TT
UNC886911	1	70275230	A	A		AA	AA		AA	AA	AA						UNC519145	chr1	41026395		T	T		TT	TT
UNC887579	1	70333006	T	T		TT	TT		TT	TT	TT						UNC519296	chr1	41039242		G	G		GG	GG
JAX00254281	1	70350746	A	A		AA	AA		AA	AA	AA						UNC519475	chr1	41052625		G	G		GG	GG
UNC888180	1	70374629	T	T		TT	TT		TT	TT	TT						JAX00248386	chr1	41061544		T	T		TT	TT
UNC888516	1	70400059	A	A		AA	AA		AA	AA	AA						UNC519575	chr1	41062705		T	T		TT	TT
UNC889525	1	70466335	C	C		CC	CC		CC	CC	CC						UNC519808	chr1	41074643		N	N		CC	CC
UNC890096	1	70510197	A	A		AA	AA		AA	AA	AA						UNC520232	chr1	41097310		A	N		AA	AA
UNC890786	1	70555437	G	G		GG	GG		GG	GG	GG						UNC520366	chr1	41105182		A	A		AA	AA
UNC891362	1	70608186	T	T		TT	TT		TT	TT	TT						UNC520487	chr1	41113103		G	G		GG	GG
UNC891933	1	70644867	N	N		--	CC		CC	CC	CC						UNC520787	chr1	41135044		G	G		GG	GG
JAX00005057	1	70692515	T	T		TT	TT		TT	TT	TT						UNC521042	chr1	41149086		A	A		AA	AA
UNC892865	1	70700786	C	C		CC	CC		CC	CC	CC						JAX00248400	chr1	41151928		T	T		TT	TT
JAX00005062	1	70738739	A	A		AA	AA		AA	AA	AA						JAX00248402	chr1	41169110		C	C		CC	CC
backupJAX00254338	1	70745937	A	A		AA	AA		AA	AA	AA						UNC521336	chr1	41173901		A	A		AA	AA
UNC893744	1	70765793	T	T		TT	TT		TT	TT	TT						UNCHS000587	chr1	41182352		C	C		CC	CC
UNC893783	1	70774789	G	G		GG	GG		GG	GG	GG						UNC521498	chr1	41183669		A	A		AA	AA
UNC893909	1	70789550	G	G		GG	GG		GG	GG	GG						UNCHS000588	chr1	41185559		T	T		TT	TT
UNC894144	1	70802441	T	T		TT	TT		TT	TT	TT						UNC521688	chr1	41194490		G	G		GG	GG
UNC894237	1	70809731	A	A		AA	AA		AA	AA	AA						UNC521970	chr1	41211139		T	T		TT	TT
UNC894416	1	70824085	A	A		AA	AA		AA	AA	AA						UNC522210	chr1	41224005		C	C		CC	CC
UNC894537	1	70837533	T	T		TT	TT		TT	TT	TT						UNC522478	chr1	41239846		T	T		TT	TT
JAX00005069	1	70851880	T	T		TT	TT		TT	TT	TT						UNC522694	chr1	41250931		T	T		TT	TT
UNC894762	1	70853918	C	C		CC	CC		CC	CC	CC						UNC522839	chr1	41259198		T	T		TT	TT
UNC894903	1	70864790	N	N		--	--		--	--	--						UNC523256	chr1	41289098		T	N		TT	TT
UNC895069	1	70877964	A	A		AA	AA		AA	AA	AA						UNC523568	chr1	41306548		G	G		GG	GG
UNC895187	1	70888976	T	T		TT	TT		TT	TT	TT						UNC523881	chr1	41329072		A	A		AA	AA
JAX00005074	1	70892492	G	G		GG	GG		GG	GG	GG						UNC524208	chr1	41355814		A	A		AA	AA
UNC895334	1	70902809	G	G		GG	GG		GG	GG	GG						UNC524471	chr1	41372425		G	G		GG	GG
UNC895432	1	70914116	C	C		CC	CC		CC	CC	CC						UNCHS000589	chr1	41372754		G	G		GG	GG
UNC895535	1	70926962	G	G		GG	GG		GG	GG	GG						UNCJPD000115	chr1	41373380		T	T		TT	TT
UNC895675	1	70939685	C	C		CC	CC		CC	CC	CC						UNCHS000590	chr1	41375553		C	C		CC	CC
UNC895846	1	70951193	A	A		AA	AA		AA	AA	AA						UNC524732	chr1	41391175		T	T		TT	TT
UNC896044	1	70962591	C	C		CC	CC		CC	CC	CC						UNC524947	chr1	41410921		C	C		CC	CC
JAX00254366	1	70975634	T	T		TT	TT		TT	TT	TT						JAX00248439	chr1	41411404		A	A		AA	AA
UNC896276	1	70977421	G	G		GG	GG		GG	GG	GG						JAX00002871	chr1	41422748		G	G		GG	GG
UNC896379	1	70987330	T	T		TT	TT		TT	TT	TT						UNC525221	chr1	41433283		A	A		AA	AA
UNC896517	1	71003015	T	T		TT	TT		TT	TT	TT						UNC525766	chr1	41477940		A	A		AA	AA
UNC896628	1	71013171	N	N		GG	GG		GG	--	GG						UNC525955	chr1	41491565		C	C		CC	CC
JAX00005083	1	71014761	C	C		CC	CC		CC	CC	CC						JAX00248460	chr1	41513403		G	G		GG	GG
UNC896793	1	71026255	T	T		TT	TT		TT	TT	TT						UNC526214	chr1	41513723		G	G		GG	GG
UNC896835	1	71037152	G	G		GG	GG		GG	GG	GG						UNC526362	chr1	41529433		T	T		TT	TT
UNC897049	1	71050781	T	T		TT	TT		TT	TT	TT						UNC526893	chr1	41557569		G	G		GG	GG
UNC897190	1	71063622	A	A		AA	AA		AA	AA	AA						UNC527371	chr1	41584822		C	A		CC	AA
JAX00254377	1	71067239	C	C		CC	CC		CC	CC	CC						UNCHS000592	chr1	41585633		T	C		TT	CC
UNC897389	1	71075380	A	A		AA	AA		AA	AA	AA						JAX00002883	chr1	41590612		G	T		GG	TT
UNC897532	1	71087962	A	A		AA	--		AA	AA	AA						UNC527937	chr1	41622021		C	T		CC	TT
UNC897674	1	71099735	C	C		CC	CC		CC	CC	CC						UNC528356	chr1	41647001		A	G		AA	GG
UNC897815	1	71113314	A	A		AA	AA		AA	AA	AA						UNCHS000593	chr1	41647853		C	T		CC	TT
UNC897935	1	71125232	T	T		TT	TT		TT	TT	TT						UNC528437	chr1	41651136		A	A		AA	AA
UNC897970	1	71135320	C	C		CC	CC		CC	CC	CC						UNCHS000594	chr1	41651136		A	A		AA	AA
UNC898113	1	71150125	C	C		CC	CC		CC	CC	CC						UNCHS000595	chr1	41652135		G	G		GG	GG
UNC898257	1	71161659	G	G		GG	GG		GG	GG	GG						UNCHS000596	chr1	41656566		G	A		GG	AA
UNC898442	1	71174705	C	C		CC	CC		CC	CC	CC						UNCHS000597	chr1	41656566		G	A		GG	AA
JAX00254397	1	71182831	A	A		AA	AA		AA	AA	AA						UNCHS000598	chr1	41664625		T	T		TT	TT
UNC898637	1	71187138	A	A		AA	AA		AA	AA	AA						UNC528742	chr1	41681741		C	C		CC	CC
UNC898729	1	71199505	G	G		GG	GG		GG	GG	GG						UNC528903	chr1	41702292		C	C		CC	CC
JAX00254398	1	71200893	T	T		TT	TT		TT	TT	TT						JAX00248499	chr1	41706086		C	C		CC	CC
UNC898891	1	71212012	T	T		TT	TT		TT	TT	TT						UNC529060	chr1	41717742		H	C		TC	CC
UNC899024	1	71224915	G	G		GG	GG		GG	GG	GG						UNC529444	chr1	41744085		C	C		CC	CC
UNC899132	1	71236741	T	T		TT	TT		TT	TT	TT						UNC529906	chr1	41781418		C	C		CC	CC
UNC899282	1	71248975	A	A		AA	AA		AA	AA	AA						UNCHS000599	chr1	41792237		G	G		GG	GG
UNC899363	1	71258757	A	A		AA	AA		AA	AA	AA						UNCHS000600	chr1	41795214		T	T		TT	TT
UNC899531	1	71274187	G	G		GG	GG		GG	GG	GG						UNC530110	chr1	41796848		G	T		GG	TT
JAX00005104	1	71293230	G	G		GG	GG		GG	GG	GG						UNCJPD000116	chr1	41797943		C	C		CC	CC
UNC899809	1	71297102	G	G		GG	GG		GG	GG	GG						JAX00248513	chr1	41801422		G	G		GG	GG
JAX00254420	1	71311245	T	T		TT	TT		TT	TT	TT						UNC530480	chr1	41825114		T	T		TT	TT
JAX00254428	1	71357409	C	C		CC	CC		CC	CC	CC						UNC531436	chr1	41880728		C	C		CC	CC
UNC901351	1	71421591	C	C		CC	CC		CC	CC	CC						UNC531500	chr1	41886546		G	G		GG	GG
UNC901814	1	71457142	A	A		AA	AA		AA	AA	AA						JAX00248544	chr1	41904229		T	T		TT	TT
JAX00254453	1	71514347	T	T		TT	TT		TT	TT	TT						UNC531718	chr1	41906176		T	T		TT	TT
UNC902677	1	71522087	G	G		GG	GG		GG	GG	GG						JAX00002909	chr1	41912677		G	G		GG	GG
UNC903462	1	71577576	G	G		GG	GG		GG	GG	GG						UNC531839	chr1	41919150		C	C		CC	CC
UNC904171	1	71620964	T	T		TT	TT		TT	TT	TT						UNCJPD000117	chr1	41941757		C	C		CC	CC
UNC904980	1	71676740	A	A		AA	AA		AA	AA	AA						UNC532315	chr1	41950766		G	G		GG	GG
JAX00254507	1	71716233	A	A		AA	AA		--	AA	AA						UNC532412	chr1	41960821		T	T		TT	TT
UNC905938	1	71738058	T	T		TT	TT		TT	TT	TT						UNC532787	chr1	41988878		C	C		CC	CC
UNC906966	1	71809223	T	T		TT	TT		TT	TT	TT						JAX00002914	chr1	41994144		C	C		CC	CC
UNC907572	1	71840547	T	T		TT	TT		TT	TT	TT						UNCHS000601	chr1	42013773		G	G		GG	GG
JAX00005147	1	71891651	C	C		CC	CC		CC	CC	CC						UNC533184	chr1	42019003		T	T		TT	TT
UNC908695	1	71903859	C	C		CC	CC		CC	CC	CC						UNCHS000602	chr1	42022542		T	T		TT	TT
UNC909629	1	71962239	T	T		TT	TT		TT	TT	TT						UNC533491	chr1	42044440		G	A		GG	AA
UNC910607	1	72020590	C	C		CC	CC		CC	CC	CC						UNC533757	chr1	42064747		C	C		CC	CC
UNC911464	1	72075393	T	T		TT	TT		TT	TT	TT						UNCHS000603	chr1	42065875		A	A		AA	AA
JAX00254628	1	72164568	C	C		CC	CC		CC	CC	CC						UNCJPD000118	chr1	42068550		A	A		AA	AA
UNC913244	1	72193388	G	G		GG	GG		GG	GG	GG						JAX00248580	chr1	42080878		C	T		CC	TT
JAX00254642	1	72244392	G	G		GG	GG		GG	GG	GG						UNC534089	chr1	42095575		C	C		CC	CC
UNC914302	1	72245196	T	T		TT	TT		TT	TT	TT						UNCHS000605	chr1	42114902		A	A		AA	AA
UNC915300	1	72308098	C	C		CC	CC		CC	CC	CC						UNCHS000606	chr1	42117934		A	G		AA	GG
backupUNC010568212	1	72321563	T	T		TT	TT		TT	TT	TT						UNC534504	chr1	42124203		T	T		TT	TT
JAX00254674	1	72363811	A	A		AA	AA		AA	AA	AA						UNC534538	chr1	42129604		A	C		AA	CC
UNC916311	1	72375788	C	C		CC	CC		CC	CC	CC						UNC534913	chr1	42156171		C	C		CC	CC
UNC916875	1	72419039	G	G		GG	GG		GG	GG	GG						UNC535173	chr1	42172771		C	T		CC	TT
UNC917820	1	72475179	T	T		TT	TT		TT	TT	TT						JAX00248612	chr1	42175551		T	T		TT	TT
UNC918724	1	72536261	N	N		--	--		--	--	--						UNCHS000607	chr1	42197073		A	G		AA	GG
JAX00254711	1	72562584	G	G		GG	GG		GG	GG	GG						UNC535648	chr1	42198474		T	C		TT	CC
UNC919161	1	72563609	A	A		AA	AA		AA	AA	AA						UNCHS000608	chr1	42199783		A	A		AA	AA
UNC919951	1	72618076	G	G		GG	GG		GG	GG	GG						UNCHS000609	chr1	42208768		A	G		AA	GG
UNC921036	1	72673556	C	C		CC	CC		CC	CC	CC						UNC535822	chr1	42213798		C	C		CC	CC
UNC922022	1	72758241	A	A		AA	AA		AA	AA	AA						JAX00248629	chr1	42226388		C	C		CC	CC
UNC922991	1	72811188	A	A		AA	AA		AA	AA	AA						UNC536233	chr1	42248208		G	T		GG	TT
backupUNC010570475	1	72876670	T	T		TT	TT		TT	TT	TT						UNCHS000612	chr1	42257141		T	T		TT	TT
UNC924120	1	72893229	T	T		TT	TT		TT	TT	TT						UNC536663	chr1	42281440		T	C		TT	CC
UNC924818	1	72934188	A	A		AA	AA		AA	AA	AA						JAX00248648	chr1	42287372		A	G		AA	GG
UNC925655	1	72984989	T	T		TT	TT		TT	TT	TT						UNC536810	chr1	42293887		A	A		AA	AA
JAX00254822	1	72985333	G	G		GG	GG		GG	GG	GG						UNCHS000614	chr1	42315262		N	N		--	--
UNC926483	1	73034058	A	A		AA	AA		AA	AA	AA						UNC537209	chr1	42316577		N	N		--	--
UNC927407	1	73093868	T	T		TT	TT		TT	TT	TT						JAX00248660	chr1	42319987		C	T		CC	TT
JAX00254853	1	73105846	G	G		GG	GG		GG	GG	GG						JAX00248662	chr1	42326781		C	C		CC	CC
UNC928010	1	73149872	G	G		GG	GG		GG	GG	GG						UNC537525	chr1	42347493		T	G		TT	GG
JAX00254862	1	73161245	G	G		GG	GG		GG	GG	GG						UNC537771	chr1	42364723		T	T		TT	TT
UNC928503	1	73185612	T	T		TT	TT		TT	TT	TT						JAX00002942	chr1	42367572		G	A		GG	AA
UNC929321	1	73246379	T	T		TT	TT		TT	TT	TT						B6_rs31362610	chr1	42367595		C	T		CC	TT
JAX00254910	1	73295221	C	C		CC	CC		CC	CC	CC						UNC538011	chr1	42384750		G	A		GG	AA
UNC930435	1	73319275	T	T		TT	TT		TT	TT	TT						UNC538335	chr1	42403820		C	T		CC	TT
JAX00254920	1	73324533	C	C		CC	CC		CC	CC	CC						UNCJPD008032	chr1	42405018		C	C		CC	CC
UNC931093	1	73363384	T	T		TT	TT		TT	TT	TT						JAX00248686	chr1	42407450		T	C		TT	CC
UNC932547	1	73462140	C	C		CC	CC		CC	CC	CC						UNCJPD000119	chr1	42408273		G	G		GG	GG
UNC933480	1	73537200	T	T		TT	TT		TT	TT	TT						UNC538532	chr1	42416762		G	T		GG	TT
UNC934356	1	73602880	A	A		AA	AA		AA	AA	AA						UNC539111	chr1	42453395		G	A		GG	AA
UNC934822	1	73654152	T	T		TT	TT		TT	TT	TT						UNC539298	chr1	42464325		A	C		AA	CC
UNC935659	1	73710003	C	C		CC	CC		CC	CC	CC						UNCHS000615	chr1	42493745		T	T		TT	TT
UNC936405	1	73763258	A	A		AA	AA		AA	AA	AA						UNCHS000616	chr1	42496604		C	T		CC	TT
UNC936906	1	73811924	G	G		GG	GG		GG	GG	GG						UNC539732	chr1	42497612		T	C		TT	CC
UNC937311	1	73853415	T	T		TT	TT		TT	TT	TT						JAX00248723	chr1	42497756		G	G		GG	GG
UNC937414	1	73860917	C	C		CC	CC		CC	CC	CC						UNC539910	chr1	42509759		G	A		GG	AA
UNC937609	1	73874005	G	G		GG	GG		GG	GG	GG						UNCHS000617	chr1	42514181		G	G		GG	GG
UNC937842	1	73896148	T	T		TT	TT		TT	TT	TT						UNCHS000618	chr1	42516471		T	T		TT	TT
UNC937994	1	73904922	G	G		GG	GG		GG	GG	GG						UNC540376	chr1	42533132		A	A		AA	AA
UNC938289	1	73928782	C	C		CC	CC		CC	CC	CC						UNC540628	chr1	42555364		A	A		AA	AA
UNC938565	1	73957015	A	A		AA	AA		AA	AA	AA						UNC540792	chr1	42564544		T	T		TT	TT
JAX00255095	1	73970417	C	C		CC	CC		CC	CC	CC						UNC541211	chr1	42592666		G	G		GG	GG
UNC938794	1	73971461	G	G		GG	GG		GG	GG	GG						UNC541620	chr1	42621629		G	G		GG	GG
UNC939130	1	73992316	T	T		TT	TT		TT	TT	TT						UNC541737	chr1	42631792		T	T		TT	TT
JAX00255108	1	74006475	G	G		GG	GG		GG	GG	GG						UNCHS000619	chr1	42634096		T	T		TT	TT
UNC939418	1	74011896	T	T		TT	TT		TT	TT	TT						JAX00248765	chr1	42635031		C	C		CC	CC
UNC939619	1	74024229	T	T		TT	TT		TT	TT	TT						UNCHS000620	chr1	42637571		A	A		AA	AA
JAX00255135	1	74037891	G	G		GG	GG		GG	GG	GG						JAX00248770	chr1	42651171		G	G		GG	GG
JAX00255136	1	74038367	C	C		CC	CC		CC	CC	CC						UNC542228	chr1	42677222		G	G		GG	GG
JAX00255137	1	74038605	C	C		CC	CC		CC	CC	CC						UNC542313	chr1	42690144		A	A		AA	AA
UNC939840	1	74041014	A	A		AA	AA		AA	AA	AA						UNCHS000621	chr1	42705218		T	T		TT	TT
[truncated: 141,263 more rows]
