# Supplementary material for: Gpr63 is a modifier of microcephaly in Ttc21b mouse mutants
Source: PLoS Genet. 2019 Nov 15;15(11):e1008467. doi: 10.1371/journal.pgen.1008467 (PMC6881074; doi:10.1371/journal.pgen.1008467)
Supplement: S2 Table — GigaMuga data and brain size of 96 F2 mutants used for initial QTL analysis. (XLSX) [file pgen.1008467.s004.xlsx]

## Sheet: ID and Forebrain Surface Area
Table S2A. Brains and Brain Surface Area used for QTL analysis.
Brain ID	Brain Surface Area
6.1	126612
17.1	155385
25.1	121078
25.2	179304
25.4	133214
30.1	181797
40.1	118616
40.2	150890
40.3	165432
42.1	199144
42.2	97371
45.1	147732
45.2	111826
50.1	245955
50.2	214690
52.1	190370
55.1	112434
55.2	188454
55.3	183272
56.1	136164
56.2	141484
57.1	256820
58.1	183728
58.2	172532
58.3	226179
61.1	135330
61.2	166274
61.3	185303
64.1	90954
69.1	124756
74.1	123262
74.2	173955
76.1	148066
76.2	120368
76.3	152882
78.1	151024
79.1	198083
80.1	144452
80.2	143774
80.3	139056
81.1	174812
83.1	170804
85.1	109615
89.1	129876
89.2	121045
89.3	159462
90.1	158746
95.1	159551
102.1	167034
102.2	201173
102.3	174302
103.1	153202
103.2	138422
103.3	181778
103.4	155420
103.5	172820
111.1	147856
114.1	178358
114.2	164714
115.2	161542
115.3	153278
130.1	138029
130.2	175372
130.3	162503
135.1	230832
137.1	165228
137.2	202594
137.3	196963
139.1	76337.5
140.1	125811
140.2	140308
142.1	145384
142.2	162910
147.1	180179
147.2	157218
156.3	126163
157.1	151720
157.2	129114
157.3	187183
158.1	161250
158.2	185326
158.3	94483
158.4	117410
159.2	259475
160.1	188284
160.2	230662
161.1	180581
163.1	118710
163.2	152168
164.1	170506
164.2	156872
164.3	124907
164.4	113240
169.1	158483
169.2	91530
169.3	163748

## Sheet: rqtl data
Table S2B. R/QTL Data
Only informative markers kept (31,649 markers)
FVB/NJ	B6	FVB/B6 Polymorphic				Brain Size (mm2)
				Chromosome	Position	9.57369	8.45569	17.1024	14.9779	12.6302	11.5901	12.3183	14.237	11.7493	18.5977	10.2329	10.9226	15.2116	10.437	13.6241	17.4414	9.15527	16.2336	12.5727	10.8714	13.1798	13.2606	11.8879	13.6545	13.558	14.3947	14.0116	10.5146	11.5843	12.28	9.53974	8.97618	10.0729	8.50163	6.87743	13.2183	10.4667	17.4543	11.4722	11.5061	13.7465	14.2498	9.43335	12.9152
C	T	Informative	Cwc22exon3dist	0	0	CC	CC	CC	TT	CC	TC	TC	TT	CC	CC	TC	TC	CC	TC	TC	TT	TC	CC	TT	TC	TT	CC	CC	TC	TC	TC	TC	TC	TC	TC	TT	TT	TC	TC	CC	TT	TC	CC	TC	TT	CC	TC	TC	TC
C	T	Informative	Cwc22exon3prox	0	0	CC	CC	CC	TT	CC	TT	TT	TT	CC	CC	TT	TT	CC	TT	TT	TT	TT	CC	TT	TT	TT	CC	CC	TT	TT	TT	TT	TT	TT	TT	TT	TT	TT	TT	CC	TT	TT	CC	TT	TT	CC	TT	TT	TT
C	T	Informative	Mit016	0	9461	CC	CC	CC	CC	CC	CC	CC	CC	CC	CC	CC	CC	CC	CC	CC	CC	CC	CC	CC	CC	CC	CC	CC	CC	CC	CC	CC	CC	CC	CC	TT	TT	CC	CC	CC	CC	CC	CC	TT	TT	CC	CC	CC	CC
C	T	Informative	Mit030	0	9461	CC	CC	CC	CC	CC	CC	CC	CC	CC	CC	CC	CC	CC	CC	CC	CC	CC	CC	CC	CC	CC	CC	CC	CC	CC	CC	CC	CC	CC	CC	TT	TT	CC	CC	CC	CC	CC	CC	TT	TT	CC	CC	CC	CC
C	T	Informative	UNC6	1	3000355	TC	TC	TT	TC	TT	TT	TC	TC	CC	TC	TC	TC	TT	CC	TC	TC	TC	TC	TC	TC	TC	TT	CC	TC	TC	CC	TC	TC	TC	TC	TT	CC	TC	TC	TT	TC	TC	TC	TC	TT	TC	TC	TC	TT
G	A	Informative	JAX00000010	1	3125499	AG	AG	AA	AG	AA	AA	AG	AG	GG	AG	AG	AG	AA	GG	AG	AG	AG	AG	AG	AG	AG	AA	GG	AG	AG	GG	AG	AG	AG	AG	AA	GG	AG	AG	AA	AG	AG	AG	AG	AA	AG	AG	AG	AA
G	A	Informative	JAX00000010r	1	3125499	AG	AG	AA	AG	AA	AA	AG	AG	GG	AG	AG	AG	AA	GG	AG	AG	AG	AG	AG	AG	AG	AA	GG	AG	AG	GG	AG	AG	AG	AG	AA	GG	AG	AG	AA	AG	AG	AG	AG	AA	AG	AG	AG	AA
C	T	Informative	JAX00240613	1	3313481	TC	TC	TT	TC	TT	TT	TC	TC	CC	TC	TC	TC	TT	CC	TC	TC	TC	TC	TC	TC	TC	TT	CC	TC	TC	CC	TC	TC	TC	TC	TT	CC	TC	TC	TT	TC	TC	TC	TC	TT	TC	TC	TC	TT
T	C	Informative	UNCHS000006	1	3429115	TC	TC	CC	TC	CC	CC	TC	TC	TT	TC	TC	TC	CC	TT	TC	TC	TC	TC	TC	TC	TC	CC	TT	TC	TC	TT	TC	TC	TC	TC	CC	TT	TC	TC	CC	TC	TC	TC	TC	CC	TC	TC	TC	CC
G	T	Informative	UNCHS000011	1	3633498	TG	TG	TT	TG	TT	TT	TG	TG	GG	TG	TG	TG	TT	GG	TG	TG	TG	TG	TG	TG	TG	TT	GG	TG	TG	GG	TG	TG	TG	TG	TT	GG	TG	TG	TT	TG	TG	TG	TG	TT	TG	TG	TG	TT
C	T	Informative	UNCHS000013	1	3647189	TC	TC	TT	TC	TT	TT	TC	TC	CC	TC	TC	TC	TT	CC	TC	TC	TC	TC	TC	TC	TC	TT	CC	TC	TC	CC	TC	TC	TC	TC	TT	CC	TC	TC	TT	TC	TC	TC	TC	TT	TC	TC	TC	TT
A	G	Informative	UNC12838	1	4126115	AG	AG	GG	AG	GG	GG	AG	AG	AA	AG	AG	AG	GG	AA	AG	AG	AG	AG	AG	AG	AG	GG	AA	AG	AG	AA	AG	AG	AG	AG	GG	AA	AG	AG	GG	AG	AG	AG	AG	GG	AG	AG	AG	GG
G	A	Informative	UNC16386	1	4436818	AG	AG	AA	AG	AA	AA	AG	AG	GG	AG	AG	AG	AA	GG	AG	AG	AG	AG	AG	AG	AG	AA	GG	AG	AG	GG	AG	AG	AG	AG	AA	GG	AG	AG	AA	AG	AG	AG	AG	AA	AG	AG	AG	AA
C	T	Informative	UNCHS000025	1	5015278	TC	TC	TT	TC	TT	TT	TC	TC	CC	TC	TC	TC	TT	CC	TC	TC	TC	TC	TC	TC	TC	TT	CC	TC	TC	CC	TC	TC	TC	TC	TT	CC	TC	TC	TT	TC	TC	TC	TC	TT	TC	TC	TC	TT
T	C	Informative	UNCHS000026	1	5018882	TC	TC	CC	TC	CC	CC	TC	TC	TT	TC	TC	TC	CC	TT	TC	TC	TC	TC	TC	TC	TC	CC	TT	TC	TC	TT	TC	TC	TC	TC	CC	TT	TC	TC	CC	TC	TC	TC	TC	CC	TC	TC	TC	CC
T	C	Informative	UNCHS000027	1	5111189	TC	TC	CC	TC	CC	CC	TC	TC	TT	TC	TC	TC	CC	TT	TC	TC	TC	TC	TC	TC	TC	CC	TT	TC	TC	TT	TC	TC	TC	TC	CC	TT	TC	TC	CC	TC	TC	TC	TC	CC	TC	TC	TC	CC
G	A	Informative	UNCHS000028	1	5114322	AG	AG	AA	AG	AA	AA	AG	AG	GG	AG	AG	AG	AA	GG	AG	AG	AG	AG	AG	AG	AG	AA	GG	AG	AG	GG	AG	AG	AG	AG	AA	GG	AG	AG	AA	AG	AG	AG	AG	AA	AG	AG	AG	AA
A	C	Informative	UNC23995	1	5123463	AC	AC	CC	AC	CC	CC	AC	AC	AA	AC	AC	AC	CC	AA	AC	AC	AC	AC	AC	AC	AC	CC	AA	AC	AC	AA	AC	AC	AC	AC	CC	AA	AC	AC	CC	AC	AC	AC	AC	CC	AC	AC	AC	CC
C	T	Informative	UNCHS000029	1	5139710	TC	TC	TT	TC	TT	TT	TC	TC	CC	TC	TC	TC	TT	CC	TC	TC	TC	TC	TC	TC	TC	TT	CC	TC	TC	CC	TC	TC	TC	TC	TT	CC	TC	TC	TT	TC	TC	TC	TC	TT	TC	TC	TC	TT
T	C	Informative	UNCHS000030	1	5142202	TC	TC	CC	TC	CC	CC	TC	TC	TT	TC	TC	TC	CC	TT	TC	TC	TC	TC	TC	TC	TC	CC	TT	TC	TC	TT	TC	TC	TC	TC	CC	TT	TC	TC	CC	TC	TC	TC	TC	CC	TC	TC	TC	CC
C	T	Informative	UNCHS000031	1	5145899	TC	TC	TT	TC	TT	TT	TC	TC	CC	TC	TC	TC	TT	CC	TC	TC	TC	TC	TC	TC	TC	TT	CC	TC	TC	CC	TC	TC	TC	TC	TT	CC	TC	TC	TT	TC	TC	TC	TC	TT	TC	TC	TC	TT
A	C	Informative	UNCHS000033	1	5304252	AC	AC	CC	AC	CC	CC	AC	AC	AA	AC	AC	AC	CC	AA	AC	AC	AC	AC	AC	AC	AC	CC	AA	AC	AC	AA	AC	AC	AC	AC	CC	AA	AC	AC	CC	AC	AC	AC	AC	CC	AC	AC	AC	CC
G	A	Informative	UNCHS000034	1	5306857	AG	AG	AA	AG	AA	AA	AG	AG	GG	AG	AG	AG	AA	GG	AG	AG	AG	AG	AG	AG	AG	AA	GG	AG	AG	GG	AG	AG	AG	AG	AA	GG	AG	AG	AA	AG	AG	AG	AG	AA	AG	AG	AG	AA
G	A	Informative	UNCHS000035	1	5373250	AG	AG	AA	AG	AA	AA	AG	AG	GG	AG	AG	AG	AA	GG	AG	AG	AG	AG	AG	AG	AG	AA	GG	AG	AG	GG	AG	AG	AG	AG	AA	GG	AG	AG	AA	AG	AG	AG	AG	AA	AG	AG	AG	AA
C	T	Informative	UNC28841	1	5934873	TC	TC	TT	TC	TT	TT	TC	TC	CC	TC	TC	TC	TT	CC	TC	TC	TC	TC	TC	TC	TC	TT	CC	TC	TC	CC	TC	TC	TC	TC	TT	CC	TC	TC	TT	TC	TC	TC	TC	TT	TC	TC	TC	TT
C	A	Informative	UNC30322	1	6053779	AC	AC	AA	AC	AA	AA	AC	AC	CC	AC	AC	AC	AA	CC	AC	AC	AC	AC	AC	AC	AC	AA	CC	AC	AC	CC	AC	AC	AC	AC	AA	CC	AC	AC	--	AC	AC	AC	--	AA	AC	AC	AC	AA
T	C	Informative	UNCHS000040	1	6087859	TC	TC	CC	TC	CC	CC	TC	TC	TT	TC	TC	TC	CC	TT	TC	TC	TC	TC	TC	TC	TC	CC	TT	TC	TC	TT	TC	TC	TC	TC	CC	TT	TC	TC	CC	TC	TC	TC	TC	CC	TC	TC	TC	CC
T	G	Informative	UNC34218	1	6347559	TG	TG	GG	TG	GG	GG	TG	TG	TT	TG	TG	TG	GG	TT	TG	TG	TG	TG	TG	TG	TG	GG	TT	TG	TG	TT	TG	TG	TG	TG	GG	TT	TG	TG	GG	TG	TG	TG	TG	GG	TG	TG	TG	GG
T	G	Informative	UNC44002	1	7133917	TG	TG	GG	TG	GG	GG	TG	TG	--	TG	TG	TG	GG	TT	TG	TG	TG	TG	TG	TG	TG	GG	TT	TG	TG	TT	TG	TG	TG	TG	GG	TT	TG	TG	GG	TG	TG	TG	TG	GG	TG	TG	TG	GG
T	G	Informative	UNCHS000050	1	7133917	TG	TG	GG	TG	GG	GG	TG	TG	TT	TG	TG	TG	GG	TT	TG	TG	TG	TG	TG	TG	TG	GG	TT	TG	TG	TT	TG	TG	TG	TG	GG	TT	TG	TG	GG	TG	TG	TG	TG	GG	TG	TG	TG	GG
A	G	Informative	JAX00000353	1	7688129	AG	AG	GG	AG	GG	GG	AG	AG	AA	AG	AG	AG	GG	AA	AG	AG	AG	AG	AG	AG	AG	GG	AA	AG	AG	AA	AG	AG	AG	AG	GG	AA	AG	AG	GG	AG	AG	AG	AG	GG	AG	AG	AG	GG
A	G	Informative	JAX00241337	1	7761613	AG	AG	GG	AG	GG	GG	AG	AG	AA	AG	AG	AG	GG	AA	AG	AG	AG	AG	AG	AG	AG	GG	AA	AG	AG	AA	AG	AG	AG	AG	GG	AA	AG	AG	GG	AG	AG	AG	AG	GG	AG	AG	AG	GG
T	G	Informative	UNCHS000051	1	7861156	TG	TG	GG	TG	GG	GG	TG	TG	TT	TG	TG	TG	GG	TT	TG	TG	TG	TG	TG	TG	TG	GG	TT	TG	TG	TT	TG	TG	TG	TG	GG	TT	TG	TG	GG	TG	TG	TG	TG	GG	TG	TG	TG	GG
T	C	Informative	UNCHS000052	1	7863436	TC	TC	CC	TC	CC	CC	TC	TC	TT	TC	TC	TC	CC	TT	TC	TC	TC	TC	TC	TC	TC	CC	TT	TC	TC	TT	TC	TC	TC	TC	CC	TT	TC	TC	CC	TC	TC	TC	TC	CC	TC	TC	TC	CC
A	G	Informative	JAX00241351	1	7930589	AG	AG	GG	AG	GG	GG	AG	AG	AA	AG	AG	AG	GG	AA	AG	AG	AG	AG	AG	AG	AG	GG	AA	AG	AG	AA	AG	AG	AG	AG	GG	AA	AG	AG	GG	AG	AG	AG	AG	GG	AG	AG	AG	GG
G	A	Informative	UNC57959	1	7959987	AG	AG	AA	AG	AA	AA	AG	AG	GG	AG	AG	AG	AA	GG	AG	AG	AG	AG	AG	AG	AG	AA	GG	AG	AG	GG	AG	AG	AG	AG	AA	GG	AG	AG	AA	AG	AG	AG	AG	AA	AG	AG	AG	AA
A	G	Informative	JAX00241357	1	8013449	AG	AG	GG	AG	GG	GG	AG	AG	AA	AG	AG	AG	GG	AA	AG	AG	AG	AG	AG	AG	AG	GG	AA	AG	AG	AA	AG	AG	AG	AG	GG	AA	AG	AG	GG	AG	AG	AG	AG	GG	AG	AG	AG	GG
A	G	Informative	JAX00241357r	1	8013449	AG	AG	GG	AG	GG	GG	AG	AG	AA	AG	AG	AG	GG	AA	AG	AG	AG	AG	AG	AG	AG	GG	AA	AG	AG	AA	AG	AG	AG	AG	GG	AA	AG	AG	GG	AG	AG	AG	AG	GG	AG	AG	AG	GG
A	G	Informative	UNC58412	1	8041207	AG	AG	GG	AG	GG	GG	AG	AG	AA	AG	AG	AG	GG	AA	AG	AG	AG	AG	AG	AG	AG	GG	AA	AG	AG	AA	AG	AG	AG	AG	GG	AA	AG	AG	GG	AG	AG	AG	AG	GG	AG	AG	AG	GG
G	A	Informative	JAX00000382	1	8101222	AG	AG	AA	AG	AA	AA	AG	AG	GG	AG	AG	AG	AA	GG	AG	AG	AG	AG	AG	AG	AG	AA	GG	AG	AG	GG	AG	AG	AG	AG	AA	GG	AG	AG	AA	AG	AG	AG	AG	AA	AG	AG	AG	AA
C	T	Informative	UNC61552	1	8252473	TC	TC	TT	TC	TT	TT	TC	TC	CC	TC	TC	TC	TT	CC	TC	TC	TC	TC	TC	TC	TC	TT	CC	TC	TC	CC	TC	TC	TC	TC	TT	CC	TC	TC	TT	TC	TC	TC	TC	TT	TC	TC	TC	TT
C	T	Informative	JAX00241432	1	8438624	TC	TC	TT	TC	TT	TT	TC	TC	CC	TC	TC	TC	TT	CC	TC	TC	TC	TC	TC	TC	TC	TT	CC	TC	TC	CC	TC	TC	TC	TC	TT	CC	TC	TC	TT	TC	TC	TC	TC	TT	TC	TC	TC	TT
T	G	Informative	UNC66010	1	8544211	TG	TG	GG	TG	GG	GG	TG	TG	TT	TG	TG	TG	GG	TT	TG	TG	TG	TG	TG	TG	TG	GG	TT	TG	TG	TT	TG	TG	TG	TG	GG	TT	TG	TG	GG	TG	TG	TG	TG	GG	TG	TG	TG	GG
A	G	Informative	JAX00241456	1	8614655	AG	AG	GG	AG	GG	GG	AG	AG	AA	AG	AG	AG	GG	AA	AG	AG	AG	AG	AG	AG	AG	GG	AA	AG	AG	AA	AG	AG	AG	AG	GG	AA	AG	AG	GG	AG	AG	AG	AG	GG	AG	AG	AG	GG
G	A	Informative	UNCHS000054	1	8813974	AG	AG	AA	AG	AA	AA	AG	AG	GG	AG	AG	AG	AA	GG	AG	AG	AG	AG	AG	AG	AG	AA	GG	AG	AG	GG	AG	AG	AG	AG	AA	GG	AG	AG	AA	AG	AG	AG	AG	AA	AG	AG	AG	AA
C	T	Informative	UNC70761	1	8855169	TC	TC	TT	TC	TT	TT	TC	TC	CC	TC	TC	TC	TT	CC	TC	TC	TC	TC	TC	TC	TC	TT	CC	TC	TC	CC	TC	TC	TC	TC	TT	CC	TC	TC	TT	TC	TC	TC	TC	TT	TC	TC	TC	TT
G	A	Informative	UNC73203	1	9027437	AG	AG	AA	AG	AA	AA	AG	AG	GG	AG	AG	AG	AA	GG	AG	AG	AG	AG	AG	AG	AG	AA	GG	AG	AG	GG	AG	AG	AG	AG	AA	GG	AG	AG	AA	AG	AG	AG	AG	AA	AG	AG	AG	AA
G	A	Informative	UNC74840	1	9146643	AG	AG	AA	AG	AA	AA	AG	AG	GG	AG	AG	AG	AA	GG	AG	AG	AG	AG	AG	AG	AG	AA	GG	AG	AG	GG	AG	AG	AG	AG	AA	GG	AG	AG	AA	AG	AG	AG	AG	AA	AG	AG	AG	AA
G	A	Informative	UNC76650	1	9272831	AG	AG	AA	AG	AA	AA	AG	AG	GG	AG	AG	AG	AA	GG	AG	AG	AG	AG	AG	AG	AG	AA	GG	AG	AG	GG	AG	AG	AG	AG	AA	GG	AG	AG	AA	AG	AG	AG	AG	AA	AG	AG	AG	AA
T	C	Informative	UNC82824	1	9764666	TC	TC	CC	TC	CC	CC	TC	TC	TT	TC	TC	TC	CC	TT	TC	TC	TC	TC	TC	TC	TC	CC	TT	TC	TC	TT	TC	TC	TC	TC	CC	TT	TC	TC	CC	TC	TC	TC	TC	CC	TC	TC	TC	CC
C	T	Informative	UNCHS000056	1	9783410	TC	TC	TT	TC	TT	TT	TC	TC	CC	TC	TC	TC	TT	CC	TC	TC	TC	TC	TC	TC	TC	TT	CC	TC	TC	CC	TC	TC	TC	TC	TT	CC	TC	TC	TT	TC	TC	TC	TC	TT	TC	TC	TC	TT
T	C	Informative	UNC83675	1	9834069	TC	TC	CC	TC	CC	CC	TC	TC	TT	TC	TC	TC	CC	TT	TC	TC	TC	TC	TC	TC	TC	CC	TT	TC	TC	TT	TC	TC	TC	TC	CC	TT	TC	TC	CC	TC	TC	TC	TC	CC	TC	TC	TC	CC
G	A	Informative	UNC87850	1	10137880	AG	AG	AA	AG	AA	AA	AG	AG	GG	AG	AG	AG	AA	GG	--	AG	AG	AG	AG	AG	--	AA	GG	--	AG	GG	AG	AG	--	--	AA	GG	AG	AG	AA	AG	AG	AG	AG	AG	AG	AG	AG	AA
T	C	Informative	UNC92768	1	10609480	TC	TC	CC	TC	CC	CC	TC	TC	TT	TC	TC	TC	CC	TT	TC	TC	TC	TC	TC	TC	TC	CC	TT	TC	TC	TT	TC	TC	TC	TC	CC	TT	TC	TC	CC	TC	TC	TC	TC	TC	TC	TC	TC	CC
G	T	Informative	UNC94417	1	10731756	TG	TG	TT	TG	TT	TT	TG	TG	GG	TG	TG	TG	TT	GG	TG	TG	TG	TG	TG	TG	TG	TT	GG	TG	TG	GG	TG	TG	TG	TG	TT	GG	TG	TG	TT	TG	TG	TG	TG	TG	TG	TG	TG	TT
C	T	Informative	UNC94965	1	10799169	TC	TC	TT	TC	TT	TT	TC	TC	CC	TC	TC	TC	TT	CC	TC	TC	TC	TC	TC	TC	TC	TT	CC	TC	TC	CC	TC	TC	TC	TC	TT	CC	TC	TC	TT	TC	TC	TC	TC	TC	TC	TC	TC	TT
A	G	Informative	UNCHS000082	1	10955557	AG	AG	GG	AG	GG	GG	AG	AG	AA	AG	AG	AG	GG	AA	AG	AG	AG	AG	AG	AG	AG	GG	AA	AG	AG	AA	AG	AG	AG	AG	GG	AA	AG	AG	GG	AG	AG	AG	AG	AG	AG	AG	AG	GG
A	C	Informative	UNC98241	1	11058864	AC	AC	CC	AC	CC	CC	AC	AC	AA	AC	AC	AC	CC	AA	AC	AC	AC	AC	AC	AC	AC	CC	AA	AC	AC	AA	AC	AC	AC	AC	CC	AA	AC	AC	CC	AC	AC	AC	AC	AC	AC	AC	AC	CC
C	T	Informative	JAX00241853	1	11089621	TC	TC	TT	TC	TT	TT	TC	TC	CC	TC	TC	TC	TT	CC	TC	TC	TC	TC	TC	TC	TC	TT	CC	TC	TC	CC	TC	TC	TC	TC	TT	CC	TC	TC	TT	TC	TC	TC	TC	TC	TC	TC	TC	TT
C	T	Informative	UNC99911	1	11137783	TC	TC	TT	TC	TT	TT	TC	TC	CC	TC	TC	TC	TT	CC	TC	TC	TC	TC	TC	TC	TC	TT	CC	TC	TC	CC	TC	TC	TC	TC	TT	CC	TC	TC	TT	TC	TC	TC	TC	TC	TC	TC	TC	TT
A	G	Informative	UNCHS000085	1	11162836	AG	AG	GG	AG	GG	GG	AG	AG	AA	AG	AG	AG	GG	AA	AG	AG	AG	AG	AG	AG	AG	GG	AA	AG	AG	AA	AG	AG	AG	AG	GG	AA	AG	AG	GG	AG	AG	AG	AG	AG	AG	AG	AG	GG
C	T	Informative	UNC101009	1	11182941	TC	TC	TT	TC	TT	TT	TC	TC	CC	TC	TC	TC	TT	CC	TC	TC	TC	TC	TC	TC	TC	TT	CC	TC	TC	CC	TC	TC	TC	TC	TT	CC	TC	TC	TT	TC	TC	TC	TC	TC	TC	TC	TC	TT
C	T	Informative	UNCHS000087	1	11194597	TC	TC	TT	TC	TT	TT	TC	TC	CC	TC	TC	TC	TT	CC	TC	TC	TC	TC	TC	TC	TC	TT	CC	TC	TC	CC	TC	TC	TC	TC	TT	CC	TC	TC	TT	TC	TC	TC	TC	TC	TC	TC	TC	TT
C	T	Informative	UNC104485	1	11362724	TC	TC	TT	TC	TT	TT	TC	TC	CC	TC	TC	TC	TT	CC	TC	TC	TC	TC	TC	TC	TC	TT	CC	TC	TC	CC	TC	TC	TC	TC	TT	CC	TC	CC	TT	TC	TC	TC	TC	TC	TC	TC	TC	TT
T	C	Informative	UNCHS000093	1	11535767	TC	TC	CC	TC	CC	CC	TC	TC	TT	TC	TC	TC	CC	TT	TC	TC	TC	TC	TC	TC	TC	CC	TT	TC	TC	TT	TC	TC	TC	TC	CC	TT	TC	TT	CC	TC	TC	TC	TC	TC	TC	TC	TC	CC
A	G	Informative	UNCHS000096	1	11572129	AG	AG	GG	AG	GG	GG	AG	AG	AA	AG	AG	AG	GG	AA	AG	AG	AG	AG	AG	AG	AG	GG	AA	AG	AG	AA	AG	AG	AG	AG	GG	AA	AG	AA	GG	AG	AG	AG	AG	AG	AG	AG	AG	GG
C	T	Informative	UNC109624	1	11633696	TC	TC	TT	TC	TT	TT	TC	TC	CC	TC	TC	TC	TT	CC	TC	TC	TC	TC	TC	TC	TC	TT	CC	TC	TC	CC	TC	TC	TC	TC	TT	CC	TC	CC	TT	TC	TC	TC	TC	TC	TC	TC	TC	TT
T	G	Informative	UNC110353	1	11682429	TG	TG	GG	TG	GG	GG	TG	TG	TT	TG	TG	TG	GG	TT	TG	TG	TG	TG	TG	TG	TG	GG	TT	TG	TG	TT	TG	TG	TG	TG	GG	TT	TG	TT	GG	TG	TG	TG	TG	TG	TG	TG	TG	GG
A	G	Informative	UNC112302	1	11783334	AG	AG	GG	AG	GG	GG	AG	AG	AA	AG	AG	AG	GG	AA	AG	AG	AG	AG	AG	AG	AG	GG	AA	AG	AG	AA	AG	AG	AG	AG	GG	AA	AG	AA	GG	AG	AG	AG	AG	AG	AG	AG	AG	GG
A	G	Informative	UNC114331	1	11904643	AG	AG	GG	AG	GG	GG	AG	AG	AA	AG	AG	AG	GG	AA	AG	AG	AG	AG	AG	AG	AG	GG	AA	AG	AG	AA	AG	AG	AG	AG	GG	AA	AG	AA	GG	AG	AG	AG	AG	AG	AG	AG	AG	GG
C	A	Informative	UNCHS000098	1	11975361	AC	AC	AA	AC	AA	AA	AC	AC	CC	AC	AC	AC	AA	CC	AC	AC	AC	AC	AC	AC	AC	AA	CC	AC	AC	CC	AC	AC	AC	AC	AA	CC	AC	CC	AA	AC	AC	AC	AC	AC	AC	AC	AC	AA
C	T	Informative	UNC115578	1	11996275	TC	TC	TT	TC	TT	TT	TC	TC	CC	TC	TC	TC	TT	CC	TC	TC	TC	TC	TC	TC	TC	TT	CC	TC	TC	CC	TC	TC	TC	TC	TT	CC	TC	CC	TT	TC	TC	TC	TC	TC	TC	TC	TC	TT
A	G	Informative	UNC116817	1	12106786	AG	AG	GG	AG	GG	GG	AG	AG	AA	AG	AG	AG	GG	AA	AG	AG	AG	AG	AG	AG	AG	GG	AA	AG	AG	AA	AG	AG	AG	AG	GG	AA	AG	AA	GG	AG	AG	AG	AG	AG	AG	AG	AG	GG
T	C	Informative	UNC119817	1	12361315	TC	TC	CC	TC	CC	CC	TC	TC	TT	TC	TC	TC	CC	TT	TC	TC	TC	TC	TC	TC	TC	CC	TT	TC	TC	TT	TC	TC	TC	TC	CC	TT	TC	TT	CC	TC	TC	TC	TC	TC	TC	TC	TC	CC
A	G	Informative	UNC123541	1	12719684	AG	AG	GG	AG	GG	GG	AG	AG	AA	AG	AG	AG	GG	AA	AG	AG	AG	AG	AG	AG	AG	GG	AA	AG	AG	AA	AG	AG	AG	AG	GG	AA	AG	AA	GG	AG	AG	AG	AG	AG	AG	AG	AG	GG
G	A	Informative	UNC123662	1	12731062	AG	AG	AA	AG	AA	AA	AG	AG	GG	AG	AG	AG	AA	GG	AG	AG	AG	AG	AG	AG	AG	AA	GG	AG	AG	GG	AG	AG	AG	AG	AA	GG	AG	GG	AA	AG	AG	AG	AG	AG	AG	AG	AG	AA
A	G	Informative	JAX00242146	1	12788026	AG	AG	GG	AG	GG	GG	AG	AG	AA	AG	AG	AG	GG	AA	AG	AG	AG	AG	AG	AG	AG	GG	AA	AG	AG	AA	AG	AG	AG	AG	GG	AA	AG	AA	GG	AG	AG	AG	AG	AG	AG	AG	AG	GG
A	C	Informative	UNCHS000103	1	12844321	AC	AC	CC	AC	CC	CC	AC	AC	AA	AC	AC	AC	CC	AA	AC	AC	AC	AC	AC	AC	AC	CC	AA	AC	AC	AA	AC	AC	AC	AC	CC	AA	AC	AA	CC	AC	AC	AC	AC	AC	AC	AC	AC	CC
T	C	Informative	UNCHS000104	1	12847783	TC	TC	CC	TC	CC	CC	TC	TC	TT	TC	TC	TC	CC	TT	TC	TC	TC	TC	TC	TC	TC	CC	TT	TC	TC	TT	TC	TC	TC	TC	CC	TT	TC	TT	CC	TC	TC	TC	TC	TC	TC	TC	TC	CC
C	T	Informative	UNC125332	1	12870567	TC	TC	TT	TC	TT	TT	TC	TC	CC	TC	TC	TC	TT	CC	TC	TC	TC	TC	TC	TC	TC	TT	CC	TC	TC	CC	TC	TC	TC	TC	TT	CC	TC	CC	TT	TC	TC	TC	TC	TC	TC	TC	TC	TT
G	T	Informative	UNCHS000107	1	12873443	TG	TG	TT	TG	TT	TT	TG	TG	GG	TG	TG	TG	TT	GG	TG	TG	TG	TG	TG	TG	TG	TT	GG	TG	TG	GG	TG	TG	TG	TG	TT	GG	TG	GG	TT	TG	TG	TG	TG	TG	TG	TG	TG	TT
C	T	Informative	UNCHS000108	1	12878109	TC	TC	TT	TC	TT	TT	TC	TC	CC	TC	TC	TC	TT	CC	TC	TC	TC	TC	TC	TC	TC	TT	CC	TC	TC	CC	TC	TC	TC	TC	TT	CC	TC	CC	TT	TC	TC	TC	TC	TC	TC	TC	TC	TT
G	A	Informative	UNC125893	1	12906146	AG	AG	AA	AG	AA	AA	AG	AG	GG	AG	AG	AG	AA	GG	AG	AG	AG	AG	AG	AG	AG	AA	GG	AG	AG	GG	AG	AG	AG	AG	AA	GG	AG	GG	AA	AG	AG	AG	AG	AG	AG	AG	AG	AA
G	A	Informative	UNCHS000111	1	13015103	AG	AG	AA	AG	AA	AA	AG	AG	GG	AG	AG	AG	AA	GG	AG	AG	AG	AG	AG	AG	AG	AA	GG	AG	AG	GG	AG	AG	AG	AG	AA	GG	AG	GG	AA	AG	AG	AG	AG	AG	AG	AG	AG	AA
G	A	Informative	UNCHS000112	1	13017934	AG	AG	AA	AG	AA	AA	AG	AG	GG	AG	AG	AG	AA	GG	AG	AG	AG	AG	AG	AA	AG	AA	GG	AG	AG	GG	AG	AG	AG	AG	AA	GG	AG	GG	AA	AG	AG	AG	AG	AG	AG	AG	AG	AA
G	A	Informative	JAX00242226	1	13028329	AG	AG	AA	AG	AA	AA	AG	AG	GG	AG	AG	AG	AA	GG	AG	AG	AG	AG	AG	AA	AG	AA	GG	AG	AG	GG	AG	AG	AG	AG	AA	GG	AG	GG	AA	AG	AG	AG	AG	AG	AG	AG	AG	AA
A	G	Informative	UNC128912	1	13066878	AG	AG	GG	AG	GG	GG	AG	AG	AA	AG	AG	AG	GG	AA	AG	AG	AG	AG	AG	GG	AG	GG	AA	AG	AG	AA	AG	AG	AG	AG	GG	AA	AG	AA	GG	AG	AG	AG	AG	AG	AG	AG	AG	GG
C	T	Informative	UNC129874	1	13120045	TC	TC	TT	TC	TT	TT	TC	TC	CC	TC	TC	TC	TT	CC	TC	TC	TC	TC	TC	TT	TC	TT	CC	TC	TC	CC	TC	TC	TC	TC	TT	CC	TC	CC	TT	TC	TC	TC	TC	TC	TC	TC	TC	TT
A	C	Informative	UNC130265	1	13154530	AC	AC	CC	AC	CC	CC	AC	AC	AA	AC	AC	AC	CC	AA	AC	AC	AC	AC	AC	CC	AC	CC	AA	AC	AC	AA	AC	AC	AC	AC	CC	AA	AC	AA	CC	AC	AC	AC	AC	AC	AC	AC	AC	CC
T	C	Informative	UNCHS000115	1	13191764	TC	TC	CC	TC	CC	CC	TC	TC	TT	TC	TC	TC	CC	TT	TC	TC	TC	TC	TC	CC	TC	CC	TT	TC	TC	TT	TC	TC	TC	TC	CC	TT	TC	TT	CC	TC	TC	TC	TC	TC	TC	TC	TC	CC
C	T	Informative	UNC130697	1	13192357	TC	TC	TT	TC	TT	TT	TC	TC	CC	TC	TC	TC	TT	CC	TC	TC	TC	TC	TC	TT	TC	TT	CC	TC	TC	CC	TC	TC	TC	TC	TT	CC	TC	CC	TT	TC	TC	TC	TC	TC	TC	TC	TC	TT
C	T	Informative	UNCHS000116	1	13194908	TC	TC	TT	TC	TT	TT	TC	TC	CC	TC	TC	TC	TT	CC	TC	TC	TC	TC	TC	TT	TC	TT	CC	TC	TC	CC	TC	TC	TC	TC	TT	CC	TC	CC	TT	TC	TC	TC	TC	TC	TC	TC	TC	TT
G	A	Informative	UNCHS000117	1	13230688	AG	AG	AA	AG	AA	AA	AG	AG	GG	AG	AG	AG	AA	GG	AG	AG	AG	AG	AG	AA	AG	AA	GG	AG	AG	GG	AG	AG	AG	AG	AA	GG	AG	GG	AA	AG	AG	AG	AG	AG	AG	AG	AG	AA
C	T	Informative	UNCHS000118	1	13233269	TC	TC	TT	TC	TT	TT	TC	TC	CC	TC	TC	TC	TT	CC	TC	TC	TC	TC	TC	TT	TC	TT	CC	TC	TC	CC	TC	TC	TC	TC	TT	CC	TC	CC	TT	TC	TC	TC	TC	TC	TC	TC	TC	TT
T	C	Informative	UNC131724	1	13277137	TC	TC	CC	TC	CC	CC	TC	TC	TT	TC	TC	TC	CC	TT	TC	TC	TC	TC	TC	CC	TC	CC	TT	TC	TC	TT	TC	TC	TC	TC	CC	TT	TC	TT	CC	TC	TC	TC	TC	TC	TC	TC	TC	CC
G	A	Informative	UNCHS000119	1	13299831	AG	AG	AA	AG	AA	AA	AG	AG	GG	AG	AG	AG	AA	GG	AG	AG	AG	AG	AG	AA	AG	AA	GG	AG	AG	GG	AG	AG	AG	AG	AA	GG	AG	GG	AA	AG	AG	AG	AG	AG	AG	AG	AG	AA
C	T	Informative	UNC132450	1	13346284	TC	TC	TT	TC	TT	TT	TC	TC	CC	TC	TC	TC	TT	CC	TC	TC	TC	TC	TC	TT	TC	TT	CC	TC	TC	CC	TC	TC	TC	TC	TT	CC	TC	CC	TT	TC	TC	TC	TC	TC	TC	TC	TC	TT
A	G	Informative	UNC133320	1	13417618	AG	AG	GG	AG	GG	GG	AG	AG	AA	AG	AG	AG	GG	AA	AG	AG	AG	AG	AG	GG	AG	GG	AA	AG	AG	AA	AG	AG	AG	AG	GG	AA	AG	AA	GG	AG	AG	AG	AG	AG	AG	AG	AG	GG
A	C	Informative	UNCHS000121	1	13423630	AC	AC	CC	AC	CC	CC	AC	AC	AA	AC	AC	AC	CC	AA	AC	AC	AC	AC	AC	CC	AC	CC	AA	AC	AC	AA	AC	AC	AC	AC	CC	AA	AC	AA	CC	AC	AC	AC	AC	AC	AC	AC	AC	CC
C	T	Informative	UNCHS000122	1	13427584	TC	TC	TT	TC	TT	TT	TC	TC	CC	TC	TC	TC	TT	CC	TC	TC	TC	TC	TC	TT	TC	TT	CC	TC	TC	CC	TC	TC	TC	TC	TT	CC	TC	CC	TT	TC	TC	TC	TC	TC	TC	TC	TC	TT
C	T	Informative	UNC134669	1	13530989	TC	TC	TT	TC	TT	TT	TC	TC	CC	TC	TC	TC	TT	CC	TC	TC	TC	TC	TC	TT	TC	TT	CC	TC	TC	CC	TC	TC	TC	TC	TT	CC	TC	CC	TT	TC	TC	TC	TC	TC	TC	TC	TC	TT
C	T	Informative	UNCHS000123	1	13591338	TC	TC	TT	TC	TT	TT	TC	TC	CC	TC	TC	TC	TT	CC	TC	TC	TC	TC	TC	TT	TC	TT	CC	TC	TC	CC	TC	TC	TC	TC	TT	CC	TC	CC	TT	TC	TC	TC	TC	TC	TC	TC	TC	TT
T	C	Informative	UNC135474	1	13595063	TC	TC	CC	TC	CC	CC	TC	TC	TT	TC	TC	TC	CC	TT	TC	TC	TC	TC	TC	CC	TC	CC	TT	TC	TC	TT	TC	TC	TC	TC	CC	TT	TC	TT	CC	TC	TC	TC	TC	TC	TC	TC	TC	CC
T	C	Informative	UNC137674	1	13728304	TC	TC	CC	TC	CC	CC	TC	TC	TT	TC	TC	TC	CC	TT	TC	TC	TC	TC	TC	CC	TC	CC	TT	TC	TC	TT	TC	TC	TC	TC	CC	TT	TC	TT	CC	TC	TC	TC	TC	TC	TC	TC	TC	CC
A	G	Informative	UNC138462	1	13771764	AG	AG	GG	AG	GG	GG	AG	AG	AA	AG	AG	AG	GG	AA	AG	AG	AG	AG	AG	GG	AG	GG	AA	AG	AG	AA	AG	AG	AG	AG	GG	AA	AG	AA	GG	AG	AG	AG	AG	AG	AG	AG	AG	GG
G	A	Informative	JAX00242455	1	13772683	AG	AG	AA	AG	AA	AA	AG	AG	GG	AG	AG	AG	AA	GG	AG	AG	AG	AG	AG	AA	AG	AA	GG	AG	AG	GG	AG	AG	AG	AG	AA	GG	AG	GG	AA	AG	AG	AG	AG	AG	AG	AG	AG	AA
C	T	Informative	UNCHS000127	1	13834000	TC	TC	TT	TC	TT	TT	TC	TC	CC	TC	TC	TC	TT	CC	TC	TC	TC	TC	TC	TT	TC	TT	CC	TC	TC	CC	TC	TC	TC	TC	TT	CC	TC	CC	TT	TC	TC	TC	TC	TC	TC	TC	TC	TT
C	T	Informative	JAX00242480	1	13845450	TC	TC	TT	TC	TT	TT	TC	TC	CC	TC	TC	TC	TT	CC	TC	TC	TC	TC	TC	TT	TC	TT	CC	TC	TC	CC	TC	TC	TC	TC	TT	CC	TC	CC	TT	TC	TC	TC	TC	TC	TC	TC	TC	TT
G	T	Informative	UNC140121	1	13850496	TG	TG	TT	TG	TT	TT	TG	TG	GG	TG	TG	TG	TT	GG	TG	TG	TG	TG	TG	TT	TG	TT	GG	TG	TG	GG	TG	TG	TG	TG	TT	GG	TG	GG	TT	TG	TG	TG	TG	TG	TG	TG	TG	TT
C	T	Informative	UNCHS000129	1	13853922	TC	TC	TT	TC	TT	TT	TC	TC	CC	TC	TC	TC	TT	CC	TC	TC	TC	TC	TC	TT	TC	TT	CC	TC	TC	CC	TC	TC	TC	TC	TT	CC	TC	CC	TT	TC	TC	TC	TC	TC	TC	TC	TC	TT
C	T	Informative	UNC140543	1	13880640	TC	TC	TT	TC	TT	TT	TC	TC	CC	TC	TC	TC	TT	CC	TC	TC	TC	TC	TC	TT	TC	TT	CC	TC	TC	CC	TC	TC	TC	TC	TT	CC	TC	CC	TT	TC	TC	TC	TC	TC	TC	TC	TC	TT
G	A	Informative	UNC142280	1	14017846	--	AG	AA	AG	AA	AA	AG	AG	GG	AG	AG	AG	AA	GG	AG	AG	AG	AG	AG	AA	AG	AA	GG	AG	AG	GG	AG	AG	AG	AG	AA	GG	AG	GG	AA	AG	AG	AG	AG	AG	AG	AG	AG	AA
G	A	Informative	UNC144144	1	14186685	AG	AG	AA	AG	AA	AA	AG	AG	GG	AG	AG	AG	AA	GG	AG	AG	AG	AG	AG	AA	AG	AA	GG	AG	AG	GG	AG	AG	AG	AG	AA	GG	AG	GG	AA	AG	AG	AG	AG	AG	AG	AG	AG	AA
A	G	Informative	UNC144647	1	14218711	AG	AG	GG	AG	GG	GG	AG	AG	AA	AG	AG	AG	GG	AA	AG	AG	AG	AG	AG	GG	AG	GG	AA	AG	AG	AA	AG	AG	AG	AG	GG	AA	AG	AA	GG	AG	AG	AG	AG	AG	AG	AG	AG	GG
G	A	Informative	UNCHS000132	1	14218950	AG	AG	AA	AG	AA	AA	AG	AG	GG	AG	AG	AG	AA	GG	AG	AG	AG	AG	AG	AA	AG	AA	GG	AG	AG	GG	AG	AG	AG	AG	AA	GG	AG	GG	AA	AG	AG	AG	AG	AG	AG	AG	AG	AA
C	T	Informative	UNCHS000133	1	14231238	TC	TC	TT	TC	TT	TT	TC	TC	CC	TC	TC	TC	TT	CC	TC	TC	TC	TC	TC	TT	TC	TT	CC	TC	TC	CC	TC	TC	TC	TC	TT	CC	TC	CC	TT	TC	TC	TC	TC	TC	TC	TC	TC	TT
G	A	Informative	UNC145132	1	14251570	AG	AG	AA	AG	AA	AA	AG	AG	GG	AG	AG	AG	AA	GG	AG	AG	AG	AG	AG	AA	AG	AA	GG	AG	AG	GG	AG	AG	AG	AG	AA	GG	AG	GG	AA	AG	AG	AG	AG	AG	AG	AG	AG	AA
T	C	Informative	JAX00000840	1	14287199	TC	TC	CC	TC	--	CC	TC	TC	TT	TC	TC	TC	CC	TT	TC	TC	TC	TC	TC	CC	TC	CC	TT	TC	TC	TT	TC	TC	TC	TC	CC	TT	TC	TT	CC	TC	TC	TC	TC	TC	TC	TC	TC	CC
A	G	Informative	UNC145909	1	14324247	AG	AG	GG	AG	GG	GG	AG	AG	AA	AG	AG	AG	GG	AA	AG	AG	AG	AG	AG	GG	AG	GG	AA	AG	AG	AA	AG	AG	AG	AG	GG	AA	AG	AA	GG	AG	AG	AG	AG	AG	AG	AG	AG	GG
C	T	Informative	UNC146540	1	14357419	TC	TC	TT	TC	TT	TT	TC	TC	CC	TC	TC	TC	TT	CC	TC	TC	TC	TC	TC	TT	TC	TT	CC	TC	TC	CC	TC	TC	TC	TC	TT	CC	TC	CC	TT	TC	TC	TC	TC	TC	TC	TC	TC	TT
G	T	Informative	JAX00242565	1	14363759	TG	TG	TT	TG	TT	TT	TG	TG	GG	TG	TG	TG	TT	GG	TG	TG	TG	TG	TG	TT	TG	TT	GG	TG	TG	GG	TG	TG	TG	TG	TT	GG	TG	GG	TT	TG	TG	TG	TG	TG	TG	TG	TG	TT
T	C	Informative	UNCHS000136	1	14460842	TC	TC	CC	TC	CC	CC	TC	TC	TT	TC	TC	TC	CC	TT	TC	TC	TC	TC	TC	CC	TC	CC	TT	TC	TC	TT	TC	TC	TC	TC	CC	TT	TC	TT	CC	TC	TC	TC	TC	TC	TC	TC	TC	CC
T	C	Informative	UNC148022	1	14463433	TC	TC	CC	TC	CC	CC	TC	TC	TT	TC	TC	TC	CC	TT	TC	TC	TC	TC	TC	CC	TC	CC	TT	TC	TC	TT	TC	TC	TC	TC	CC	TT	TC	TT	CC	TC	TC	TC	TC	TC	TC	TC	TC	CC
A	G	Informative	UNCHS000137	1	14555421	AG	AG	GG	AG	GG	GG	AG	AG	AA	AG	AG	AG	GG	AA	AG	AG	AG	AG	AG	GG	AG	GG	AA	AG	AG	AA	AG	AG	AG	AG	GG	AA	AG	AA	GG	AG	AG	AG	AG	AG	AG	AG	AG	GG
A	G	Informative	JAX00000863	1	14569413	AG	AG	GG	AG	GG	GG	AG	AG	AA	AG	AG	AG	GG	AA	AG	AG	AG	AG	AG	GG	AG	GG	AA	AG	AG	AA	AG	AG	AG	AG	GG	AA	AG	AA	GG	AG	AG	AG	AG	AG	AG	AG	AG	GG
T	C	Informative	UNC149432	1	14579627	TC	TC	CC	TC	CC	CC	TC	TC	TT	TC	TC	TC	CC	TT	TC	TC	TC	TC	TC	CC	TC	CC	TT	TC	TC	TT	TC	TC	TC	TC	CC	TT	TC	TT	CC	TC	TC	TC	TC	TC	TC	TC	TC	CC
C	T	Informative	UNC149968	1	14612284	TC	TC	TT	TC	TT	TT	TC	TC	CC	TC	TC	TC	TT	CC	TC	TC	TC	TC	TC	TT	TC	TT	CC	TC	TC	CC	TC	TC	TC	TC	TT	CC	TC	CC	TT	TC	TC	TC	TC	TC	TC	TC	TC	TT
C	T	Informative	UNCHS000141	1	14738198	TC	TC	TT	TC	TT	TT	TC	TC	CC	TC	TC	TC	TT	CC	TC	TC	TC	TC	TC	TT	TC	TT	CC	TC	TC	CC	TC	TC	TC	TC	TT	CC	TC	CC	TC	TC	TC	TC	TC	TC	TC	TC	TC	TT
T	G	Informative	UNC163443	1	15489990	TG	TG	GG	TG	GG	GG	TG	TG	TT	TG	TG	TG	GG	TT	TG	TG	TG	TG	TG	GG	TG	GG	TT	TG	TG	TT	TG	TG	TG	TG	GG	TT	TG	TT	GG	TG	TG	TG	TG	TG	TG	TG	TG	GG
C	T	Informative	UNC164396	1	15548228	TC	TC	TT	TC	TT	TT	TC	TC	CC	TC	TC	TC	TT	CC	TC	TC	TC	TC	TC	TT	TC	TT	CC	TC	TC	CC	TC	TC	TC	TC	TT	CC	TC	CC	TT	TC	TC	TC	TC	TC	TC	TC	TC	TT
T	C	Informative	JAX00000935	1	15555192	TC	TC	CC	TC	CC	CC	TC	TC	TT	TC	TC	TC	CC	TT	TC	TC	TC	TC	TC	CC	TC	CC	TT	TC	TC	TT	TC	TC	TC	TC	CC	TT	TC	TT	CC	TC	TC	TC	TC	TC	TC	TC	TC	CC
G	T	Informative	UNCHS000149	1	15569492	TG	TG	TT	TG	TT	TT	TG	TG	GG	TG	TG	TG	TT	GG	TG	TG	TG	TG	TG	TT	TG	TT	GG	TG	TG	GG	TG	TG	TG	TG	TT	GG	TG	GG	TT	TG	TG	TG	TG	TG	TG	TG	TG	TT
G	A	Informative	UNC164943	1	15580227	AG	AG	AA	AG	AA	AA	AG	AG	GG	AG	AG	AG	AA	GG	AG	AG	AG	AG	AG	AA	AG	AA	GG	AG	AG	GG	AG	AG	AG	AG	AA	GG	AG	GG	AA	AG	AG	AG	AG	AG	AG	AG	AG	AA
T	C	Informative	UNC166915	1	15706494	TC	TC	CC	TC	CC	CC	TC	TC	TT	TC	TC	TC	CC	TT	TC	TC	TC	TC	TC	CC	TC	CC	TT	TC	TC	TT	TC	TC	TC	TC	CC	TT	TC	TT	CC	TC	TC	TC	TC	TC	TC	TC	TC	CC
C	A	Informative	UNC167166	1	15742099	AC	AC	AA	AC	AA	AA	AC	AC	CC	AC	AC	AC	AA	CC	AC	AC	AC	AC	AC	AA	AC	AA	CC	AC	AC	CC	AC	AC	AC	AC	AA	CC	AC	CC	AA	AC	AC	AC	AC	AC	AC	AC	AC	AA
T	C	Informative	UNC167757	1	15777806	TC	TC	CC	TC	CC	CC	TC	TC	TT	TC	TC	TC	CC	TT	TC	TC	TC	TC	TC	CC	TC	CC	TT	TC	TC	TT	TC	TC	TC	TC	CC	TT	TC	TT	CC	TC	TC	TC	TC	TC	TC	TC	TC	CC
A	G	Informative	UNC172447	1	16096717	AG	AG	GG	AG	GG	GG	AG	AG	AA	AG	AG	AG	GG	AA	AG	AG	AG	AG	AG	GG	AG	GG	AA	AG	AG	AA	AG	AG	AG	AG	GG	AA	AG	AA	GG	AG	AG	AG	AG	AG	AG	AG	AG	GG
A	G	Informative	UNC173039	1	16145903	AG	AG	GG	AG	GG	GG	AG	AG	AA	AG	AG	AG	GG	AA	AG	AG	AG	AG	AG	GG	AG	GG	AA	AG	AG	AA	AG	AG	AG	AG	GG	AA	AG	AA	GG	AG	AG	AG	AG	AG	AG	AG	AG	GG
T	C	Informative	UNCHS000154	1	16160083	TC	TC	CC	TC	CC	CC	TC	TC	TT	TC	TC	TC	CC	TT	TC	TC	TC	TC	TC	CC	TC	CC	TT	TC	TC	TT	TC	TC	TC	TC	CC	TT	TC	TT	CC	TC	TC	TC	TC	TC	TC	TC	TC	CC
C	T	Informative	UNC173980	1	16228222	TC	TC	TT	TC	TT	TT	TC	TC	CC	TC	TC	TC	TT	CC	TC	TC	TC	TC	TC	TT	TC	TT	CC	TC	TC	CC	TC	TC	TC	TC	TT	CC	TC	CC	TT	TC	TC	TC	TC	TC	TC	TC	TC	TT
A	G	Informative	UNC174093	1	16237736	AG	AG	GG	AG	GG	GG	AG	AG	AA	AG	AG	AG	GG	AA	AG	AG	AG	AG	AG	GG	AG	GG	AA	AG	AG	AA	AG	AG	AG	AG	GG	AA	AG	AA	GG	AG	AG	AG	AG	AG	AG	AG	AG	GG
G	T	Informative	JAX00000989	1	16272106	TG	TG	TT	TG	TT	TT	TG	TG	GG	TG	TG	TG	TT	GG	TG	TG	TG	TG	TG	TT	TG	TT	GG	TG	TG	GG	TG	TG	TG	TG	TT	GG	TG	GG	TT	TG	TG	TG	TG	TG	TG	TG	TG	TT
C	T	Informative	UNCHS000159	1	16332270	TC	TC	TT	TC	TT	TT	TC	TC	CC	TC	TC	TC	TT	CC	TC	TC	TC	TC	TC	TT	TC	TT	CC	TC	TC	CC	TC	TC	TC	TC	TT	CC	TC	CC	TT	TC	TC	TC	TC	TC	TC	TC	TC	TT
C	T	Informative	UNCHS000161	1	16349612	TC	TC	TT	TC	TT	TT	TC	TC	CC	TC	TC	TC	TT	CC	TC	TC	TC	TC	TC	TT	TC	TT	CC	TC	TC	CC	TC	TC	TC	TC	TT	CC	TC	CC	TT	TC	TC	TC	TC	TC	TC	TC	TC	TT
G	A	Informative	UNCHS000164	1	16436488	AG	AG	AA	AG	AA	AA	AG	AG	GG	AG	AG	AG	AA	GG	AG	AG	AG	AG	AG	AA	--	AA	GG	AG	AG	GG	AG	AG	GG	AG	AA	GG	AG	GG	AA	AG	AG	AG	AG	AG	AG	AG	AG	AA
G	A	Informative	UNC179038	1	16689128	AG	AG	AA	AG	AA	AA	AG	AG	GG	AG	AG	AG	AA	GG	AG	AG	AG	AG	AG	AA	AG	AA	GG	AG	AG	GG	AG	AG	GG	AG	AA	GG	AG	GG	AA	AG	AG	AG	AG	AG	AG	AG	AG	AA
C	A	Informative	UNC216547	1	19318455	AC	AC	AA	AC	AA	AA	AC	AC	CC	AC	AC	AC	AA	CC	AC	AC	AC	AC	AC	AA	AC	AA	CC	AC	AC	CC	AC	AC	CC	AC	AA	CC	AA	CC	AA	AC	AC	AC	AC	AC	AC	AC	AC	AA
T	G	Informative	UNC218583	1	19472067	TG	TG	GG	TG	GG	GG	TG	TG	TT	TG	TG	TG	GG	TT	TG	TG	TG	TG	TG	GG	TG	GG	TT	TG	TG	TT	TG	TG	TT	TG	GG	TT	GG	TT	GG	TG	TG	TG	TG	TG	TG	TG	TG	GG
A	G	Informative	UNC222950	1	19763660	AG	AG	GG	AG	GG	GG	AG	AG	AA	AG	AG	AG	GG	AA	AG	AG	AG	AG	AG	GG	AG	GG	AA	AG	AG	AA	AG	AG	AA	AG	GG	AA	GG	AA	GG	AG	AG	AG	AG	AG	AG	AG	AG	GG
T	C	Informative	JAX00001257	1	19867877	TC	TC	CC	TC	CC	CC	TC	TC	TT	TC	TC	TC	CC	TT	TC	TC	TC	TC	TC	CC	TC	CC	TT	TC	TC	TT	TC	TC	TT	TC	CC	TT	CC	TT	CC	TC	TC	TC	TC	TC	TC	TC	TC	CC
G	A	Informative	UNCHS000195	1	19883603	AG	AG	AA	AG	AA	AA	AG	AG	GG	AG	AG	AG	AA	GG	AG	AG	AG	AG	AG	AA	AG	AA	GG	AG	AG	GG	AG	AG	GG	AG	AA	GG	AA	GG	AA	AG	AG	AG	AG	AG	AG	AG	AG	AA
C	T	Informative	UNCHS000198	1	19906334	TC	TC	TT	TC	TT	TT	TC	TC	CC	TC	TC	TC	TT	CC	TC	TC	TC	TC	TC	TT	TC	TT	CC	TC	TC	CC	TC	TC	CC	TC	TT	CC	TT	CC	TT	TC	TC	TC	TC	TC	TC	TC	TC	TT
G	A	Informative	UNCHS000199	1	20056740	AG	AG	AA	AG	AA	AA	AG	AG	GG	AG	AG	AG	AA	GG	AG	AG	AG	AG	AG	AA	AG	AA	GG	AG	AG	GG	AG	AG	GG	AG	AA	GG	AA	GG	AA	AG	AG	AG	AG	AG	AG	AG	AG	AA
T	C	Informative	UNC228500	1	20158526	TC	TC	CC	TC	CC	CC	TC	TC	TT	TC	TC	TC	CC	TT	TC	TC	TC	TC	TC	CC	TC	CC	TT	TC	TC	TT	TC	TC	TT	TC	CC	TT	CC	TT	CC	TC	TC	TC	TC	TC	TC	TC	TC	CC
C	T	Informative	UNCHS000201	1	20200012	TC	TC	TT	TC	TT	TT	TC	TC	CC	TC	TC	TC	TT	CC	TC	TC	TC	TC	TC	TT	TC	TT	CC	TC	TC	CC	TC	TC	CC	TC	TT	CC	TT	CC	TT	TC	TC	TC	TC	TC	TC	TC	TC	TT
T	C	Informative	UNC231492	1	20384927	TC	TC	CC	TC	CC	CC	TC	TC	TT	TC	TC	TC	CC	TT	TC	TC	TC	TC	TC	CC	TC	CC	TT	TC	TC	TT	TC	TC	TT	TC	CC	TT	CC	TT	CC	TC	TC	TC	TC	TC	TC	TC	TC	CC
G	A	Informative	UNC231727	1	20400757	AG	AG	AA	AG	AA	AA	AG	AG	GG	AG	AG	AG	AA	GG	AG	AG	AG	AG	AG	AA	AG	AA	GG	AG	AG	GG	AG	AG	GG	AG	AA	GG	AA	GG	AA	AG	AG	AG	AG	AG	AG	AG	AG	AA
A	C	Informative	UNCHS000204	1	20439920	AC	AC	CC	AC	CC	CC	AC	AC	AA	AC	AC	AC	CC	AA	AC	AC	AC	AC	AC	CC	AC	CC	AA	AC	AC	AA	AC	AC	AA	AC	CC	AA	CC	AA	CC	AC	AC	AC	AC	AC	AC	AC	AC	CC
A	G	Informative	UNC235488	1	20630775	AG	AG	GG	AG	GG	GG	AG	AG	AA	AG	AG	AG	GG	AA	AG	AG	AG	AG	AG	GG	AG	GG	AA	AG	AG	AA	AG	AG	AA	AG	GG	AA	GG	AA	GG	AG	AG	AG	AG	AG	AG	AG	AG	GG
T	C	Informative	UNCHS000206	1	20632213	TC	TC	CC	TC	CC	CC	TC	TC	TT	TC	TC	TC	CC	TT	TC	TC	TC	TC	TC	CC	TC	CC	TT	TC	TC	TT	TC	TC	TT	TC	CC	TT	CC	TT	CC	TC	TC	TC	TC	TC	TC	TC	TC	CC
A	G	Informative	JAX00243789	1	20765299	AG	AG	GG	AG	GG	GG	AG	AG	AA	AG	AG	AG	GG	AA	AG	AG	AG	AG	AG	GG	AG	GG	AA	AG	AG	AA	AG	AG	AA	AG	GG	AA	GG	AA	GG	AG	AG	AG	AG	AG	AG	AG	AG	GG
A	G	Informative	UNCHS000207	1	20807391	AG	AG	GG	AG	GG	GG	AG	AG	AA	AG	AG	AG	GG	AA	AG	AG	AG	AG	AG	GG	AG	GG	AA	AG	AG	AA	AG	AG	AA	AG	GG	AA	GG	AA	GG	AG	AG	AG	AG	AG	AG	AG	AG	GG
T	C	Informative	UNC239961	1	20880441	TC	TC	CC	TC	CC	CC	TC	TC	TT	TC	TC	TC	CC	TT	TC	TC	TC	TC	TC	CC	TC	CC	TT	TC	TC	TT	TC	TC	TT	TC	CC	TT	CC	TT	CC	TC	TC	TC	TC	TC	TC	TC	TC	CC
A	G	Informative	JAX00001337	1	20905664	AG	AG	GG	AG	GG	GG	AG	AG	AA	AG	AG	AG	GG	AA	AG	AG	AG	AG	AG	GG	AG	GG	AA	AG	AG	AA	AG	AG	AA	AG	GG	AA	GG	AA	GG	AG	AG	AG	AG	AG	AG	AG	AG	GG
C	T	Informative	UNC241230	1	20938029	TC	TC	TT	TC	TT	TT	TC	TC	CC	TC	TC	TC	TT	CC	TC	TC	TC	TC	TC	TT	TC	TT	CC	TC	TC	CC	TC	TC	CC	TC	TT	CC	TT	CC	TT	TC	TC	TC	TC	TC	TC	TC	TC	TT
A	G	Informative	UNCHS000209	1	21014413	AG	AG	GG	AG	GG	GG	AG	AG	AA	AG	AG	AG	GG	AA	AG	AG	AG	AG	AG	GG	AG	GG	AA	AG	AG	AA	AG	AG	AA	AG	GG	AA	GG	AA	GG	AG	AG	AG	AG	AG	AG	AG	AG	GG
G	A	Informative	UNCHS000210	1	21017755	AG	AG	AA	AG	AA	AA	AG	AG	GG	AG	AG	AG	AA	GG	AG	AG	AG	AG	AG	AA	AG	AA	GG	AG	AG	GG	AG	AG	GG	AG	AA	GG	AA	GG	AA	AG	AG	AG	AG	AG	AG	AG	AG	AA
G	A	Informative	UNCHS000211	1	21026188	AG	AG	AA	AG	AA	AA	AG	AG	GG	AG	AG	AG	AA	GG	AG	AG	AG	AG	AG	AA	AG	AA	GG	AG	AG	GG	AG	AG	GG	AG	AA	GG	AA	GG	AA	AG	AG	AG	AG	AG	AG	AG	AG	AA
G	A	Informative	UNC243187	1	21054931	AG	AG	AA	AG	AA	AA	AG	AG	GG	AG	AG	AG	AA	GG	AG	AG	AG	AG	AG	AA	AG	AA	GG	AG	AG	GG	AG	AG	GG	AG	AA	GG	AA	GG	AA	AG	AG	AG	AG	AG	AG	AG	AG	AA
C	T	Informative	UNC243821	1	21089785	TC	TC	TT	TC	TT	TT	TC	TC	CC	TC	TC	TC	TT	CC	TC	TC	TC	TC	TC	TT	TC	TT	CC	TC	TC	CC	TC	TC	CC	TC	TT	CC	TT	CC	TT	TC	TC	TC	TC	TC	TC	TC	TC	TT
G	A	Informative	UNC244201	1	21116072	AG	AG	AA	AG	AA	AA	AG	AG	GG	AG	AG	AG	AA	GG	AG	AG	AG	AG	AG	AA	AG	AA	GG	AG	AG	GG	AG	AG	GG	AG	AA	GG	AA	GG	AA	AG	AG	AG	AG	AG	AG	AG	AG	AA
G	A	Informative	UNCHS000213	1	21116072	AG	AG	AA	AG	AA	AA	AG	AG	GG	AG	AG	AG	AA	GG	AG	AG	AG	AG	AG	AA	AG	AA	GG	AG	AG	GG	AG	AG	GG	AG	AA	GG	AA	GG	AA	AG	AG	AG	AG	AG	AG	AG	AG	AA
A	G	Informative	UNC245840	1	21217163	AG	AG	GG	AG	GG	GG	AG	AG	AA	AG	AG	AG	GG	AA	AG	AG	AG	AG	AG	GG	AG	GG	AA	AG	AG	AA	AG	AG	AA	AG	GG	AA	GG	AA	GG	AG	AG	AG	AG	AG	AG	AG	AG	GG
G	T	Informative	UNC247939	1	21337410	TG	TG	TT	TG	TT	TT	TG	TG	GG	TG	TG	TG	TT	GG	TG	TG	TG	TG	TG	TT	TG	TG	GG	TG	TG	GG	TG	TG	GG	TG	TT	GG	TT	GG	TT	TG	TG	TG	TG	TG	TG	TG	TG	TT
G	A	Informative	UNC248435	1	21383620	AG	AG	AA	AG	AA	AA	AG	AG	GG	AG	AG	AG	AA	GG	AG	AG	AG	AG	AG	AA	AG	AG	GG	AG	AG	GG	AG	AG	GG	AG	AA	GG	AA	GG	AA	AG	AG	AG	AG	AG	AG	AG	AG	AA
C	T	Informative	UNCHS000217	1	21425878	TC	TC	TT	TC	TT	TT	TC	TC	CC	TC	TC	TC	TT	CC	TC	TC	TC	TC	TC	TT	TC	TC	CC	TC	TC	CC	TC	TC	CC	TC	TT	CC	TT	CC	TT	TC	TC	TC	TC	TC	TC	TC	TC	TT
C	T	Informative	UNC251384	1	21581360	TC	TC	TT	TC	TT	TT	TC	TC	CC	TC	TC	TC	TT	CC	TC	TC	TC	TC	TC	TT	TC	TC	CC	TC	TT	CC	TC	TC	CC	TC	TT	CC	TT	CC	TT	TC	TC	TC	TC	TC	TC	TC	TC	TT
T	C	Informative	UNC252166	1	21631042	TC	TC	CC	TC	CC	CC	TC	TC	TT	TC	TC	TC	CC	TT	TC	TC	TC	TC	TC	CC	TC	TC	TT	TC	CC	TT	TC	TC	TT	TC	CC	TT	CC	TT	CC	TC	TC	TC	TC	TC	TC	TC	TC	CC
T	C	Informative	JAX00244011	1	21640999	TC	TC	CC	TC	CC	CC	TC	TC	TT	TC	TC	TC	CC	TT	TC	TC	TC	TC	TC	CC	TC	TC	TT	TC	CC	TT	TC	TC	TT	TC	CC	TT	CC	TT	CC	TC	TC	TC	TC	TC	TC	TC	TC	CC
C	T	Informative	UNC252437	1	21647248	--	TC	TT	TC	TT	TT	TC	TC	CC	TC	TC	TC	TT	CC	TC	TC	TC	TC	TC	TT	TC	TC	CC	TC	TT	CC	TC	TC	CC	TC	TT	CC	TT	CC	TT	TC	TC	TC	TC	TC	TC	TC	TC	TT
A	G	Informative	UNC253175	1	21680728	AG	AG	GG	AG	GG	GG	AG	AG	AA	AG	AG	AG	GG	AA	AG	AG	AG	AG	AG	GG	AG	AG	AA	AG	GG	AA	AG	AG	AA	AG	GG	AA	GG	AA	GG	AG	AG	AG	AG	AG	AG	AG	AG	GG
A	C	Informative	UNCHS000222	1	21723645	AC	AC	CC	AC	CC	CC	AC	AC	AA	AC	AC	AC	CC	AA	AC	AC	AC	AC	AC	CC	AC	AC	AA	AC	CC	AA	AC	AC	AA	AC	CC	AA	CC	AA	CC	AC	AC	AC	AC	AC	AC	AC	AC	CC
T	G	Informative	JAX00244057	1	21724793	TG	TG	GG	TG	GG	GG	TG	TG	TT	TG	TG	TG	GG	TT	TG	TG	TG	TG	TG	GG	TG	TG	TT	TG	GG	TT	TG	TG	TT	TG	GG	TT	GG	TT	GG	TG	TG	TG	TG	TG	TG	TG	TG	GG
G	A	Informative	UNC255790	1	21842394	AG	AG	AA	AG	AA	AA	AG	AG	GG	AG	AG	AG	AA	GG	AG	AG	AG	AG	AG	AA	AG	AG	GG	AG	AA	GG	AG	AG	GG	AG	AA	GG	AA	GG	AA	AG	AG	AG	AG	AG	AG	AG	AG	AA
C	T	Informative	UNCHS000226	1	21909834	TC	TC	TT	TC	TT	TT	TC	TC	CC	TC	TC	TC	TC	CC	TC	TC	TC	TC	TC	TT	TC	TC	CC	TC	TT	CC	TC	TC	CC	TC	TT	CC	TT	CC	TT	TC	TC	TC	TC	TC	TC	TC	TC	TC
G	A	Informative	UNC257250	1	21944614	AG	AG	AA	AG	AA	AA	AG	AG	GG	AG	AG	AG	AG	GG	AG	AG	AG	AG	AG	AA	AG	AG	GG	AG	AA	GG	AG	AG	GG	AG	AA	GG	AA	GG	AA	AG	AG	AG	AG	AG	AG	AG	AG	AG
C	T	Informative	UNC257864	1	21981970	TC	TC	TT	TC	TT	TT	TC	TC	CC	TC	TC	TC	TC	CC	TC	TC	TC	TC	TC	TT	TC	TC	CC	TC	TT	CC	TC	TC	CC	TC	TT	CC	TT	CC	TT	TC	TC	TC	TC	TC	TC	TC	TC	TC
G	A	Informative	JAX00001417	1	21993644	AG	AG	AA	AG	AA	AA	AG	AG	GG	AG	AG	AG	AG	GG	AG	AG	AG	AG	AG	AA	AG	AG	GG	AG	AA	GG	AG	AG	GG	AG	AA	GG	AA	GG	AA	AG	AG	AG	AG	AG	AG	AG	AG	AG
G	A	Informative	UNC258775	1	22040323	AG	AG	AA	AG	AA	AA	AG	AG	GG	AG	AG	AG	AG	GG	AG	AG	AG	AG	AG	AA	AG	AG	GG	AG	AA	GG	AG	AG	GG	AG	AA	GG	AA	GG	AA	AG	AG	AG	AG	AG	AG	AG	AG	AG
C	T	Informative	UNCHS000228	1	22053854	TC	TC	TT	TC	TT	TT	TC	TC	CC	TC	TC	TC	TC	CC	TC	TC	TC	TC	TC	TT	TC	TC	CC	TC	TT	CC	TC	TC	CC	TC	TT	CC	TT	CC	TT	TC	TC	TC	TC	TC	TC	TC	TC	TC
A	G	Informative	UNC259406	1	22094681	AG	AG	GG	AG	GG	GG	AG	GG	AA	AG	AG	AG	AG	AA	AG	AG	AG	AG	AG	GG	AG	AG	AA	AG	GG	AA	AG	AG	AA	AG	GG	AA	GG	AA	GG	AG	AG	AG	AG	AG	AG	AG	AG	AG
C	T	Informative	UNC261713	1	22280093	TC	TC	TT	TC	TT	TT	TC	TT	CC	TC	TC	TC	TC	CC	TC	TC	TC	TC	TC	TT	TC	TC	CC	TC	TT	CC	TC	TC	CC	TC	TT	CC	TT	CC	TT	TC	TC	TC	TC	TC	TC	TC	TC	TC
G	A	Informative	JAX00001439	1	22280489	AG	AG	AA	AG	AA	AA	AG	AA	GG	AG	AG	AG	AG	GG	AG	AG	AG	AG	AG	AA	AG	AG	GG	AG	AA	GG	AG	AG	GG	AG	AA	GG	AA	GG	AA	AG	AG	AG	AG	AG	AG	AG	AG	AG
T	C	Informative	JAX00001441	1	22299360	TC	TC	CC	TC	CC	CC	TC	CC	TT	TC	TC	TC	TC	TT	TC	TC	TC	TC	TC	CC	TC	TC	TT	TC	CC	TT	TC	TC	TT	TC	CC	TT	CC	TT	CC	TC	TC	TC	TC	TC	TC	TC	TC	TC
T	C	Informative	UNC262158	1	22299360	TC	TC	CC	TC	CC	CC	TC	CC	TT	TC	TC	TC	TC	TT	TC	TC	TC	TC	TC	CC	TC	TC	TT	TC	CC	TT	TC	TC	TT	TC	CC	TT	CC	TT	CC	TC	TC	TC	TC	TC	TC	TC	TC	TC
G	A	Informative	UNC263810	1	22390621	AG	AG	AA	AG	AG	AA	AG	AA	GG	AG	AG	AG	AG	GG	AG	AG	AG	AG	AG	AA	AG	AG	GG	AG	AA	GG	AG	AG	GG	AG	AA	GG	AA	GG	AA	AG	AG	AG	AG	AG	AG	AG	AG	AG
A	G	Informative	UNC266725	1	22641137	AG	AG	GG	AG	AG	GG	AG	GG	AA	AG	AG	AG	AG	AA	AG	AG	AG	AG	AG	GG	AG	AG	AA	AG	GG	AA	AG	AG	AA	AG	GG	AA	GG	AA	GG	AG	AG	AG	AG	AG	AG	AG	AG	AG
G	A	Informative	UNCHS000237	1	22647078	AG	AG	AA	AG	AG	AA	AG	AA	GG	AG	AG	AG	AG	GG	AG	AG	AG	AG	AG	AA	AG	AG	GG	AG	AA	GG	AG	AG	GG	AG	AA	GG	AA	GG	AA	AG	AG	AG	AG	AG	AG	AG	AG	AG
T	C	Informative	UNC267257	1	22668072	TC	TC	CC	TC	TC	CC	TC	CC	TT	TC	TC	TC	TC	TT	TC	TC	TC	TC	TC	CC	TC	TC	TT	TC	CC	TT	TC	TC	TT	TC	CC	TT	CC	TT	CC	TC	TC	TC	TC	TC	TC	TC	TC	TC
C	A	Informative	JAX00001464	1	22671028	AC	AC	AA	AC	AC	AA	AC	AA	CC	AC	AC	AC	AC	CC	AC	AC	AC	AC	AC	AA	AC	AC	CC	AC	AA	CC	AC	AC	CC	AC	AA	CC	AA	CC	AA	AC	AC	AC	AC	AC	AC	AC	AC	AC
C	T	Informative	UNC268149	1	22721260	TC	TC	TT	TC	TC	TT	TC	TT	CC	TC	TC	TC	TC	CC	TC	TC	TC	TC	TC	TT	TC	TC	CC	TC	TT	CC	TC	TC	CC	TC	TT	CC	TT	CC	TT	TC	TC	TC	TC	TC	TC	TC	TC	TC
T	C	Informative	JAX00001471	1	22746717	TC	TC	CC	TC	TC	CC	TC	CC	TT	TC	TC	TC	TC	TT	TC	TC	TC	TC	TC	CC	TC	TC	TT	TC	CC	TT	TC	TC	TT	TC	CC	TT	CC	TT	CC	TC	TC	TC	TC	TC	TC	TC	TC	TC
T	C	Informative	UNC269692	1	22803201	TC	TC	CC	TC	TC	CC	TC	CC	TT	TC	TC	TC	TC	TT	TC	TC	TC	TC	TC	CC	TC	TC	TT	TC	CC	TT	TC	TC	TT	TC	CC	TT	CC	TT	CC	TC	TC	TC	TC	TC	TC	TC	TC	TC
C	T	Informative	UNC269899	1	22816233	TC	TC	TT	TC	TC	TT	TC	TT	CC	TC	TC	TC	TC	CC	TC	TC	TC	TC	TC	TT	TC	TC	CC	TC	TT	CC	TC	TC	CC	TC	TT	CC	TT	CC	TT	TC	TC	TC	TC	TC	TC	TC	TC	TC
G	T	Informative	UNC270452	1	22850667	TG	TG	TT	TG	TG	TT	TG	TT	GG	TG	TG	TG	TG	GG	TG	TG	TG	TG	TG	TT	TG	TG	GG	TG	TT	GG	TG	TG	GG	TG	TT	GG	TT	GG	TT	TG	TG	TG	TG	TG	TG	TG	TG	TG
G	T	Informative	UNCHS000239	1	22850667	TG	TG	TT	TG	TG	TT	TG	TT	GG	TG	TG	TG	TG	GG	TG	TG	TG	TG	TG	TT	TG	TG	GG	TG	TT	GG	TG	TG	GG	TG	TT	GG	TT	GG	TT	TG	TG	TG	TG	TG	TG	TG	TG	TG
G	A	Informative	UNC274811	1	23158939	AG	AG	AA	AG	AG	AA	AG	AA	GG	AG	AG	AG	AG	AG	AG	AG	AG	AG	AG	AA	AG	AG	GG	AG	AA	GG	AG	AG	GG	AG	AA	AG	AA	GG	AA	AG	AG	AG	AG	AG	AG	AG	AG	AG
A	G	Informative	UNC275738	1	23233172	AG	AG	GG	AG	AG	GG	AG	GG	AA	AG	AG	AG	AG	AG	AG	AG	AG	AG	AG	GG	AG	AG	AA	AG	GG	AA	AG	AG	AA	AG	GG	AG	GG	AA	GG	AG	AG	AG	AG	AG	AG	AG	AG	AG
C	T	Informative	UNC275951	1	23249988	TC	TC	TT	TC	TC	TT	TC	TT	CC	TC	TC	TC	TC	TC	TC	TC	TC	TC	TC	TT	TC	TC	CC	TC	TT	CC	TC	TC	CC	TC	TT	TC	TT	CC	TT	TC	TC	TC	TC	TC	TC	TC	TC	TC
G	T	Informative	UNC276290	1	23293039	TG	TG	TT	TG	TG	TT	TG	TT	GG	TG	TG	TG	TG	TG	TG	TG	TG	TG	TG	TT	TG	TG	GG	TG	TT	GG	TG	TG	GG	TG	TT	TG	TT	GG	TT	TG	TG	TG	TG	TG	TG	TG	TG	TG
G	A	Informative	UNC276402	1	23315591	AG	AG	AA	AG	AG	AA	AG	AA	GG	AG	AG	AG	AG	AG	AG	AG	AG	AG	AG	AA	AG	AG	GG	AG	AA	GG	AG	AG	GG	AG	AA	AG	AA	GG	AA	AG	AG	AG	AG	AG	AG	AG	AG	AG
G	A	Informative	JAX00244336	1	23341122	AG	AG	AA	AG	AG	AA	AG	AA	GG	AG	AG	AG	AG	AG	AG	AG	AG	AG	AG	AA	AG	AG	GG	AG	AA	GG	AG	AG	GG	AG	AA	AG	AA	GG	AA	AG	AG	AG	AG	AG	AG	AG	AG	AG
C	T	Informative	UNCHS000252	1	23354052	TC	TC	TT	TC	TC	TT	TC	TT	CC	TC	TC	TC	TC	TC	TC	TC	TC	TC	TC	TT	TC	TC	CC	TC	TT	CC	TC	TC	CC	TC	TT	TC	TT	CC	TT	TC	TC	TC	TC	TC	TC	TC	TC	TC
T	C	Informative	UNCHS000254	1	23384422	TC	TC	CC	TC	TC	CC	TC	CC	TT	TC	TC	TC	TC	TC	TC	TC	TC	TC	TC	CC	TC	TC	TT	TC	CC	TT	TC	TC	TT	TC	CC	TC	CC	TT	CC	TC	TC	TC	TC	TC	TC	TC	TC	TC
A	G	Informative	UNC277576	1	23386265	AG	AG	GG	AG	AG	GG	AG	GG	AA	AG	AG	AG	AG	AG	AG	AG	AG	AG	AG	GG	AG	AG	AA	AG	GG	AA	AG	AG	AA	AG	GG	AG	GG	AA	GG	AG	AG	AG	AG	AG	AG	AG	AG	AG
A	G	Informative	UNC278457	1	23455857	AG	AG	GG	AG	AG	GG	AG	GG	AA	AG	AG	AG	AG	AG	AG	AG	AG	AG	AG	GG	AG	AG	AA	AG	GG	AA	AG	AG	AA	AG	GG	AG	GG	AA	GG	AG	AG	AG	AG	AG	AG	AG	AG	AG
A	G	Informative	UNC278894	1	23484917	AG	AG	GG	AG	AG	GG	AG	GG	AA	AG	AG	AG	AG	AG	AG	AG	AG	AG	AG	GG	AG	AG	AA	AG	GG	AA	AG	AG	AA	AG	GG	AG	GG	AA	GG	AG	AG	AG	AG	AG	AG	AG	AG	AG
A	G	Informative	UNCHS000255	1	23486633	AG	AG	GG	AG	AG	GG	AG	GG	AA	AG	AG	AG	AG	AG	AG	AG	AG	AG	AG	GG	AG	AG	AA	AG	GG	AA	AG	AG	AA	AG	GG	AG	GG	AA	GG	AG	AG	AG	AG	AG	AG	AG	AG	AG
A	G	Informative	UNCHS000258	1	23524569	AG	AG	GG	AG	AG	GG	AG	GG	AA	AG	AG	AG	AG	AG	AG	AG	AG	AG	AG	GG	AG	AG	AA	AG	GG	AA	AG	AG	AA	AG	GG	AG	GG	AA	GG	AG	AG	AG	AG	AG	AG	AG	AG	AG
G	A	Informative	JAX00001531	1	23557411	AG	AG	AA	AG	AG	AA	AG	AA	GG	AG	AG	AG	AG	AG	AG	AG	AG	AG	AG	AA	AG	AG	GG	AG	AA	GG	AG	AG	GG	AG	AA	AG	AA	GG	AA	AG	AG	AG	AG	AG	AG	AG	AG	AG
A	G	Informative	UNC280284	1	23583616	AG	AG	GG	AG	AG	GG	AG	GG	AA	AG	AG	AG	AG	AG	AG	AG	AG	AG	AG	GG	AG	AG	AA	AG	GG	AA	AG	AG	AA	AG	GG	AG	GG	AA	GG	AG	AG	AG	AG	AG	AG	AG	AG	AG
C	A	Informative	UNC281641	1	23682788	AC	AC	AA	AC	AC	AA	AC	AA	CC	AC	AC	AC	AC	AC	AC	AC	AC	AC	AC	AA	AC	AC	CC	AC	AA	CC	AC	AC	CC	AC	AA	AC	AA	CC	AA	AC	AC	AC	AC	AC	AC	AC	AC	AC
T	C	Informative	UNCHS000260	1	23756425	TC	TC	CC	TC	TC	CC	TC	CC	TT	TC	TC	TC	TC	TC	TC	TC	TC	TC	TC	CC	TC	TC	TT	TC	CC	TT	TC	TC	TT	TC	CC	TC	CC	TT	CC	TC	TC	TC	TC	TC	TC	TC	TC	TC
A	C	Informative	UNC282861	1	23765322	AC	AC	CC	AC	AC	CC	AC	CC	AA	AC	AC	AC	AC	AC	AC	AC	AC	AC	AC	CC	AC	AC	AA	AC	CC	AA	AC	AC	AA	AC	CC	AC	CC	AA	CC	AC	AC	AC	AC	AC	AC	AC	AC	AC
C	T	Informative	UNC283190	1	23784570	TC	TC	TT	TC	TC	TT	TC	TT	CC	TC	TC	TC	TC	TC	TC	TC	TC	TC	TC	TT	TC	TC	CC	TC	TT	CC	TC	TC	CC	TC	TT	TC	TT	CC	TT	TC	TC	TC	TC	TC	TC	TC	TC	TC
T	C	Informative	UNC283804	1	23819687	TC	TC	CC	TC	TC	CC	TC	CC	TT	TC	TC	TC	TC	TC	TC	TC	TC	TC	TC	CC	TC	TC	TT	TC	CC	TT	TC	TC	TT	TC	CC	TC	CC	TT	CC	TC	TC	TC	TC	TC	TC	TC	TC	TC
T	C	Informative	UNC284199	1	23840257	TC	TC	CC	TC	TC	CC	TC	CC	TT	TC	TC	TC	TC	TC	TC	TC	TC	TC	TC	CC	TC	TC	TT	TC	CC	TT	TC	TC	TT	TC	CC	TC	CC	TT	CC	TC	TC	TC	TC	TC	TC	TC	TC	TC
A	G	Informative	UNCHS000261	1	23849086	AG	AG	GG	AG	AG	GG	AG	GG	AA	AG	AG	AG	AG	AG	AG	AG	AG	AG	AG	GG	AG	AG	AA	AG	GG	AA	AG	AG	AA	AG	GG	AG	GG	AA	GG	AG	AG	AG	AG	AG	AG	AG	AG	AG
A	C	Informative	UNC284694	1	23883117	AC	AC	CC	AC	AC	CC	AC	CC	AA	AC	AC	AC	AC	AC	AC	AC	AC	AC	AC	CC	AC	AC	AA	AC	CC	AA	AC	AC	AA	AC	CC	AC	CC	AA	CC	AC	AC	AC	AC	AC	AC	AC	AC	AC
C	A	Informative	UNC284897	1	23906455	AC	AC	AA	AC	AC	AA	AC	AA	CC	AC	AC	AC	AC	AC	AC	AC	AC	AC	AC	AA	AC	AC	CC	AC	AA	CC	AC	AC	CC	AC	AA	AC	AA	CC	AA	AC	AC	AC	AC	AC	AC	AC	AC	AC
T	C	Informative	UNC285476	1	23942752	TC	TC	CC	TC	TC	CC	TC	CC	TT	TC	TC	TC	TC	TC	TC	TC	TC	TC	TC	CC	TC	TC	TT	TC	CC	TT	TC	TC	TT	TC	CC	TC	CC	TT	CC	TC	TC	TC	TC	TC	TC	TC	TC	TC
G	T	Informative	JAX00244476	1	23994519	TG	TG	TT	TG	TG	TT	TG	TT	GG	TG	TG	TG	TG	TG	TG	TG	TG	TG	TG	TT	TG	TG	GG	TG	TT	GG	TG	TG	GG	TG	TT	TG	TT	GG	TT	TG	TG	TG	TG	TG	TG	TG	TG	TG
A	G	Informative	UNC287101	1	24016152	AG	AG	GG	AG	AG	GG	AG	GG	AA	AG	AG	AG	AG	AG	AG	AG	AG	AG	AG	GG	AG	AG	AA	AG	GG	AA	AG	AG	AA	AG	GG	AG	GG	AA	GG	AG	AG	AG	AG	AG	AG	AG	AG	AG
C	T	Informative	UNC287500	1	24048963	TC	TC	TT	TC	TC	TT	TC	TT	CC	TC	TC	TC	TC	TC	TC	TC	TC	TC	TC	TT	TC	TC	CC	TC	TT	CC	TC	TC	CC	TC	TT	TC	TT	CC	TT	TC	TC	TC	TC	TC	TC	TC	TC	TC
T	C	Informative	UNCHS000263	1	24089640	TC	TC	CC	TC	TC	CC	TC	CC	TT	TC	TC	TC	TC	TC	TC	TC	TC	TC	TC	CC	TC	TC	TT	TC	CC	TT	TC	TC	TT	TC	CC	TC	CC	TT	CC	TC	TC	TC	TC	TC	TC	TC	TC	TC
C	T	Informative	JAX00001572	1	24105132	TC	TC	TT	TC	TC	TT	TC	TT	CC	TC	TC	TC	TC	TC	TC	TC	TC	TC	TC	TT	TC	TC	CC	TC	TT	CC	TC	TC	CC	TC	TT	TC	TT	CC	TT	TC	TC	TC	TC	TC	TC	TC	TC	TC
T	G	Informative	UNCHS000265	1	24109945	TG	TG	GG	TG	TG	GG	TG	GG	TT	TG	TG	TG	TG	TG	TG	TG	TG	TG	TG	GG	TG	TG	TT	TG	GG	TT	TG	TG	TT	TG	GG	TG	GG	TT	GG	TG	TG	TG	TG	TG	TG	TG	TG	TG
C	T	Informative	UNC288334	1	24115179	TC	TC	TT	TC	TC	TT	TC	TT	CC	TC	TC	TC	TC	TC	TC	TC	TC	TC	TC	TT	TC	TC	CC	TC	TT	CC	TC	TC	CC	TC	TT	TC	TT	CC	TT	TC	TC	TC	TC	TC	TC	TC	TC	TC
A	G	Informative	UNC288956	1	24146023	AG	AG	GG	AG	AG	GG	AG	GG	AA	AG	AG	AG	AG	AG	AG	AG	AG	AG	AG	GG	AG	AG	AA	AG	GG	AA	AG	AG	AA	AG	GG	AG	GG	AA	GG	AG	AG	AG	AG	AG	AG	AG	AG	AG
T	C	Informative	UNC292653	1	24368752	TC	TC	CC	TC	TC	CC	TC	CC	TT	TC	TC	TC	TC	TC	TC	TC	TC	TC	TC	CC	TC	TC	TT	TC	CC	TT	TC	TC	TT	TC	CC	TC	CC	TT	CC	TC	TC	TC	TC	TC	TC	TC	TC	TC
C	A	Informative	UNC293247	1	24411334	AC	AC	AA	AC	AC	AA	AC	AA	CC	AC	AC	AC	AC	AC	AC	AC	AC	AC	AC	AA	AC	AC	CC	AC	AA	CC	AC	AC	CC	AC	AA	AC	AA	CC	AA	AC	AC	AC	AC	AC	AC	AC	AC	AC
T	C	Informative	UNC293808	1	24442090	TC	TC	CC	TC	TC	CC	TC	CC	TT	TC	TC	TC	TC	TC	TC	TC	TC	TC	TC	CC	TC	TC	TT	TC	CC	TT	TC	TC	TT	TC	CC	TC	CC	TT	CC	TC	TC	TC	TC	TC	TC	TC	TC	TC
T	C	Informative	UNCHS000270	1	24459494	TC	TC	CC	TC	TC	CC	TC	CC	TT	TC	TC	TC	TC	TC	TC	TC	TC	TC	TC	CC	TC	TC	TT	TC	CC	TT	TC	TC	TT	TC	CC	TC	CC	TT	CC	TC	TC	TC	TC	TC	TC	TC	TC	TC
A	C	Informative	UNC294157	1	24460403	--	AA	CC	AC	AC	CC	AC	CC	AA	--	AC	AC	AC	AC	AC	AC	AC	AC	AC	CC	AC	AC	AA	AC	CC	AA	AC	AC	AA	AC	CC	AC	CC	AA	CC	AC	AC	AC	AC	AC	AC	AC	AC	AC
G	A	Informative	JAX00244636	1	24486892	AG	AG	AA	AG	AG	AA	AG	AA	GG	AG	AG	AG	AG	AG	AG	AG	AG	AG	AG	AA	AG	AG	GG	AG	AA	GG	AG	AG	GG	AG	AA	AG	AA	GG	AA	AG	AG	AG	AG	AG	AG	AG	AG	AG
C	A	Informative	UNC295267	1	24516479	AC	AC	AA	AC	AC	AA	AC	AA	CC	AC	AC	AC	AC	AC	AC	AC	AC	AC	AC	AA	AC	AC	CC	AC	AA	CC	AC	AC	CC	AC	AA	AC	AA	CC	AA	AC	AC	AC	AC	AC	AC	AC	AC	AC
G	A	Informative	UNC295523	1	24528086	AG	AG	AA	AG	AG	AA	AG	AA	GG	AG	AG	AG	AG	AG	AG	AG	AG	AG	AG	AA	AG	AG	GG	AG	AA	GG	AG	AG	GG	AG	AA	AG	AA	GG	AA	AG	AG	AG	AG	AG	AG	AG	AG	AG
A	G	Informative	UNC298792	1	24757341	AG	AG	GG	AG	AG	GG	AG	GG	AA	AG	AG	AG	AG	AG	AG	AG	AG	AG	AG	GG	AG	AG	AA	AG	GG	AA	AG	AG	AA	AG	GG	AG	GG	AA	GG	AG	AG	AG	AG	AG	AG	AG	AG	AG
T	C	Informative	UNC300259	1	24852750	TC	TC	CC	TC	TC	CC	TC	CC	TT	TC	TC	TC	TC	TC	TC	TC	TC	TC	TC	CC	TC	TC	TT	TC	CC	TT	TC	TC	TT	TC	CC	TC	CC	TT	CC	TC	TC	TC	TC	TC	TC	TC	TC	TC
C	A	Informative	UNC300940	1	24901978	AC	AC	AA	AC	AC	AA	AC	AA	CC	AC	AC	AC	AC	AC	AC	AC	AC	AC	AC	AA	AC	AC	CC	AC	AA	CC	AC	AC	CC	AC	AA	AC	AA	CC	AA	AC	AC	AC	AC	AC	AC	AC	AC	AC
C	T	Informative	UNC301459	1	24937859	TC	TC	TT	TC	TC	TT	TC	TT	CC	TC	TC	TC	TC	TC	TC	TC	TC	TC	TC	TT	TC	TC	CC	TC	TT	CC	TC	TC	CC	TC	TT	TC	TT	CC	TT	TC	TC	TC	TC	TC	TC	TC	TC	TC
G	A	Informative	UNC303258	1	25065037	AG	AG	AA	AG	AG	AA	AG	AA	GG	AG	AG	AG	AG	AG	AG	AG	AG	AG	AG	AA	AG	AG	GG	AG	AA	GG	AG	AG	GG	AG	AA	AG	AA	GG	AA	AG	AG	AG	AG	AG	AG	AG	AG	AG
A	G	Informative	UNC305044	1	25230631	AG	AG	GG	AG	AG	GG	AG	GG	AA	AG	AG	AG	AG	AG	AG	AG	AG	AG	AG	GG	AG	AG	AA	AG	GG	AA	AG	AG	AA	AG	GG	AG	GG	AA	GG	AG	AG	AG	AG	AG	AG	AG	AG	AG
T	C	Informative	UNC305368	1	25257279	TC	TC	CC	TC	TC	CC	TC	CC	TT	TC	TC	TC	TC	TC	TC	TC	TC	TC	TC	CC	TC	TC	TT	TC	CC	TT	TC	TC	TT	TC	CC	TC	CC	TT	CC	TC	TC	TC	TC	TC	TC	TC	TC	TC
T	G	Informative	UNC305681	1	25291743	TG	TG	GG	TG	TG	GG	TG	GG	TT	TG	TG	TG	TG	TG	TG	TG	TG	TG	TG	GG	TG	TG	TT	TG	GG	TT	TG	TG	TT	TG	GG	TG	GG	TT	GG	TG	TG	TG	TG	TG	TG	TG	TG	TG
A	G	Informative	UNCHS000279	1	25294177	AG	AG	GG	AG	AG	GG	AG	GG	AA	AG	AG	AG	AG	AG	AG	AG	AG	AG	AG	GG	AG	AG	AA	AG	GG	AA	AG	AG	AA	AG	GG	AG	GG	AA	GG	AG	AG	AG	AG	AG	AG	AG	AG	AG
A	C	Informative	UNC307271	1	25407846	AC	AC	CC	AC	AC	CC	AC	CC	AA	AC	AC	AC	AC	AC	AC	AC	AC	AC	AC	CC	AC	AC	AA	AC	CC	AA	AC	AC	AA	AC	CC	AC	CC	AA	CC	AC	AC	AC	AC	AC	AC	AC	AC	AC
G	A	Informative	JAX00001667	1	25420349	AG	AG	AA	AG	AG	AA	AG	AA	GG	AG	AG	AG	AG	AG	AG	AG	AG	AG	AG	AA	AG	AG	GG	AG	AA	GG	AG	AG	GG	AG	AA	AG	AA	GG	AA	AG	AG	AG	AG	AG	AG	AG	AG	AG
T	C	Informative	UNC307551	1	25430401	TC	TC	CC	TC	TC	CC	TC	CC	TT	TC	TC	TC	TC	TC	TC	TC	TC	TC	TC	CC	TC	TC	TT	TC	CC	TT	TC	TC	TT	TC	CC	TC	CC	TT	CC	TC	TC	TC	TC	TC	TC	TC	TC	TC
T	C	Informative	UNCHS000281	1	25440296	TC	TC	CC	TC	TC	CC	TC	CC	TT	TC	TC	TC	TC	TC	TC	TC	TC	TC	TC	CC	TC	TC	TT	TC	CC	TT	TC	TC	TT	TC	CC	TC	CC	TT	CC	TC	TC	TC	TC	TC	TC	TC	TC	TC
C	T	Informative	UNCHS000282	1	25444370	TC	TC	TT	TC	TC	TT	TC	TT	CC	TC	TC	TC	TC	TC	TC	TC	TC	TC	TC	TT	TC	TC	CC	TC	TT	CC	TC	TC	CC	TC	TT	TC	TT	CC	TT	TC	TC	TC	TC	TC	TC	TC	TC	TC
A	G	Informative	UNC308448	1	25531586	AG	AG	GG	AG	AG	GG	AG	GG	AA	AG	AG	AG	AG	AG	AG	AG	AG	AG	AG	GG	AG	AG	AA	AG	GG	AA	AG	AG	AA	AG	GG	AG	GG	AA	GG	AG	AG	AG	AG	AG	AG	AG	AG	AG
A	G	Informative	UNC309005	1	25566808	AG	AG	GG	AG	AG	GG	AG	GG	AA	AG	AG	AG	AG	AG	AG	AG	AG	AG	AG	GG	AG	AG	AA	AG	GG	AA	AG	AG	AA	AG	GG	AG	GG	AA	GG	AG	AG	AG	AG	AG	AG	AG	AG	AG
A	C	Informative	UNCHS000286	1	25583619	AC	AC	CC	AC	AC	CC	AC	CC	AA	AC	AC	AC	AC	AC	AC	AC	AC	AC	AC	CC	AC	AC	AA	AC	CC	AA	AC	AC	AA	AC	CC	AC	CC	AA	CC	AC	AC	AC	AC	AC	AC	AC	AC	AC
T	C	Informative	UNC309235	1	25586745	TC	TC	CC	TC	TC	CC	TC	CC	TT	TC	TC	TC	TC	TC	TC	TC	TC	TC	TC	CC	TC	TC	TT	TC	CC	TT	TC	TC	TT	TC	CC	TC	CC	TT	CC	TC	TC	TC	TC	TC	TC	TC	TC	TC
T	G	Informative	UNCHS000287	1	25587210	TG	TG	GG	TG	TG	GG	TG	GG	TT	TG	TG	TG	TG	TG	TG	TG	TG	TG	TG	GG	TG	TG	TT	TG	GG	TT	TG	TG	TT	TG	GG	TG	GG	TT	GG	TG	TG	TG	TG	TG	TG	TG	TG	TG
T	G	Informative	UNC311195	1	25757843	TG	TG	GG	TG	TG	GG	TG	GG	TT	TG	TG	TG	TG	TG	TG	TG	TG	TG	TG	GG	TG	TG	TT	TG	GG	TT	TG	TG	TT	TG	GG	TG	GG	TT	GG	TG	TG	TG	TG	TG	TG	TG	TG	TG
A	C	Informative	UNC312831	1	25838944	AC	AC	CC	AC	AC	CC	AC	CC	AA	AC	AC	AC	AC	AC	AC	AC	AC	AC	AC	CC	AC	AC	AA	AC	CC	AA	AC	AC	AA	AC	CC	AC	CC	AA	CC	AC	AC	AC	AC	AC	AC	AC	AC	AC
C	A	Informative	UNC313543	1	25884578	AC	AC	AA	AC	AC	AA	AC	AA	CC	AC	AC	AC	AC	AC	AC	AC	AC	AC	AC	AA	AC	AC	CC	AC	AA	CC	AC	AC	CC	AC	AA	AC	AA	CC	AA	AC	AC	AC	AC	AC	AC	AC	AC	AC
G	A	Informative	JAX00244974	1	25938835	AG	AG	AA	AG	AG	AA	AG	AA	GG	AG	AG	AG	AG	AG	AG	AG	AG	AG	AG	AA	AG	AG	GG	AG	AA	GG	AG	AG	GG	AG	AA	AG	AA	GG	AA	AG	AG	AG	AG	AG	AG	AG	AG	AG
T	G	Informative	UNC315252	1	25997697	TG	TG	GG	TG	TG	GG	TG	GG	TT	TG	TG	TG	TG	TG	TG	TG	TG	TG	TG	GG	TG	TG	TT	TG	GG	TT	TG	TG	TT	TG	GG	TG	GG	TT	GG	TG	TG	TG	TG	TG	TG	TG	TG	TG
C	T	Informative	UNCHS000295	1	26011037	TC	TC	TT	TC	TC	TT	TC	TT	CC	TC	TC	TC	TC	TC	TC	TC	TC	TC	TC	TT	TC	TC	CC	TC	TT	CC	TC	TC	CC	TC	TT	TC	TT	CC	TT	TC	TC	TC	TC	TC	TC	TC	TC	TC
G	T	Informative	UNC316811	1	26085693	TG	TG	TT	TG	TG	TT	TG	TT	GG	TG	TG	TG	TG	TG	TG	TG	TG	TG	TG	TT	TG	TG	GG	TG	TT	GG	TG	TG	GG	TG	TT	TG	TT	GG	TT	TG	TG	TG	TG	TG	TG	TG	TG	TG
C	T	Informative	UNC317129	1	26104098	TC	TC	TT	TC	TC	TT	TC	TT	CC	TC	TC	TC	TC	TC	TC	TC	TC	TC	TC	TT	TC	TC	CC	TC	TT	CC	TC	TC	CC	TC	TT	TC	TT	CC	TT	TC	TC	TC	TC	TC	TC	TC	TC	TC
T	C	Informative	UNC317647	1	26144613	TC	TC	CC	TC	TC	CC	TC	CC	TT	TC	TC	TC	TC	TC	TC	TC	TC	TC	TC	CC	TC	TC	TT	TC	CC	TT	TC	TC	TT	TC	CC	TC	CC	TT	CC	TC	TC	TC	TC	TC	TC	TC	TC	TC
C	T	Informative	UNC318124	1	26170270	TC	TC	TT	TC	TC	TT	TC	TT	CC	TC	TC	TC	TC	TC	TC	TC	TC	TC	TC	TT	TC	TC	CC	TC	TT	CC	TC	TC	CC	TC	TT	TC	TT	CC	TT	TC	TC	TC	TC	TC	TC	TC	TC	TC
A	G	Informative	UNCHS000298	1	26305269	AG	AG	GG	AG	AG	GG	AG	GG	AA	AG	AG	AG	AG	AG	AG	AG	AG	AG	AG	GG	AG	AG	AA	AG	GG	AA	AG	AG	AA	AG	GG	AG	GG	AA	GG	AG	AG	AG	AG	AG	AG	AG	AG	AG
T	C	Informative	UNC321690	1	26364847	TC	TC	CC	TC	TC	CC	TC	CC	TT	TC	TC	TC	TC	TC	TC	TC	TC	TC	TC	CC	TC	TC	TT	TC	CC	TT	TC	TC	TT	TC	CC	TC	CC	TT	CC	TC	TC	TC	TC	TC	TC	TC	TC	TC
A	G	Informative	UNC322195	1	26415534	AG	AG	GG	AG	AG	GG	AG	GG	AA	AG	AG	AG	AG	AG	AG	AG	AG	AG	AG	GG	AG	AG	AA	AG	GG	AA	AG	AG	AA	AG	GG	AG	GG	AA	GG	AG	AG	AG	AG	AG	AG	AG	AG	AG
C	T	Informative	UNCHS000300	1	26446358	TC	TC	TT	TC	TC	TT	TC	TT	CC	TC	TC	TC	TC	TC	TC	TC	TC	TC	TC	TT	TC	TC	CC	TC	TT	CC	TC	TC	CC	TC	TT	TC	TT	CC	TT	TC	TC	TC	TC	TC	TC	TC	TC	TC
C	T	Informative	JAX00245063	1	26467051	TC	TC	TT	TC	TC	TT	TC	TT	CC	TC	TC	TC	TC	TC	TC	TC	TC	TC	TC	TT	TC	TC	CC	TC	TT	CC	TC	TC	CC	TC	TT	TC	TT	CC	TT	TC	TC	TC	TC	TC	TC	TC	TC	TC
G	A	Informative	UNC323488	1	26511959	AG	AG	AA	AG	AG	AA	AG	AA	GG	AG	AG	AG	AG	AG	AG	AG	AG	AG	AG	AA	AG	AG	GG	AG	AA	GG	AG	AG	GG	AG	AA	AG	AA	GG	AA	AG	AG	AG	AG	AG	AG	AG	AG	AG
C	A	Informative	ICR4004	1	26830141	AC	AC	AA	AC	AC	AA	AC	AA	CC	AC	AC	AC	AC	AC	AC	AC	AC	AC	AC	AA	AC	AC	CC	AC	AA	CC	AC	AC	CC	AC	AA	AC	AA	CC	--	AC	AC	AC	AC	AC	AC	AC	AC	AC
A	G	Informative	ICR4005	1	26915602	AG	AG	GG	AG	AG	GG	AG	GG	AA	AG	AG	AG	AG	AG	AG	AG	AG	AG	AG	GG	AG	AG	AA	AG	GG	AA	AG	AG	AA	AG	GG	AG	GG	AA	GG	AG	AG	AG	AG	AG	AG	AG	AG	AG
T	C	Informative	JAX00001782	1	26970988	TC	TC	CC	TC	TC	CC	TC	CC	TT	TC	TC	TC	TC	TC	TC	TC	TC	TC	TC	CC	TC	TC	TT	TC	CC	TT	TC	TC	TT	TC	CC	TC	CC	TT	CC	TC	TC	TC	TC	TC	TC	TC	TC	TC
C	T	Informative	JAX00245154	1	27129375	TC	TC	TT	TC	TC	TT	TC	TT	CC	TC	TC	TC	TC	TC	TC	TC	TC	TC	TC	TT	TC	TC	CC	TC	TT	CC	TC	TC	CC	TC	TT	TC	TT	CC	TT	TC	TC	TC	TC	TC	TC	TC	TC	TC
A	G	Informative	UNC333485	1	27149115	AG	AG	GG	AG	AG	GG	AG	GG	AA	AG	AG	AG	AG	AG	AG	AG	AG	AG	AG	GG	AG	AG	AA	AG	GG	AA	AG	AG	AA	AG	GG	AG	GG	AA	GG	AG	AG	AG	AG	AG	AG	AG	AG	AG
G	A	Informative	ICR009	1	27279102	AG	AG	AA	AG	AG	AA	AG	AA	GG	AG	AG	AG	AG	AG	AG	AG	AG	AG	AG	AA	AG	AG	GG	AG	AA	GG	AG	AG	GG	AG	AA	AG	AA	GG	AA	AG	AG	AG	AG	AG	AG	AG	AG	AG
G	A	Informative	UNCHS000306	1	27310265	AG	AG	AA	AG	AG	AA	AG	AA	GG	AG	AG	AG	AG	AG	AG	AG	AG	AG	AG	AA	AG	AG	GG	AG	AA	GG	AG	AG	GG	AG	AA	AG	AA	GG	AA	AG	AG	AG	AG	AG	AG	AG	AG	AG
G	A	Informative	ICR010	1	27363145	AG	AG	AA	AG	AG	AA	AG	AA	GG	AG	AG	AG	AG	AG	AG	AG	AG	AG	AG	AA	AG	AG	GG	AG	AA	GG	AG	AG	GG	AG	AA	AG	AA	GG	AA	AG	AG	AG	AG	AG	AG	AG	AG	AG
T	C	Informative	ICR4010	1	27366449	TC	TC	CC	TC	TC	CC	TC	CC	TT	TC	TC	TC	TC	TC	TC	TC	TC	TC	TC	CC	TC	TC	TT	TC	CC	TT	TC	TC	TT	TC	CC	TC	CC	TT	CC	TC	TC	TC	TC	TC	TC	TC	TC	TC
G	A	Informative	UNC337071	1	27421620	AG	AG	AA	AG	AG	AA	AG	AA	GG	AG	AG	AG	AG	AG	AG	AG	AG	AG	AG	AA	AG	AG	GG	AG	AA	GG	AG	AG	GG	AG	AA	AG	AA	GG	AA	AG	AG	AG	AG	AG	AG	AG	AG	AG
G	T	Informative	JAX00001821	1	27495531	TG	TG	TT	TG	TG	TT	TG	TT	GG	TG	TG	TG	TG	TG	TG	TG	TG	TG	TG	TT	TG	TG	GG	TG	TT	GG	TG	TG	GG	TG	TT	TG	TT	GG	TT	TG	TG	TG	TG	TG	TG	TG	TG	TG
C	A	Informative	ICR011	1	27551885	AC	AC	AA	AC	AC	AA	AC	AA	CC	AC	AC	AC	AC	AC	AC	AC	AC	AC	AC	AA	AC	AC	CC	AC	AA	CC	AC	AC	CC	AC	AA	AC	AA	CC	AA	AC	AC	AC	AC	AC	AC	AC	AC	AC
C	A	Informative	ICR012	1	27637998	AC	AC	AA	AC	AC	AA	AC	AA	CC	AC	AC	AC	AC	AC	AC	AC	AC	AC	AC	AA	AC	AC	CC	AC	AA	CC	AC	AC	CC	AC	AA	AC	AA	CC	AA	AC	AC	AC	AC	AC	AC	AC	AC	AC
T	C	Informative	ICR4012	1	27638804	TC	TC	CC	TC	TC	CC	TC	CC	TT	TC	TC	TC	TC	TC	TC	TC	TC	TC	TC	CC	TC	TC	TT	TC	CC	TT	TC	TC	TT	TC	CC	TC	CC	TT	CC	TC	TC	TC	TC	TC	TC	TC	TC	TC
G	T	Informative	ICR013	1	27726607	TG	TG	TT	TG	TG	TT	TG	TT	GG	TG	TG	TG	TG	TG	TG	TG	TG	TG	TG	TT	TG	TG	GG	TG	TT	GG	TG	TG	GG	TG	TT	TG	TT	GG	TT	TG	TG	TG	TG	TG	TG	TG	TG	TG
C	T	Informative	UNC340151	1	27730678	TC	TC	TT	TC	TC	TT	TC	TT	CC	TC	TC	TC	TC	TC	TC	TC	TC	TC	TC	TT	TC	TC	CC	TC	TT	CC	TC	TC	CC	TC	TT	TC	TT	CC	TT	TC	TC	TC	TC	TC	TC	TC	TC	TC
T	C	Informative	UNCHS000309	1	27779804	TC	TC	CC	TC	TC	CC	TC	CC	TT	TC	TC	TC	TC	TC	TC	TC	TC	TC	TC	CC	TC	TC	TT	TC	CC	TT	TC	TC	TT	TC	CC	TC	CC	TT	CC	TC	TC	TC	TC	TC	TC	TC	TC	TC
G	A	Informative	UNCHS000310	1	27783810	AG	AG	AA	AG	AG	AA	AG	AA	GG	AG	AG	AG	AG	AG	AG	AG	AG	AG	AG	AA	AG	AG	GG	AG	AA	GG	AG	AG	GG	AG	AA	AG	AA	GG	AA	AG	AG	AG	AG	AG	AG	AG	AG	AG
A	G	Informative	UNCHS000311	1	27811637	AG	AG	GG	AG	AG	GG	AG	GG	AA	AG	AG	AG	AG	AG	AG	AG	AG	AG	AG	GG	AG	AG	AA	AG	GG	AA	AG	AG	AA	AG	GG	AG	GG	AA	GG	AG	AG	AG	AG	AG	AG	AG	--	--
C	T	Informative	ICR014	1	27818401	TC	TC	TT	TC	TC	TT	TC	TT	CC	TC	TC	TC	TC	TC	TC	TC	TC	TC	TC	TT	TC	TC	CC	TC	TT	CC	TC	TC	CC	TC	TT	TC	TT	CC	TT	TC	TC	TC	TC	TC	TC	TC	TC	TC
A	C	Informative	ICR4014	1	27818651	AC	AC	CC	AC	AC	CC	AC	CC	--	AC	AC	AC	AC	AC	AC	AC	AC	AC	AC	CC	AC	AC	AA	AC	CC	AA	AC	AC	AA	AC	CC	AC	CC	--	CC	AC	AC	AC	AC	AC	AC	AC	AC	AC
A	G	Informative	UNCHS000312	1	27823414	AG	AG	GG	--	AG	GG	AG	GG	AA	AG	AG	--	AG	AG	AG	AG	AG	AG	AG	GG	AG	AG	AA	AG	GG	AA	AG	AG	AA	AG	GG	AG	GG	AA	GG	AG	AG	AG	AG	AG	AG	AG	AG	AG
A	G	Informative	ICR015	1	27904191	AG	AG	GG	AG	AG	GG	AG	GG	AA	AG	AG	AG	AG	AG	AG	AG	AG	AG	AG	GG	AG	AG	AA	AG	GG	AA	AG	AG	AA	AG	GG	AG	GG	--	GG	AG	AG	AG	AG	AG	AG	AG	AG	AG
T	C	Informative	JAX00001856	1	27943034	TC	TC	CC	TC	TC	CC	TC	CC	TT	TC	TC	TC	TC	TC	TC	TC	TC	TC	TC	CC	TC	TC	TT	TC	CC	TT	TC	TC	TT	TC	CC	TC	CC	TT	CC	TC	TC	TC	TC	TC	TC	TC	TC	TC
G	A	Informative	UNCHS000314	1	28082728	AG	AG	AA	AG	AG	AA	AG	AA	GG	AG	AG	AG	AG	AG	AG	AG	AG	AG	AG	AA	AG	AG	GG	AG	AA	GG	AG	AG	GG	AG	AA	AG	AA	GG	AA	AG	AG	AG	AG	AG	AG	AG	AG	AG
A	C	Informative	UNCHS000323	1	28274442	AC	AC	CC	AC	AC	CC	AC	CC	AA	AC	AC	AC	AC	AC	AC	AC	AC	AC	AC	CC	AC	AC	AA	AC	CC	AA	AC	AC	AA	AC	CC	AC	CC	AA	CC	AC	AC	AC	AC	AC	AC	AC	AC	AC
C	T	Informative	UNCHS000325	1	28559072	TC	TC	TT	TC	TC	TT	TC	TT	CC	TC	TC	TC	TC	TC	TC	TC	TC	TC	TC	TT	TC	TC	CC	TC	TT	CC	TC	TC	CC	TC	TT	TC	TT	CC	TT	TC	TC	TC	TC	TC	TC	TC	TC	TC
C	T	Informative	JAX00001921	1	28818395	TC	TC	TT	TC	TC	TT	TC	TT	CC	TC	TC	TC	TC	TC	TC	TC	TC	TC	TC	TT	TC	TC	CC	TC	TT	CC	TC	TC	CC	TC	TT	TC	TT	CC	TT	TC	TC	TC	TC	TC	TC	TC	TC	TC
G	A	Informative	ICR025	1	28929820	AG	AG	AA	AG	AG	AA	AG	AA	GG	AG	AG	AG	AG	AG	AG	AG	AG	AG	AG	AA	AG	AG	GG	AG	AA	GG	AG	AG	GG	AG	AA	AG	AA	GG	AA	AG	AG	AG	AG	AG	AG	AG	AG	AG
G	A	Informative	UNC352920	1	28941469	AG	AG	AA	AG	AG	AA	AG	AA	GG	AG	AG	AG	AG	AG	AG	AG	AG	AG	AG	AA	AG	AG	GG	AG	AA	GG	AG	AG	GG	AG	AA	AG	AA	GG	AA	AG	AG	AG	AG	AG	AG	AG	AG	AG
T	C	Informative	ICR4026	1	29027145	TC	TC	CC	TC	TC	CC	TC	CC	TT	TC	TC	TC	TC	TC	TC	TC	TC	TC	TC	CC	TC	TC	TT	TC	CC	TT	TC	TC	TT	TC	CC	TC	CC	TT	CC	TC	TC	TC	TC	TC	TC	TC	TC	TC
A	G	Informative	JAX00001940	1	29058511	AG	AG	GG	AG	AG	GG	AG	GG	AA	AG	AG	AG	AG	AG	AG	AG	AG	AG	AG	GG	AG	AG	AA	AG	GG	AA	AG	AG	AA	AG	GG	AG	GG	AA	GG	AG	AG	AG	AG	AG	AG	AG	AG	AG
T	G	Informative	UNCJPD000079	1	29081769	TG	TT	TT	TG	TG	TG	TG	TG	TG	GG	GG	TG	TG	TT	GG	TG	TT	TG	TG	GG	GG	TG	TT	GG	GG	TT	TT	TT	GG	TT	TG	TT	TG	GG	TT	TT	TT	GG	TG	TT	TG	TG	TG	GG
A	G	Informative	ICR027	1	29112201	AG	AG	GG	AG	AG	GG	AG	GG	AA	AG	AG	AG	AG	AG	AG	AG	AG	AG	AG	GG	AG	AG	AA	AG	GG	AA	AG	AG	AA	AG	GG	AG	GG	AA	GG	AG	AG	AG	AG	AG	AG	AG	AG	AG
A	C	Informative	ICR4027	1	29115724	AC	AC	CC	AC	AC	CC	AC	CC	--	AC	AC	AC	AC	AC	AC	--	AC	AC	AC	CC	AC	AC	AA	AC	CC	AA	AC	AC	AA	AC	CC	AC	CC	--	CC	AC	AC	AC	AC	AC	AC	AC	AC	AC
G	A	Informative	JAX00001945	1	29125053	AG	AG	AA	AG	AG	AA	AG	AA	GG	AG	AG	AG	AG	AG	AG	AG	AG	AG	AG	AA	AG	AG	GG	AG	AA	GG	AG	AG	GG	AG	AA	AG	AA	GG	AA	AG	AG	AG	AG	AG	AG	AG	AG	AG
C	T	Informative	UNCHS000329	1	29133407	--	TC	TT	TC	TC	TT	TC	TT	CC	TC	TC	TC	TC	TC	TC	TC	TC	TC	TC	TT	TC	TC	CC	TC	TT	CC	TC	TC	CC	TC	TT	TC	TT	CC	TT	TC	TC	TC	TC	TC	TC	TC	TC	TC
G	A	Informative	UNCHS000332	1	29145330	AG	AG	AA	AG	AG	AA	AG	AA	GG	AG	AG	AG	AG	AG	AG	AG	AG	AG	AG	AA	AG	AG	GG	AG	AA	GG	AG	AG	GG	AG	AA	AG	AA	GG	AA	AG	AG	AG	AG	AG	AG	AG	AG	AG
A	G	Informative	ICR028	1	29190069	AG	AG	GG	AG	AG	GG	AG	GG	AA	AG	AG	AG	AG	AG	AG	AG	AG	AG	AG	GG	AG	AG	AA	AG	GG	AA	AG	AG	AA	AG	GG	AG	GG	AA	GG	AG	AG	AG	AG	AG	AG	AG	AG	AG
G	A	Informative	ICR4028	1	29191006	AG	AG	AA	AG	AG	AA	AG	AA	GG	AG	AG	AG	AG	AG	AG	AG	AG	AG	AG	AA	AG	AG	GG	AG	AA	GG	AG	AG	GG	AG	AA	AG	AA	GG	AA	AG	AG	AG	AG	AG	AG	AG	AG	AG
C	T	Informative	JAX00245388	1	29197700	TC	TC	TT	TC	TC	TT	TC	TT	CC	TC	TC	TC	TC	TC	TC	TC	TC	TC	TC	TT	TC	TC	CC	TC	TT	CC	TC	TC	CC	TC	TT	TC	TT	CC	TT	TC	TC	TC	TC	TC	TC	TC	TC	TC
A	C	Informative	ICR029	1	29277869	AC	AC	CC	AC	AC	CC	AC	CC	AA	AC	AC	AC	AC	AC	AC	AC	AC	AC	AC	CC	AC	AC	AA	AC	CC	AA	AC	AC	AA	AC	CC	AC	CC	AA	CC	AC	AC	AC	AC	AC	AC	AC	AC	AC
C	A	Informative	UNCHS000333	1	29286855	AC	AC	AA	AC	AC	AA	AC	AA	CC	AC	AC	AC	AC	AC	AC	AC	AC	AC	AC	AA	AC	AC	CC	AC	AA	CC	AC	AC	CC	AC	AA	AC	AA	CC	AA	AC	AC	AC	AC	AC	AC	AC	AC	AC
G	A	Informative	UNCHS000334	1	29290563	AG	AG	AA	AG	AG	AA	AG	AA	GG	AG	AG	AG	AG	AG	AG	AG	AG	AG	AG	AA	AG	AG	GG	AG	AA	GG	AG	AG	GG	AG	AA	AG	AA	GG	AA	AG	AG	AG	AG	AG	AG	AG	AG	AG
G	A	Informative	JAX00001962	1	29354689	AG	AG	AA	AG	AG	AA	AG	AA	GG	AG	AG	AG	AG	AG	AG	AG	AG	AG	AG	AA	AG	AG	GG	AG	AA	GG	AG	AG	GG	AG	AA	AG	AA	GG	AA	AG	AG	AG	AG	AG	AG	AG	AG	AG
T	C	Informative	ICR030	1	29364146	TC	TC	CC	TC	TC	CC	TC	CC	TT	TC	TC	TC	TC	TC	TC	TC	TC	TC	TC	CC	TC	TC	TT	TC	CC	TT	TC	TC	TT	TC	CC	TC	CC	TT	CC	TC	TC	TC	TC	TC	TC	TC	TC	TC
C	A	Informative	JAX00001969	1	29452262	AC	AC	AA	AC	AC	AA	AC	AA	CC	AC	AC	AC	AC	AC	AC	AC	AC	AC	AC	AA	AC	AC	CC	AC	AA	CC	AC	AC	CC	AC	AA	AC	AA	CC	AA	AC	AC	AC	AC	AC	AC	AC	AC	AC
T	G	Informative	ICR031	1	29549490	TG	TG	GG	TG	TG	GG	TG	GG	TT	TG	TG	TG	TG	TG	TG	TG	TG	TG	TG	GG	TG	TG	TT	TG	GG	TT	TG	TG	TT	TG	GG	TG	GG	TT	GG	TG	TG	TG	TG	TG	TG	TG	TG	TG
G	T	Informative	ICR4031	1	29551988	TG	TG	TT	TG	TG	TT	TG	TT	GG	TG	TG	TG	TG	TG	TG	TG	TG	TG	TG	TT	TG	TG	GG	TG	TT	GG	TG	TG	GG	TG	TT	TG	TT	GG	TT	TG	TG	TG	TG	TG	TG	TG	TG	TG
T	C	Informative	JAX00001981	1	29619299	TC	TC	CC	TC	TC	CC	TC	CC	TT	TC	TC	TC	TC	TC	TC	TC	TC	TC	TC	CC	TC	TC	TT	TC	CC	TT	TC	TC	TT	TC	CC	TC	CC	TT	CC	TC	TC	TC	TC	TC	TC	TC	TC	TC
A	C	Informative	UNC361622	1	29634567	AC	AC	CC	AC	AC	CC	AC	CC	AA	AC	AC	AC	AC	AC	AC	AC	AC	AC	AC	CC	AC	AC	AA	AC	CC	AA	AC	AC	AA	AC	CC	AC	CC	AA	CC	AC	AC	AC	AC	AC	AC	AC	AC	AC
G	A	Informative	ICR033	1	29730273	AG	AG	AA	AG	AG	AA	AG	AA	GG	AG	AG	AG	AG	AG	AG	AG	AG	AG	AG	AA	AG	AG	GG	AG	AA	GG	AG	AG	GG	AG	AA	AG	AA	GG	AA	AG	AG	AG	AG	AG	AG	AG	AG	AG
T	C	Informative	JAX00245451	1	29744936	TC	TC	CC	TC	TC	CC	TC	CC	TT	TC	TC	TC	TC	TC	TC	TC	TC	TC	TC	CC	TC	TC	TT	TC	CC	TT	TC	TC	TT	TC	CC	TC	CC	TT	CC	TC	TC	TC	TC	TC	TC	TC	TC	TC
T	C	Informative	JAX00245451r	1	29744936	TC	TC	CC	TC	TC	CC	TC	CC	TT	TC	TC	TC	TC	TC	TC	TC	TC	TC	TC	CC	TC	TC	TT	TC	CC	TT	TC	TC	TT	TC	CC	TC	CC	TT	CC	TC	TC	TC	TC	TC	TC	TC	TC	TC
G	A	Informative	UNCHS000337	1	30039679	AG	AG	AA	AG	AG	AA	AG	AA	GG	AG	AG	AG	AG	AG	AG	AG	AG	AG	AG	AA	AG	AG	GG	AG	AA	GG	AG	AG	GG	AG	AA	AG	AA	GG	AA	AG	AG	AG	AG	AG	AG	AG	AG	AG
C	T	Informative	UNC365663	1	30066465	TC	TC	TT	TC	TC	TT	TC	TT	CC	TC	TC	TC	TC	TC	TC	TC	TC	TC	TC	TT	TC	TC	CC	TC	TT	CC	TC	TC	CC	TC	TT	TC	TT	CC	TT	TC	TC	TC	TC	TC	TC	TC	TC	TC
G	A	Informative	UNCHS000342	1	30140167	AG	AG	AA	AG	AG	AA	AG	AA	GG	AG	AG	AG	AG	AG	AG	AG	AG	AG	AG	AA	AG	AG	GG	AG	AA	GG	AG	AG	GG	AG	AA	AG	AA	GG	AA	AG	AG	AG	AG	AG	AG	AG	AG	AG
A	C	Informative	JAX00002024	1	30183383	AC	AC	CC	AC	AC	CC	AC	CC	AA	AC	AC	AC	AC	AC	AC	AC	AC	AC	AC	CC	AC	AC	AA	AC	CC	AA	AC	AC	AA	AC	CC	AC	CC	AA	CC	AC	AC	AC	AC	AC	AC	AC	AC	AC
C	T	Informative	ICR038	1	30187631	TC	TC	TT	TC	TC	TT	TC	TT	CC	TC	TC	TC	TC	TC	TC	TC	TC	TC	TC	TT	TC	TC	CC	TC	TT	CC	TC	TC	CC	TC	TT	TC	TT	CC	TT	TC	TC	TC	TC	TC	TC	TC	TC	TC
T	C	Informative	UNC369354	1	30480686	TC	TC	CC	TC	TC	CC	TC	CC	TT	TC	TC	TC	TC	TC	TC	TC	TC	TC	TC	CC	TC	TC	TT	TC	CC	TT	TC	TC	TT	TC	CC	TC	CC	TT	CC	TC	TC	TC	TC	TC	TC	TC	TC	TC
A	C	Informative	UNCHS000348	1	30758645	AC	AC	CC	AC	AC	CC	AC	CC	AA	AC	AC	AC	AC	AC	AC	AC	AC	AC	AC	CC	AC	AC	AA	AC	CC	AA	AC	AC	AA	AC	CC	AC	CC	AA	CC	AC	AC	AC	AC	AC	AC	AC	AC	AC
C	A	Informative	JAX00002067	1	30767351	AC	AC	AA	AC	AC	AA	AC	AA	CC	AC	AC	AC	AC	AC	AC	AC	AC	AC	AC	AA	AC	AC	CC	AC	AA	CC	AC	AC	CC	AC	AA	AC	AA	CC	AA	AC	AC	AC	AC	AC	AC	AC	AC	AC
T	C	Informative	UNC372374	1	30815119	TC	TC	CC	TC	TC	CC	TC	CC	TT	TC	TC	TC	TC	TC	TC	TC	TC	TC	TC	CC	TC	TC	TT	TC	CC	TT	TC	TC	TT	TC	CC	TC	CC	TT	CC	TC	TC	TC	TC	TC	TC	TC	TC	TC
T	C	Informative	UNCHS000349	1	30870327	TC	TC	CC	TC	--	CC	TC	CC	TT	TC	TC	TC	TC	TC	TC	TC	TC	TC	TC	CC	TC	TC	TT	TC	CC	TT	TC	TC	TT	TC	CC	TC	CC	TT	CC	TC	TC	TC	TC	TC	TC	TC	TC	TC
A	G	Informative	UNCHS000350	1	30872747	AG	AG	GG	AG	AG	GG	AG	GG	AA	AG	AG	AG	AG	AG	AG	AG	AG	AG	AG	GG	AG	AG	AA	AG	GG	AA	AG	AG	AA	AG	GG	AG	GG	AA	GG	AG	AG	AG	AG	AG	AG	AG	AG	AG
G	A	Informative	UNCHS000351	1	30895419	AG	AG	AA	AG	AG	AA	AG	AA	GG	AG	AG	AG	AG	AG	AG	AG	AG	AG	AG	AA	AG	AG	GG	AG	AA	GG	AG	AG	GG	AG	AA	AG	AA	GG	AA	AG	AG	AG	AG	AG	AG	AG	AG	AG
G	A	Informative	UNC373330	1	30902434	AG	AG	AA	AG	AG	AA	AG	AA	GG	AG	AG	AG	AG	AG	AG	AG	AG	AG	AG	AA	AG	AG	GG	AG	AA	GG	AG	AG	GG	AG	AA	AG	AA	GG	AA	AG	AG	AG	AG	AG	AG	AG	AG	AG
G	A	Informative	UNCHS000352	1	30902434	AG	AG	AA	AG	AG	AA	AG	AA	GG	AG	AG	AG	AG	AG	AG	AG	AG	AG	AG	AA	AG	AG	GG	AG	AA	GG	AG	AG	GG	AG	AA	AG	AA	GG	AA	AG	AG	AG	AG	AG	AG	AG	AG	AG
C	T	Informative	UNCHS000353	1	30905683	TC	TC	TT	TC	TC	TT	TC	TT	CC	TC	TC	TC	TC	TC	TC	TC	TC	TC	TC	TT	TC	TC	CC	TC	TT	CC	TC	TC	CC	TC	TT	TC	TT	CC	TT	TC	TC	TC	TC	TC	TC	TC	TC	TC
C	T	Informative	UNCHS000354	1	30908069	TC	TC	TT	TC	TC	TT	TC	TT	CC	TC	TC	TC	TC	TC	TC	TC	TC	TC	TC	TT	TC	TC	CC	TC	TT	CC	TC	TC	CC	TC	TT	TC	TT	CC	TT	TC	TC	TC	TC	TC	TC	TC	TC	TC
A	G	Informative	UNC374016	1	30971846	AG	AG	GG	AG	AG	GG	AG	GG	AA	AG	AG	AG	AG	AG	AG	AG	AG	AG	AG	GG	AG	AG	AA	AG	GG	AA	AG	AG	AA	AG	GG	AG	GG	AA	GG	AG	AG	AG	AG	AG	AG	AG	AG	AG
T	C	Informative	JAX00002092	1	31104390	TC	TC	CC	TC	TC	CC	TC	CC	TT	TC	TC	TC	TC	TC	TC	TC	TC	TC	TC	CC	TC	TC	TT	TC	CC	TT	TC	TC	TT	TC	CC	TC	CC	TT	CC	TC	TC	TC	TC	TC	TC	TC	TC	TC
G	A	Informative	JAX00245639	1	31115144	AG	AG	AA	AG	AG	AA	AG	AA	GG	AG	AG	AG	AG	AG	AG	AG	AG	AG	AG	AA	AG	AG	GG	AG	AA	GG	AG	AG	GG	AG	AA	AG	AA	GG	AA	AG	AG	AG	AG	AG	AG	AG	AG	AG
G	A	Informative	UNC375193	1	31115770	AG	AG	AA	AG	AG	AA	AG	AA	GG	AG	AG	AG	AG	AG	AG	AG	AG	AG	AG	AA	AG	AG	GG	AG	AA	GG	AG	AG	GG	AG	AA	AG	AA	GG	AA	AG	AG	AG	AG	AG	AG	AG	AG	AG
C	T	Informative	UNCHS000359	1	31116476	TC	TC	TT	TC	TC	TT	TC	TT	CC	TC	TC	TC	TC	TC	TC	TC	TC	TC	TC	TT	TC	TC	CC	TC	TT	CC	TC	TC	CC	TC	TT	TC	TT	CC	TT	TC	TC	TC	TC	TC	TC	TC	TC	TC
C	A	Informative	UNCHS000361	1	31460683	AC	AC	AA	AC	AC	AA	AC	AA	CC	AC	AC	AC	AC	AC	AC	AC	AC	AC	AC	AA	AC	AC	CC	AC	AA	CC	AC	AC	CC	AC	AA	AC	AA	CC	AA	AC	AC	AC	AC	AC	AC	AC	AC	AC
G	A	Informative	UNC379113	1	31464533	AG	AG	AA	AG	AG	AA	AG	AA	GG	AG	AG	AG	AG	AG	AG	AG	AG	AG	AG	AA	AG	AG	GG	AG	AA	GG	AG	AG	GG	AG	AA	AG	AA	GG	AA	AG	AG	AG	AG	AG	AG	AG	AG	AG
G	A	Informative	UNCHS000362	1	31464533	AG	AG	AA	AG	AG	AA	AG	AA	GG	AG	AG	AG	AG	AG	AG	AG	AG	AG	AG	AA	AG	AG	GG	AG	AA	GG	AG	AG	GG	AG	AA	AG	AA	GG	AA	AG	AG	AG	AG	AG	AG	AG	AG	AG
C	A	Informative	UNC380599	1	31616026	AC	AC	AA	AC	AC	AA	AC	AA	CC	AC	AC	AC	AC	AC	AC	AC	AC	AC	AC	AA	AC	AC	CC	AC	AA	CC	AC	AC	CC	AC	AA	AC	AA	CC	AA	AC	AC	AC	AC	AC	AC	AC	AC	AC
A	G	Informative	UNC381552	1	31719870	GG	GG	GG	GG	GG	GG	GG	GG	--	GG	GG	GG	GG	GG	GG	GG	GG	GG	GG	GG	GG	GG	--	GG	GG	--	GG	GG	--	GG	GG	GG	GG	--	GG	GG	GG	GG	GG	GG	GG	GG	GG	GG
A	C	Informative	UNCHS000364	1	31720551	AC	AC	CC	AC	AC	CC	AC	CC	AA	AC	AC	AC	AC	AC	AC	AC	AC	AC	AC	CC	AC	AC	AA	AC	CC	AA	AC	AC	AA	AC	CC	AC	CC	AA	CC	AC	AC	AC	AC	AC	AC	AC	AC	AC
G	T	Informative	UNC382234	1	31785145	TG	TG	TT	TG	TG	TT	TG	TT	GG	TG	TG	TG	TG	TG	TG	TG	TG	TG	TG	TT	TG	TG	GG	TG	TT	GG	TG	TG	GG	TG	TT	TG	TT	GG	TT	TG	TG	TG	TG	TG	TG	TG	TG	TG
T	C	Informative	UNCHS000365	1	31861652	TC	TC	CC	TC	TC	CC	TC	CC	TT	TC	TC	TC	TC	TC	TC	TC	TC	TC	TC	CC	TC	TC	TT	TC	CC	TT	TC	TC	TT	TC	CC	TC	CC	TT	CC	TC	TC	TC	TC	TC	TC	TC	TC	TC
G	A	Informative	UNC383274	1	31914263	AG	AG	AA	AG	AG	AA	AG	AA	GG	AG	AG	AG	AG	AG	AG	AG	AG	AG	AG	AA	AG	AG	GG	AG	AA	GG	AG	AG	GG	AG	AA	AG	AA	GG	AA	AG	AG	AG	AG	AG	AG	AG	AG	AG
A	G	Informative	UNC383727	1	31941420	AG	AG	GG	AG	AG	GG	AG	GG	AA	AG	AG	AG	AG	AG	AG	AG	AG	AG	AG	GG	AG	AG	AA	AG	GG	AA	AG	AG	AA	AG	GG	AG	GG	AA	GG	AG	AG	AG	AG	AG	AG	AG	AG	AG
G	A	Informative	UNCHS000368	1	32053062	AG	AG	AA	AG	AG	AA	AG	AA	GG	AG	AG	AG	AG	AG	AG	AG	AG	AG	AG	AA	AG	AG	GG	AG	AA	GG	AG	AG	GG	AG	AA	AG	AA	GG	AA	AG	AG	AG	AG	AG	AG	AG	AG	AG
T	G	Informative	UNCHS000369	1	32134940	TG	TG	GG	TG	TG	GG	TG	GG	TT	TG	TG	TG	TG	TG	TG	TG	TG	TG	TG	GG	TG	TG	TT	TG	GG	TT	TG	TG	TT	TG	GG	TG	GG	TT	GG	TG	TG	TG	TG	TG	TG	TG	TG	TG
G	A	Informative	UNCHS000370	1	32137158	AG	AG	AA	AG	AG	AA	AG	AA	GG	AG	AG	AG	AG	AG	AG	AG	AG	AG	AG	AA	AG	AG	GG	AG	AA	GG	AG	AG	GG	AG	AA	AG	AA	GG	AA	AG	AG	AG	AG	AG	AG	AG	AG	AG
G	A	Informative	UNC385417	1	32139079	AG	AG	AA	AG	AG	AA	AG	AA	GG	AG	AG	AG	AG	AG	AG	AG	AG	AG	AG	AA	AG	AG	GG	AG	AA	GG	AG	AG	GG	AG	AA	AG	AA	GG	AA	AG	AG	AG	AG	AG	AG	AG	AG	AG
A	G	Informative	UNCHS000371	1	32145590	AG	AG	GG	AG	AG	GG	AG	GG	AA	AG	AG	AG	AG	AG	AG	AG	AG	AG	AG	GG	AG	AG	AA	AG	GG	AA	AG	AG	AA	AG	GG	AG	GG	AA	GG	AG	AG	AG	AG	AG	AG	AG	AG	AG
T	C	Informative	UNCHS000374	1	32165791	TC	TC	CC	TC	TC	CC	TC	CC	TT	TC	TC	TC	TC	TC	TC	TC	TC	TC	TC	CC	TC	TC	TT	TC	CC	TT	TC	TC	TT	TC	CC	TC	CC	TT	CC	TC	TC	TC	TC	TC	TC	TC	TC	TC
C	T	Informative	UNC385804	1	32169148	TC	TC	TT	TC	TC	TT	TC	TT	CC	TC	TC	TC	TC	TC	TC	TC	TC	TC	TC	TT	TC	TC	CC	TC	TT	CC	TC	TC	CC	TC	TT	TC	TT	CC	TT	TC	TC	TC	TC	TC	TC	TC	TC	TC
A	G	Informative	UNC386035	1	32223925	AG	AG	GG	AG	AG	GG	AG	GG	AA	AG	AG	AG	AG	AG	AG	AG	AG	AG	AG	GG	AG	AG	AA	AG	GG	AA	AG	AG	AA	AG	GG	AG	GG	AA	GG	AG	AG	AG	AG	AG	AG	AG	AG	AG
A	C	Informative	UNCHS000376	1	32301315	AC	AC	CC	AC	AC	CC	AC	CC	AA	AC	AC	AC	AC	AC	AC	AC	AC	AC	AC	CC	AC	AC	AA	AC	CC	AA	AC	AC	AA	AC	CC	AC	CC	AA	CC	AC	AC	AC	AC	AC	AC	AC	AC	AC
G	A	Informative	UNC387018	1	32310223	AG	AG	AA	AG	AG	AA	AG	AA	GG	AG	AG	AG	AG	AG	AG	AG	AG	AG	AG	AA	AG	AG	GG	AG	AA	GG	AG	AG	GG	AG	AA	AG	AA	GG	AA	AG	AG	AG	AG	AG	AG	AG	AG	AG
C	T	Informative	UNCHS000377	1	32366971	TC	TC	TT	TC	TC	TT	TC	TT	CC	TC	TC	TC	TC	TC	TC	TC	TC	TC	TC	TT	TC	TC	CC	TC	TT	CC	TC	TC	CC	TC	TT	TC	TT	CC	TT	TC	TC	TC	TC	TC	TC	TC	TC	TC
T	C	Informative	UNC388491	1	32400679	TC	TC	CC	TC	TC	CC	TC	CC	TT	TC	TC	TC	TC	TC	TC	TC	TC	TC	TC	CC	TC	TC	TT	TC	CC	TT	TC	TC	TT	TC	CC	TC	CC	TT	CC	TC	TC	TC	TC	TC	TC	TC	TC	TC
T	C	Informative	UNCHS000379	1	32400679	TC	TC	CC	TC	TC	CC	TC	CC	TT	TC	TC	TC	TC	TC	TC	TC	TC	TC	TC	CC	TC	TC	TT	TC	CC	TT	TC	TC	TT	TC	CC	TC	CC	TT	CC	TC	TC	TC	TC	TC	TC	TC	TC	TC
G	T	Informative	UNCHS000380	1	32403603	TG	TG	TT	TG	TG	TT	TG	TT	GG	TG	TG	TG	TG	TG	TG	TG	TG	TG	TG	TT	TG	TG	GG	TG	TT	GG	TG	TG	GG	TG	TT	TG	TT	GG	TT	TG	TG	TG	TG	TG	TG	TG	TG	TG
T	C	Informative	UNC389166	1	32455171	TC	TC	CC	TC	TC	CC	TC	CC	TT	TC	TC	TC	TC	TC	TC	TC	TC	TC	TC	CC	TC	TC	TT	TC	CC	TT	TC	TC	TT	TC	CC	TC	CC	TT	CC	TC	TC	TC	TC	TC	TC	TC	TC	TC
A	G	Informative	UNC390305	1	32580358	AG	AG	GG	AG	AG	GG	AG	GG	AA	AG	AG	AG	AG	AG	AG	AG	AG	AG	AG	GG	AG	AG	AA	AG	GG	AA	AG	AG	AA	AG	GG	AG	GG	AA	GG	AG	AG	AG	AG	AG	AG	AG	AG	AG
G	A	Informative	UNC391961	1	32704834	AG	AG	AA	AG	AG	AA	AG	AA	GG	AG	AG	AG	AG	AG	AG	AG	AG	AG	AG	AA	AG	AG	GG	AG	AA	GG	AG	AG	GG	AG	AA	AG	AA	GG	AA	AG	AG	AG	AG	AG	AG	AG	AG	AG
C	T	Informative	UNC392954	1	32786423	TC	TC	TT	TC	TC	TT	TC	TT	CC	TC	TC	TC	TC	TC	TC	TC	TC	TC	TC	TT	TC	TC	CC	TC	TT	CC	TC	TC	CC	TC	TT	TC	TT	CC	TT	TC	TC	TC	TC	TC	TC	TC	TC	TC
T	G	Informative	UNC396884	1	33052438	TG	TT	GG	TG	TG	GG	TG	GG	TT	TG	TG	TG	TG	TG	TG	TG	TG	TG	TG	GG	TG	TG	TT	TG	GG	TT	TG	TG	TT	TG	GG	TG	GG	TT	GG	TG	TG	TG	TG	TG	TG	TG	TG	TG
T	C	Informative	UNC397206	1	33089274	TC	TT	CC	TC	TC	CC	TC	CC	TT	TC	TC	TC	TC	TC	TC	TC	TC	TC	TC	CC	TC	TC	TT	TC	CC	TT	TC	TC	TT	TC	CC	TC	CC	TT	CC	TC	TC	TC	TC	TC	TC	TC	TC	TC
T	C	Informative	UNC400048	1	33300681	TC	TT	CC	TC	TC	CC	TC	CC	TT	TC	TC	TC	TC	TC	TC	TC	TC	TC	TC	CC	TC	TC	TT	TC	CC	TT	TC	TC	TT	TC	CC	TC	CC	TT	CC	TC	TC	TC	TC	TC	TC	TC	TC	TC
C	A	Informative	UNCHS000388	1	33425096	AC	CC	AA	AC	AC	AA	AC	AA	CC	AC	AC	AC	AC	AC	AC	AC	AC	AC	AC	AA	AC	AC	CC	AC	AA	CC	AC	AC	CC	AC	AA	AC	AA	CC	AA	AC	AC	AC	AC	AC	AC	AC	AC	AC
A	G	Informative	UNC401821	1	33428548	AG	AA	GG	AG	AG	GG	AG	GG	AA	AG	AG	AG	AG	AG	AG	AG	AG	AG	AG	GG	AG	AG	AA	AG	GG	AA	AG	AG	AA	AG	GG	AG	GG	AA	GG	AG	AG	AG	AG	AG	AG	AG	AG	AG
C	T	Informative	UNC402209	1	33449127	TC	CC	TT	TC	TC	TT	TC	TT	CC	TC	TC	TC	TC	TC	TC	TC	TC	TC	TC	TT	TC	TC	CC	TC	TT	CC	TC	TC	CC	TC	TT	TC	TT	CC	TT	TC	TC	TC	TC	TC	TC	TC	TC	TC
C	T	Informative	UNC407455	1	33788247	TC	CC	TT	TC	TC	TT	TC	TT	CC	TC	TC	TC	TC	TC	TC	TC	TC	TC	TC	TT	TC	TC	CC	TC	TT	CC	TC	TC	CC	TC	TT	TC	TT	CC	TT	TC	TC	TC	TC	TC	TC	TC	TC	TC
C	A	Informative	JAX00246131	1	33796991	AC	CC	AA	AC	AC	AA	AC	AA	CC	AC	AC	AC	AC	AC	AC	AC	AC	AC	AC	AA	AC	AC	CC	AC	AA	CC	AC	AC	CC	AC	AA	AC	AA	CC	AA	AC	AC	AC	AC	AC	AC	AC	AC	AC
A	G	Informative	UNCHS000395	1	33820642	AG	AA	GG	AG	AG	GG	AG	GG	AA	AG	AG	AG	AG	AG	AG	AG	AG	AG	AG	GG	AG	AG	AA	AG	GG	AA	AG	AG	AA	AG	GG	AG	GG	AA	GG	AG	AG	AG	AG	AG	AG	AG	AG	AG
G	A	Informative	UNC408563	1	33872047	AG	GG	AA	AG	AG	AA	AG	AA	GG	AG	AG	AG	AG	AG	AG	AG	AG	AG	AG	AA	AG	AG	GG	AG	AA	GG	AG	AG	GG	AG	AA	AG	AA	GG	AA	AG	AG	AG	AG	AG	AG	AG	AG	AG
C	T	Informative	UNC408807	1	33884362	TC	CC	TT	TC	TC	TT	TC	TT	CC	TC	TC	TC	TC	TC	TC	TC	TC	TC	TC	TT	TC	TC	CC	TC	TT	CC	TC	TC	CC	TC	TT	TC	TT	CC	TT	TC	TC	TC	TC	TC	TC	TC	TC	TC
A	C	Informative	UNC410424	1	33959119	AC	AA	CC	AC	AC	CC	AC	CC	AA	AC	AC	AC	AC	AC	AC	AC	AC	AC	AC	CC	AC	AC	AA	AC	CC	AA	AC	AC	AA	AC	CC	AC	CC	AA	CC	AC	AC	AC	AC	AC	AC	AC	AC	AC
T	G	Informative	UNC411215	1	33997752	TG	TT	GG	TG	TG	GG	TG	GG	TT	TG	TG	TG	TG	TG	TG	TG	TG	TG	TG	GG	TG	TG	TT	TG	GG	TT	TG	TG	TT	TG	GG	TG	GG	TT	GG	TG	TG	TG	TG	TG	TG	TG	TG	TG
T	G	Informative	JAX00246189	1	34004210	TG	TT	GG	TG	TG	GG	TG	GG	TT	TG	TG	TG	TG	TG	TG	TG	TG	TG	TG	GG	TG	TG	TT	TG	GG	TT	TG	TG	TT	TG	GG	TG	GG	TT	GG	TG	TG	TG	TG	TG	TG	TG	TG	TG
A	C	Informative	UNC411472	1	34010288	AC	AA	CC	AC	AC	CC	AC	CC	AA	AC	AC	AC	AC	AC	AC	AC	AC	AC	AC	CC	AC	AC	AA	AC	CC	AA	AC	AC	AA	AC	CC	AC	CC	AA	CC	AC	AC	AC	AC	AC	AC	AC	AC	AC
T	C	Informative	UNC411848	1	34023753	TC	TT	CC	TC	TC	CC	TC	CC	TT	TC	TC	TC	TC	TC	TC	TC	TC	TC	TC	CC	TC	TC	TT	TC	CC	TT	TC	TC	TT	TC	CC	TC	CC	TT	CC	TC	TC	TC	TC	TC	TC	TC	TC	TC
G	A	Informative	UNC414561	1	34170548	AG	GG	AA	AG	AG	AA	AG	AA	GG	AG	AG	AG	AG	AG	AG	AG	AG	AG	AG	AA	AG	AG	GG	AG	AA	GG	AG	AG	GG	AG	AA	AG	AA	GG	AA	AG	AG	AG	AG	AG	AG	AG	AG	AG
G	A	Informative	UNC414867	1	34183498	AG	GG	AA	AG	AG	AA	AG	AA	GG	AG	AG	AG	AG	AG	AG	AG	AG	AG	AG	AA	AG	AG	GG	AG	AA	GG	AG	AG	GG	AG	AA	AG	AA	GG	AA	AG	AG	AG	AG	AG	AG	AG	AG	AG
A	G	Informative	UNCHS000403	1	34199851	AG	AA	GG	AG	AG	GG	AG	GG	AA	AG	AG	AG	AG	AG	AG	AG	AG	AG	AG	GG	AG	AG	AA	AG	GG	AA	AG	AG	AA	AG	GG	AG	GG	AA	GG	AG	AG	AG	AG	AG	AG	AG	AG	AG
A	G	Informative	UNCHS000404	1	34202383	AG	AA	GG	AG	AG	GG	AG	GG	AA	AG	AG	AG	AG	AG	AG	AG	AG	AG	AG	GG	AG	AG	AA	AG	GG	AA	AG	AG	AA	AG	GG	AG	GG	AA	GG	AG	AG	AG	AG	AG	AG	AG	AG	AG
A	C	Informative	UNC415288	1	34204056	AC	AA	CC	AC	AC	CC	AC	CC	AA	AC	AC	AC	AC	AC	AC	AC	AC	AC	AC	CC	AC	AC	AA	AC	CC	AA	AC	AC	AA	AC	CC	AC	CC	AA	CC	AC	AC	AC	AC	AC	AC	AC	AC	AC
T	G	Informative	UNC415620	1	34219806	TG	TT	GG	TG	TG	GG	TG	GG	TT	TG	TG	TG	TG	TG	TG	TG	TG	TG	TG	GG	TG	TG	TT	TG	GG	TT	TG	TG	TT	TG	GG	TG	GG	TT	GG	TG	TG	TG	TG	TG	TG	TG	TG	TG
A	G	Informative	UNC416008	1	34235468	AG	AA	GG	AG	AG	GG	AG	GG	AA	AG	AG	AG	AG	AG	AG	AG	AG	AG	AG	GG	AG	AG	AA	AG	GG	AA	AG	AG	AA	AG	GG	AG	GG	AA	GG	AG	AG	AG	AG	AG	AG	AG	AG	AG
A	G	Informative	UNC421584	1	34543977	AG	AA	GG	AG	AG	GG	AG	GG	AA	AG	AG	AG	AG	AG	AG	AG	AG	AG	AG	GG	AG	AG	AA	AG	GG	AA	AG	AG	AA	AG	GG	AG	GG	AA	GG	AG	AG	AG	AG	AG	AG	AG	AG	AG
G	A	Informative	UNC422528	1	34609362	AG	GG	AA	AG	AG	AA	AG	AA	GG	AG	AG	AG	AG	AG	AG	AG	AG	AG	AG	AA	AG	AG	GG	AG	AA	GG	AG	AG	GG	AG	AA	AG	AA	GG	AA	AG	AG	AG	AG	AG	AG	AG	AG	AG
C	T	Informative	JAX00246388	1	34683533	TC	CC	TT	TC	TC	TT	TC	TT	CC	TC	TC	TC	TC	TC	TC	TC	TC	TC	TC	TT	TC	TC	CC	TC	TT	CC	TC	TC	CC	TC	TT	TC	TT	CC	TT	TC	TC	TC	TC	TC	TC	TC	TC	TC
A	G	Informative	UNC425112	1	34736054	AG	AA	GG	AG	AG	GG	AG	GG	AA	AG	AG	AG	AG	AG	AG	AG	AG	AG	AG	GG	AG	AG	AA	AG	GG	AA	AG	AG	AA	AG	GG	AG	GG	AA	GG	AG	AG	AG	AG	AG	AG	AG	AG	AG
A	G	Informative	UNC425729	1	34763185	AG	AA	GG	AG	AG	GG	AG	GG	AA	AG	AG	AG	AG	AG	AG	AG	AG	AG	AG	GG	AG	AG	AA	AG	GG	AA	AG	AG	AA	AG	GG	AG	GG	AA	GG	AG	AG	AG	AG	AG	AG	AG	AG	AG
A	G	Informative	UNC426583	1	34815872	AG	AA	GG	AG	AG	GG	AG	GG	AA	AG	AG	AG	AG	AG	AG	AG	AG	AG	AG	GG	AG	AG	AA	AG	GG	AA	AG	AG	AA	AG	GG	AG	GG	AA	GG	AG	AG	AG	AG	AG	AG	AG	AG	AG
G	T	Informative	UNC427689	1	34872458	TG	GG	TT	TG	TG	TT	TG	TT	GG	TG	TG	TG	TG	TG	TG	TG	TG	TG	TG	TT	TG	TG	GG	TG	TT	GG	TG	TG	GG	TG	TT	TG	TT	GG	TT	TG	TG	TG	TG	TG	TG	TG	TG	TG
T	C	Informative	JAX00246468	1	34885492	TC	TT	CC	TC	TC	CC	TC	CC	TT	TC	TC	TC	TC	TC	TC	TC	TC	TC	TC	CC	TC	TC	TT	TC	CC	TT	TC	TC	TT	TC	CC	TC	CC	TT	CC	TC	TC	TC	TC	TC	TC	TC	TC	TC
T	C	Informative	JAX00002377	1	34885510	TC	TT	CC	TC	TC	CC	TC	CC	TT	TC	TC	TC	TC	TC	TC	TC	TC	TC	TC	CC	TC	TC	TT	TC	CC	TT	TC	TC	TT	TC	CC	TC	CC	TT	CC	TC	TC	TC	TC	TC	TC	TC	TC	TC
G	A	Informative	UNC429302	1	35008097	AG	GG	AA	AG	AG	AA	AG	AA	GG	AG	AG	AG	AG	AG	AG	AG	AG	AG	AG	AA	AG	AG	GG	AG	AA	GG	AG	AG	GG	AG	AA	AG	AA	GG	AA	AG	AG	AG	AG	AG	AG	AG	AG	AG
G	A	Informative	UNC429913	1	35040685	AG	GG	AA	AG	AG	AA	AG	AA	GG	AG	AG	AG	AG	AG	AG	AG	AG	AG	AG	AA	AG	AG	GG	AG	AA	GG	AG	AG	GG	AG	AA	AG	AA	GG	AA	AG	AG	AG	AG	AG	AG	AG	AG	AG
A	G	Informative	UNC430594	1	35092138	AG	AA	GG	AG	AG	GG	AG	GG	AA	AG	AG	AG	AG	AG	AG	AG	AG	AG	AG	GG	AG	AG	AA	AG	GG	AA	AG	AG	AA	AG	GG	AG	GG	AA	GG	AG	AG	AG	AG	AG	AG	AG	AG	AG
T	G	Informative	UNCHS000413	1	35106466	TG	TT	GG	TG	TG	GG	TG	GG	TT	TG	TG	TG	TG	TG	TG	TG	TG	TG	TG	GG	TG	TG	TT	TG	GG	TT	TG	TG	TT	TG	GG	TG	GG	TT	GG	TG	TG	TG	TG	TG	TG	TG	TG	TG
A	G	Informative	UNC432097	1	35179348	AG	AA	GG	AG	AG	GG	AG	GG	AA	AG	AG	AG	AG	AG	AG	AG	AG	AG	AG	GG	AG	AG	AA	AG	GG	AA	AG	AG	AA	AG	GG	AG	GG	AA	GG	AG	AG	AG	AG	AG	AG	AG	AG	AG
C	T	Informative	UNC432749	1	35209829	TC	CC	TT	TC	TC	TT	TC	TT	CC	TC	TC	TC	TC	TC	TC	TC	TC	TC	TC	TT	TC	TC	CC	TC	TT	CC	TC	TC	CC	TC	TT	TC	TT	CC	TT	TC	TC	TC	TC	TC	TC	TC	TC	TC
G	A	Informative	UNCHS000420	1	35290512	AG	GG	AA	AG	AG	AA	AG	AA	GG	AG	AG	AG	AG	AG	AG	AG	AG	AG	AG	AA	AG	AG	GG	AG	AA	GG	AG	AG	GG	AG	AA	AG	AA	GG	AA	AG	AG	AG	AG	AG	AG	AG	AG	AG
C	T	Informative	JAX00002406	1	35293429	TC	CC	TT	TC	TC	TT	TC	TT	CC	TC	TC	TC	TC	TC	TC	TC	TC	TC	TC	TT	TC	TC	CC	TC	TT	CC	TC	TC	CC	TC	TT	TC	TT	CC	TT	TC	TC	TC	TC	TC	TC	TC	TC	TC
C	T	Informative	UNC433872	1	35293429	TC	CC	TT	TC	TC	TT	TC	TT	CC	TC	TC	TC	TC	TC	TC	TC	TC	TC	TC	TT	TC	TC	CC	TC	TT	CC	TC	TC	CC	TC	TT	TC	TT	CC	TT	TC	TC	TC	TC	TC	TC	TC	TC	TC
G	A	Informative	UNC434983	1	35357310	AG	GG	AA	AG	AG	AA	AG	AA	GG	AG	AG	AG	AG	AG	AG	AG	AG	AG	AG	AA	AG	AG	GG	AG	AA	GG	AG	AG	GG	AG	AA	AG	AA	GG	AA	AG	AG	AG	AG	AG	AG	AG	AG	AG
C	T	Informative	UNCHS000426	1	35367321	TC	CC	TT	TC	TC	TT	TC	TT	CC	TC	TC	TC	TC	TC	TC	TC	TC	TC	TC	TT	TC	TC	CC	TC	TT	CC	TC	TC	CC	TC	TT	TC	TT	CC	TT	TC	TC	TC	TC	TC	TC	TC	TC	TC
C	A	Informative	UNCHS000427	1	35371665	AC	CC	AA	AC	AC	AA	--	AA	CC	AC	AC	AC	--	AC	AC	AC	AC	AC	AC	AA	--	--	CC	AC	AA	CC	AC	AC	CC	AC	AA	AC	AA	CC	AA	AC	AC	AC	AC	AC	AC	AC	AC	AC
A	G	Informative	UNCHS000428	1	35376052	--	AA	GG	--	--	GG	--	GG	AA	--	--	--	--	--	--	--	--	--	--	GG	--	--	AA	--	GG	AA	--	--	AA	--	GG	--	GG	AA	GG	--	--	--	--	--	--	--	--	--
A	G	Informative	UNCHS000429	1	35388363	AG	AA	GG	AG	AG	GG	AG	GG	AA	AG	AG	AG	AG	AG	AG	AG	AG	AG	AG	GG	AG	AG	AA	AG	GG	AA	AG	AG	AA	AG	GG	AG	GG	AA	GG	AG	AG	AG	AG	AG	AG	AG	AG	AG
T	C	Informative	UNC436468	1	35436468	TC	TT	CC	TC	TC	CC	TC	CC	TT	TC	TC	TC	TC	TC	TC	TC	TC	TC	TC	CC	TC	TC	TT	TC	CC	TT	TC	TC	TT	TC	CC	TC	CC	TT	CC	TC	TC	TC	TC	TC	TC	TC	TC	TC
A	G	Informative	UNC437077	1	35475551	AG	AA	GG	AG	AG	GG	AG	GG	AA	AG	AG	AG	AG	AG	AG	AG	AG	AG	AG	GG	AG	AG	AA	AG	GG	AA	AG	AG	AA	AG	GG	AG	GG	AA	GG	AG	AG	AG	AG	AG	AG	AG	AG	AG
G	A	Informative	UNC438854	1	35582877	AG	GG	AA	AG	AG	AA	AG	AA	GG	AG	AG	AG	AG	AG	AG	AG	AG	AG	AG	AA	AG	AG	GG	AG	AA	GG	AG	AG	GG	AG	AA	AG	AA	GG	AA	AG	AG	AG	AG	AG	AG	AG	AG	AG
A	G	Informative	UNCHS000431	1	35628057	AG	AA	GG	AG	AG	GG	AG	GG	AA	AG	AG	AG	AG	AG	AG	AG	AG	AG	AG	GG	AG	AG	AA	AG	GG	AA	AG	AG	AA	AG	GG	AG	GG	AA	GG	AG	AG	AG	AG	AG	AG	AG	AG	AG
T	C	Informative	UNCHS000434	1	35663126	TC	TT	CC	TC	TC	CC	TC	CC	TT	TC	TC	TC	TC	TC	TC	TC	TC	TC	TC	CC	TC	TC	TT	TC	CC	TT	TC	TC	TT	TC	CC	TC	CC	TT	CC	TC	TC	TC	TC	TC	TC	TC	TC	TC
G	A	Informative	UNC440036	1	35669721	AG	GG	AA	AG	AG	AA	AG	AA	GG	AG	AG	AG	AG	AG	AG	AG	AG	AG	AG	AA	AG	AG	GG	AG	AA	GG	AG	AG	GG	AG	AA	AG	AA	GG	AA	AG	AG	AG	AG	AG	AG	AG	AG	AG
A	G	Informative	UNCHS000436	1	35686337	AG	AA	GG	AG	AG	GG	AG	GG	AA	AG	AG	AG	AG	AG	AG	AG	AG	AG	AG	GG	AG	AG	AA	AG	GG	AA	AG	AG	AA	AG	GG	AG	GG	AA	GG	AG	AG	AG	AG	AG	AG	AG	AG	AG
A	G	Informative	UNC440633	1	35694665	AG	AA	GG	AG	AG	GG	AG	GG	AA	AG	AG	AG	AG	AG	AG	AG	AG	AG	AG	GG	AG	AG	AA	AG	GG	AA	AG	AG	AA	AG	GG	AG	GG	AA	GG	AG	AG	AG	AG	AG	AG	AG	AG	AG
T	C	Informative	UNC441788	1	35768588	TC	TT	CC	TC	TC	CC	TC	CC	TT	TC	TC	TC	TC	TC	TC	TC	TC	TC	TC	CC	TC	TC	TT	TC	CC	TT	TC	TC	TT	TC	CC	TC	CC	TT	CC	TC	TC	TC	TC	TC	TC	TC	TC	TC
T	C	Informative	UNCHS000438	1	35780824	TC	TT	CC	TC	TC	CC	TC	CC	TT	TC	TC	TC	TC	TC	TC	TC	TC	TC	TC	CC	TC	TC	TT	TC	CC	TT	TC	TC	TT	TC	CC	TC	CC	TT	CC	TC	TC	TC	TC	TC	TC	TC	TC	TC
A	C	Informative	UNCHS000439	1	35784713	AC	AA	CC	AC	AC	CC	AC	CC	AA	AC	AC	AC	AC	AC	AC	AC	AC	AC	AC	CC	AC	AC	AA	AC	CC	AA	AC	AC	AA	AC	CC	AC	CC	AA	CC	AC	AC	AC	AC	AC	AC	AC	AC	AC
C	T	Informative	UNCHS000442	1	35816271	TC	CC	TT	TC	TC	TT	TC	TT	CC	TC	TC	TC	TC	TC	TC	TC	TC	TC	TC	TT	TC	TC	CC	TC	TT	CC	TC	TC	CC	TC	TT	TC	TT	CC	TT	TC	TC	TC	TC	TC	TC	TC	TC	TC
C	T	Informative	UNC443247	1	35862286	TC	CC	TT	TC	TC	TT	TC	TT	CC	TC	TC	TC	TC	TC	TC	TC	TC	TC	TC	TT	TC	TC	CC	TC	TT	CC	TC	TC	CC	TC	TT	TC	TT	CC	TT	TC	TC	TC	TC	TC	TC	TC	TC	TC
A	G	Informative	UNC443490	1	35876332	AG	AA	GG	AG	AG	GG	AG	GG	AA	AG	AG	AG	AG	AG	AG	AG	AG	AG	AG	GG	AG	AG	AA	AG	GG	AA	AG	AG	AA	AG	GG	AG	GG	AA	GG	AG	AG	AG	AG	AG	AG	AG	AG	AG
T	C	Informative	JAX00002454	1	35935818	TC	TT	CC	TC	TC	CC	TC	CC	TT	TC	TC	TC	TC	TC	TC	TC	TC	TC	TC	CC	TC	TC	TT	TC	CC	TT	TC	TC	TT	TC	CC	TC	CC	TT	CC	TC	TC	TC	TC	TC	TC	TC	TC	TC
T	C	Informative	UNC444874	1	35958094	TC	TT	CC	TC	TC	CC	TC	CC	TT	TC	TC	TC	TC	TC	TC	TC	TC	TC	TC	CC	TC	TC	TT	TC	CC	TT	TC	TC	TT	TC	CC	TC	CC	TT	CC	TC	TC	TC	TC	TC	TC	TC	TC	TC
T	G	Informative	UNC445460	1	35987147	TG	TT	GG	TG	TG	GG	TG	GG	TT	TG	TG	TG	TG	TG	TG	TG	TG	TG	TG	GG	TG	TG	TT	TG	GG	TT	TG	TG	TT	TG	GG	TG	GG	TT	GG	TG	TG	TG	TG	TG	TG	TG	TG	TG
C	T	Informative	UNC447572	1	36120342	TC	CC	TT	TC	TC	TT	TC	TT	CC	TC	TC	TC	TC	TC	TC	TC	TC	TC	TC	TT	TC	TC	CC	TC	TT	CC	TC	TC	CC	TC	TT	TC	TT	CC	TT	TC	TC	TC	TC	TC	TC	TC	TC	TC
A	C	Informative	UNCHS000444	1	36280405	AC	AA	CC	AC	AC	CC	AC	CC	AA	AC	AC	AC	AC	AC	AC	AC	AC	AC	AC	CC	AC	AC	AA	AC	CC	AA	AC	AC	AA	AC	CC	AC	CC	AA	CC	AC	AC	AC	AC	AC	AC	AC	AC	AC
C	T	Informative	UNCHS000445	1	36398946	TC	CC	TT	TC	TC	TT	TC	TT	CC	TC	TC	TC	TC	TC	TC	TC	TC	TC	TC	TT	TC	TC	CC	TC	TT	CC	TC	TC	CC	TC	TT	TC	TT	CC	TT	TC	TC	TC	TC	TC	TC	TC	TC	TC
C	T	Informative	UNCHS000446	1	36401525	TC	CC	TT	TC	TC	TT	TC	TT	CC	TC	TC	TC	TC	TC	TC	TC	TC	TC	TC	TT	TC	TC	CC	TC	TT	CC	TC	TC	CC	TC	TT	TC	TT	CC	TT	TC	TC	TC	TC	TC	TC	TC	TC	TC
A	C	Informative	UNCHS000447	1	36459701	AC	AA	CC	AC	AC	CC	AC	CC	AA	AC	AC	AC	AC	AC	AC	AC	AC	AC	AC	CC	AC	AC	AA	AC	CC	AA	AC	AC	AA	AC	CC	AC	CC	AA	CC	AC	AC	AC	AC	AC	AC	AC	AC	AC
A	G	Informative	UNCHS000448	1	36462884	AG	AA	GG	AG	AG	GG	AG	GG	AA	AG	AG	AG	AG	AG	AG	AG	AG	AG	AG	GG	AG	AG	AA	AG	GG	AA	AG	AG	AA	AG	GG	AG	GG	AA	GG	AG	AG	AG	AG	AG	AG	AG	AG	AG
C	T	Informative	UNC453140	1	36465537	--	TC	TC	TC	TC	TT	--	TT	TC	TT	TC	TC	TC	TT	TC	TC	TC	TC	TC	--	TC	--	CC	TC	TT	CC	TC	TC	CC	TC	TC	TC	TT	CC	TT	TC	--	TC	TC	TC	TC	--	TC	--
G	A	Informative	UNCHS000449	1	36473083	AG	GG	AA	AG	AG	AA	AG	AA	GG	AG	AG	AG	AG	AG	AG	AG	AG	AG	AG	AA	AG	AG	GG	AG	AA	GG	AG	AG	GG	AG	AA	AG	AA	GG	AA	AG	AG	AG	AG	AG	AG	AG	AG	AG
T	C	Informative	UNCHS000452	1	36499256	TC	TT	CC	TC	TC	CC	TC	CC	TT	TC	TC	TC	TC	TC	TC	TC	TC	TC	TC	CC	TC	TC	TT	TC	CC	TT	TC	TC	TT	TC	CC	TC	CC	TT	CC	TC	TC	TC	TC	TC	TC	TC	TC	TC
C	T	Informative	UNC453980	1	36524772	TC	CC	TT	TC	TC	TT	TC	TT	CC	TC	TC	TC	TC	TC	TC	TC	TC	TC	TC	TT	TC	TC	CC	TC	TT	CC	TC	TC	CC	TC	TT	TC	TT	CC	TT	TC	TC	TC	TC	TC	TC	TC	TC	TC
A	G	Informative	UNC455081	1	36622531	AG	AA	GG	AG	AG	GG	AG	GG	AA	AG	AG	AG	AG	AG	AG	AG	AG	AG	AG	GG	AG	AG	AA	AG	GG	AA	AG	AG	AA	AG	GG	AG	GG	AA	GG	AG	AG	AG	AG	AG	AG	AG	AG	AG
C	T	Informative	UNCHS000455	1	36633262	TC	CC	TT	TC	TC	TT	TC	TT	CC	TC	TC	TC	TC	TC	TC	TC	TC	TC	TC	TT	TC	TC	CC	TC	TT	CC	TC	TC	CC	TC	TT	TC	TT	CC	TT	TC	TC	TC	TC	TC	TC	TC	TC	TC
G	A	Informative	UNC455695	1	36678386	AG	GG	AA	AG	AG	AA	AG	AA	GG	--	AG	AG	AG	AG	AG	AG	AG	AG	AG	AA	AG	AG	GG	AG	AA	GG	AG	AG	GG	AG	AA	AG	AA	GG	AA	AG	AG	AG	AG	AG	AG	AG	AG	AG
C	T	Informative	UNCHS000457	1	36679447	TC	CC	TT	TC	TC	TT	TC	TT	CC	TC	TC	TC	TC	TC	TC	TC	TC	TC	TC	TT	TC	TC	CC	TC	TT	CC	TC	TC	CC	TC	TT	TC	TT	CC	TT	TC	TC	TC	TC	TC	TC	TC	TC	TC
C	T	Informative	JAX00002519	1	36771151	TC	CC	TT	TC	TC	TT	TC	TT	CC	TC	TC	TC	TC	TC	TC	TC	TC	TC	TC	TT	TC	TC	CC	TC	TT	CC	TC	TC	CC	TC	TT	TC	TT	CC	TT	TC	TC	TC	TC	TC	TC	TC	TC	TC
C	T	Informative	UNC457059	1	36782765	TC	CC	TT	TC	TC	TT	TC	TT	CC	TC	TC	TC	TC	TC	TC	TC	TC	TC	TC	TT	TC	TC	CC	TC	TT	CC	TC	TC	CC	TC	TT	TC	TT	CC	TT	TC	TC	TC	TC	TC	TC	TC	TC	TC
C	T	Informative	UNC458188	1	36840055	TC	CC	TT	TC	TC	TT	TC	TT	CC	TC	TC	TC	TC	TC	TC	TC	TC	TC	TC	TT	TC	TC	CC	TC	TT	CC	TC	TC	CC	TC	TT	TC	TT	CC	TT	TC	TC	TC	TC	TC	TC	TC	TC	TC
A	G	Informative	JAX00002525	1	36868573	AG	AA	GG	AG	AG	GG	AG	GG	AA	AG	AG	AG	AG	AG	AG	AG	AG	AG	AG	GG	AG	AG	AA	AG	GG	AA	AG	AG	AA	AG	GG	AG	GG	AA	GG	AG	AG	AG	AG	AG	AG	AG	AG	AG
T	C	Informative	UNC458623	1	36869668	TC	TT	CC	TC	TC	CC	TC	CC	TT	TC	TC	TC	TC	TC	TC	TC	TC	TC	TC	CC	TC	TC	TT	TC	CC	TT	TC	TC	TT	TC	CC	TC	CC	TT	CC	TC	TC	TC	TC	TC	TC	TC	TC	TC
A	G	Informative	UNCHS000461	1	36884942	AG	AA	GG	AG	AG	GG	AG	GG	AA	AG	AG	AG	AG	AG	AG	AG	AG	AG	AG	GG	AG	AG	AA	AG	GG	AA	AG	AG	AA	AG	GG	AG	GG	AA	GG	AG	AG	AG	--	AG	AG	AG	--	AG
C	T	Informative	JAX00002531	1	36916833	TC	CC	TT	TC	TC	TT	TC	TT	CC	TC	TC	TC	TC	TC	TC	TC	TC	TC	TC	TT	TC	TC	CC	TC	TT	CC	TC	TC	CC	TC	TT	TC	TT	CC	TT	TC	TC	TC	TC	TC	TC	TC	TC	TC
G	A	Informative	UNCHS000465	1	36942939	AG	GG	AA	AG	AG	AA	AG	AA	GG	AG	AG	AG	AG	AG	AG	AG	AG	AG	AG	AA	AG	AG	GG	AG	AA	GG	AG	AG	GG	AG	AA	AG	AA	GG	AA	AG	AG	AG	AG	AG	AG	AG	AG	AG
A	G	Informative	UNC460838	1	37051446	AG	AA	GG	AG	AG	GG	AG	GG	AA	AG	AG	AG	AG	AG	AG	AG	AG	AG	AG	GG	AG	AG	AA	AG	GG	AA	AG	AG	AA	AG	GG	AG	GG	AA	GG	AG	AG	AG	AG	AG	AG	AG	AG	AG
C	T	Informative	JAX00247210	1	37087770	TC	CC	TT	TC	TC	TT	TC	TT	CC	TC	TC	TC	TC	TC	TC	TC	TC	TC	TC	TT	TC	TC	CC	TC	TT	CC	TC	TC	CC	TC	TT	TC	TT	CC	TT	TC	TC	TC	TC	TC	TC	TC	TC	TC
T	G	Informative	UNC468109	1	37582372	TG	TT	GG	TG	TG	GG	TG	GG	TT	TG	TG	TG	TG	TG	TG	TG	TG	TG	TG	GG	TG	TG	TT	TG	GG	TT	TG	TG	TT	TG	GG	TG	GG	TT	GG	TG	TG	TG	TG	TG	TG	TG	TG	TG
T	C	Informative	UNC468308	1	37603518	TC	TT	CC	TC	TC	CC	TC	CC	TT	TC	TC	TC	TC	TC	TC	TC	TC	TC	TC	CC	TC	TC	TT	TC	CC	TT	TC	TC	TT	TC	CC	TC	CC	TT	CC	TC	TC	TC	TC	TC	TC	TC	TC	TC
C	A	Informative	JAX00002582	1	37614784	AC	CC	AA	AC	AC	AA	AC	AA	CC	AC	AC	AC	AC	AC	AC	AC	AC	AC	AC	AA	AC	AC	CC	AC	AA	CC	AC	AC	CC	AC	AA	AC	AA	CC	AA	AC	AC	AC	AC	AC	AC	AC	AC	AC
A	G	Informative	JAX00247383	1	37639573	AG	AA	GG	AG	AG	GG	AG	GG	AA	AG	AG	AG	AG	AG	AG	AG	AG	AG	AG	GG	AG	AG	AA	AG	GG	AA	AG	AG	AA	AG	GG	AG	GG	AA	GG	AG	AG	AG	AG	AG	AG	AG	AG	AG
G	A	Informative	UNCHS000495	1	37672184	AG	GG	AA	AG	AG	AA	AG	AA	GG	AG	AG	AG	AG	AG	AG	AG	AG	AG	AG	AA	AG	AG	GG	AG	AA	GG	AG	AG	GG	AG	AA	AG	AA	GG	AA	AG	AG	AG	AG	AG	AG	AG	AG	AG
T	G	Informative	UNC469448	1	37696095	TG	TT	GG	TG	TG	GG	TG	GG	TT	TG	TG	TG	TG	TG	TG	TG	TG	TG	TG	GG	TG	TG	TT	TG	GG	TT	TG	TG	TT	TG	GG	TG	GG	TT	GG	TG	TG	TG	TG	TG	TG	TG	TG	TG
G	A	Informative	UNC470578	1	37791925	AG	GG	AA	AG	AG	AA	AG	AA	GG	AG	AG	AG	AG	AG	AG	AG	AG	AG	AG	AA	AG	AG	GG	AG	AA	GG	AG	AG	GG	AG	AA	AG	AA	GG	AA	AG	AG	AG	AG	AG	AG	AG	AG	AG
A	G	Informative	UNC470729	1	37811202	AG	AA	GG	AG	AG	GG	AG	GG	AA	AG	AG	AG	AG	AG	AG	AG	AG	AG	AG	GG	AG	AG	AA	AG	GG	AA	AG	AG	AA	AG	GG	AG	GG	AA	GG	AG	AG	AG	AG	AG	AG	AG	AG	AG
G	T	Informative	UNC471090	1	37876846	TG	GG	TT	TG	TG	TT	TG	TT	GG	TG	TG	TG	TG	TG	TG	TG	TG	TG	TG	TT	TG	TG	GG	TG	TT	GG	TG	TG	GG	TG	TT	TG	TT	GG	TT	TG	TG	TG	TG	TG	TG	TG	TG	TG
G	A	Informative	UNCHS000499	1	37902914	AG	GG	AA	AG	AG	AA	AG	AA	GG	AG	AG	AG	AG	AG	AG	AG	AG	AG	AG	AA	AG	AG	GG	AG	AA	GG	AG	AG	GG	AG	AA	AG	AA	GG	AA	AG	AG	AG	AG	AG	AG	AG	AG	AG
C	T	Informative	UNCHS000500	1	37909136	TC	CC	TT	TC	TC	TT	TC	TT	CC	TC	TC	TC	TC	TC	TC	TC	TC	TC	TC	TT	TC	TC	CC	TC	TT	CC	TC	TC	CC	TC	TT	TC	TT	CC	TT	TC	TC	TC	TC	TC	TC	TC	TC	TC
G	A	Informative	UNC472065	1	37963891	AG	GG	AA	AG	AG	AA	AG	AA	GG	AG	AG	AG	AG	AG	AG	AG	AG	AG	AG	AA	AG	AG	GG	AG	AA	GG	AG	AG	GG	AG	AA	AG	AA	GG	AA	AG	AG	AG	AG	AG	AG	AG	AG	AG
G	A	Informative	JAX00002608	1	37964328	AG	GG	AA	AG	AG	AA	AG	AA	GG	AG	AG	AG	AG	AG	AG	AG	AG	AG	AG	AA	AG	AG	GG	AG	AA	GG	AG	AG	GG	AG	AA	AG	AA	GG	AA	AG	AG	AG	AG	AG	AG	AG	AG	AG
C	T	Informative	UNC474004	1	38210184	TC	CC	TT	TC	TC	TT	TC	TT	CC	TC	TC	TC	TC	TC	TC	TC	TC	TC	TC	TT	TC	TC	CC	TC	TT	CC	TC	TC	CC	TC	TT	TC	TT	CC	TT	TC	TC	TC	TC	TC	TC	TC	TC	TC
G	A	Informative	UNCHS000512	1	38370832	AG	GG	AA	AG	AG	AA	AG	AA	GG	AG	AG	AG	AG	AG	AG	AG	AG	AG	AG	AA	AG	AG	GG	AG	AA	GG	AG	AG	GG	AG	AA	AG	AA	AG	AA	AG	AG	AG	AG	AG	AG	AG	AG	AG
C	T	Informative	UNCHS000513	1	38476976	TC	CC	TT	TC	TC	TT	TC	TT	CC	TC	TC	TC	TC	TC	TC	TC	TC	TC	TC	TT	TC	TC	CC	TC	TT	CC	TC	TC	CC	TC	TT	TC	TT	TC	TT	TC	TC	TC	TC	TC	TC	TC	TC	TC
C	T	Informative	UNC477777	1	38477739	TC	CC	TT	TC	TC	TT	TC	TT	CC	TC	TC	TC	TC	TC	TC	TC	TC	TC	TC	TT	TC	TC	CC	TC	TT	CC	TC	TC	CC	TC	TT	TC	TT	TC	TT	TC	TC	TC	TC	TC	TC	TC	TC	TC
G	A	Informative	UNC479707	1	38584993	AG	GG	AA	AG	AG	AA	AG	AA	GG	AG	AG	AG	AG	AG	AG	AG	AG	AG	AG	AA	AG	AG	GG	AG	AA	GG	AG	AG	GG	AG	AA	AG	AA	AG	AA	AG	AG	AG	AG	AG	AG	AG	AG	AG
T	C	Informative	UNC480235	1	38619495	TC	TT	CC	TC	TC	CC	TC	CC	TT	TC	TC	TC	TC	TC	TC	TC	TC	TC	TC	CC	TC	TC	TT	TC	CC	TT	TC	TC	TT	TC	CC	TC	CC	TC	CC	TC	TC	TC	TC	TC	TC	TC	TC	TC
A	G	Informative	JAX00247606	1	38637336	AG	AA	GG	AG	AG	GG	AG	GG	AA	AG	AG	AG	AG	AG	AG	AG	AG	AG	AG	GG	AG	AG	AA	AG	GG	AA	AG	AG	AA	AG	GG	AG	GG	AG	GG	AG	AG	AG	AG	AG	AG	AG	AG	AG
C	A	Informative	UNC482602	1	38802549	AC	CC	AA	AC	AC	AA	AC	AA	CC	AC	AC	AC	AC	AC	AC	AC	AC	AC	AC	AA	AC	AC	CC	AC	AA	CC	AC	AC	CC	AC	AA	AC	AA	AC	AA	AC	AC	AC	AC	AC	AC	AC	AC	AC
C	T	Informative	UNC484527	1	38919217	TC	CC	TT	TC	TC	TT	TC	TT	CC	TC	TC	TC	TC	TC	TC	TC	TC	TC	TC	TT	TC	TC	CC	TC	TT	CC	TC	TC	CC	TC	TT	TC	TT	TC	TT	TC	TC	TC	TC	TC	TC	TC	TC	TC
G	A	Informative	UNC487441	1	39071574	AG	GG	AA	AG	AG	AA	AG	AA	GG	AG	AG	AG	AG	AG	AG	AG	AG	AG	AG	AA	AG	AG	GG	AG	AA	GG	AG	AG	GG	AG	AA	AG	AA	AG	AA	AG	AG	AG	AG	AG	AG	AG	AG	AG
A	G	Informative	UNC488654	1	39127104	AG	AA	GG	AG	AG	GG	AG	GG	AA	AG	AG	AG	AG	AG	AG	AG	AG	AG	AG	GG	AG	AG	AA	AG	GG	AA	AG	AG	AA	AG	GG	AG	GG	AG	GG	AG	AG	AG	AG	AG	AG	AG	AG	AG
G	A	Informative	UNCHS000525	1	39129951	AG	GG	AA	AG	AG	AA	AG	AA	GG	AG	AG	AG	AG	AG	AG	AG	AG	AG	AG	AA	AG	AG	GG	AG	AA	GG	AG	AG	GG	AG	AA	AG	AA	AG	AA	AG	AG	AG	AG	AG	AG	AG	AG	AG
C	A	Informative	JAX00247813	1	39161095	AC	CC	AA	AC	AC	AA	AC	AA	CC	AC	AC	AC	AC	AC	AC	AC	AC	AC	AC	AA	AC	AC	CC	AC	AA	CC	AC	AC	CC	AC	AA	AC	AA	AC	AA	AC	AC	AC	AC	AC	AC	AC	AC	AC
C	T	Informative	UNC490855	1	39289223	TC	CC	TT	TC	TC	TT	TC	TT	CC	TC	TC	TC	TC	TC	TC	TC	TC	TC	TC	TT	TC	TC	CC	TC	TT	CC	TC	TC	CC	TC	TT	TT	TT	TC	TT	TC	TC	TC	TC	TC	TC	TC	TC	TC
G	T	Informative	JAX00002707	1	39300693	TG	GG	TT	TG	TG	TT	TG	TT	GG	TG	TG	TG	TG	TG	TG	TG	TG	TG	TG	TT	TG	TG	GG	TG	TT	GG	TG	TG	GG	TG	TT	TT	TT	TG	TT	TG	TG	TG	TG	TG	TG	TG	TG	TG
C	A	Informative	UNC491278	1	39318317	AC	CC	AA	AC	AC	AA	AC	AA	CC	AC	AC	AC	AC	AC	AC	AC	AC	AC	AC	AA	AC	AC	CC	AC	AA	CC	AC	AC	CC	AC	AA	AA	AA	AC	AA	AC	AC	AC	AC	AC	AC	AC	AC	AC
C	A	Informative	UNCHS000531	1	39318317	AC	CC	AA	AC	AC	AA	AC	AA	CC	AC	AC	AC	AC	AC	AC	AC	AC	AC	AC	AA	AC	AC	CC	AC	AA	CC	AC	AC	CC	AC	AA	AA	AA	AC	AA	AC	AC	AC	AC	AC	AC	AC	AC	AC
A	C	Informative	UNC495553	1	39615697	AC	AA	AC	AC	AC	CC	AC	CC	AA	AC	AC	AC	AC	AC	AC	AC	AC	AC	AC	CC	AC	AC	AA	AC	CC	AA	AC	AC	AA	AC	CC	CC	CC	AC	CC	AC	AC	AC	AC	AC	AC	AC	AC	AC
T	C	Informative	JAX00247954	1	39625124	TC	TT	TC	TC	TC	CC	TC	CC	TT	TC	TC	TC	TC	TC	TC	TC	TC	TC	TC	CC	TC	TC	TT	TC	CC	TT	TC	TC	TT	TC	CC	CC	CC	TC	CC	TC	TC	TC	TC	TC	TC	TC	TC	TC
G	A	Informative	UNCHS000544	1	39632598	AG	GG	AG	AG	AG	AA	AG	AA	GG	AG	AG	AG	AG	AG	AG	AG	AG	AG	AG	AA	AG	AG	GG	AG	AA	GG	AG	AG	GG	AG	AA	AA	AA	AG	AA	AG	AG	AG	AG	AG	AG	AG	AG	AG
G	A	Informative	UNC495671	1	39634171	AG	GG	AG	AG	AG	AA	AG	AA	GG	AG	AG	AG	AG	AG	AG	AG	AG	AG	AG	AA	AG	AG	GG	AG	AA	GG	AG	AG	GG	AG	AA	AA	AA	AG	AG	AG	AG	AG	AG	AG	AG	AG	AG	AG
C	T	Informative	UNC496279	1	39663961	TC	CC	TC	TC	TC	TT	TC	TT	CC	TC	TC	TC	TC	TC	TC	TC	TC	TC	TC	TT	TC	TC	CC	TC	TT	CC	TC	TC	CC	TC	TT	TT	TT	TC	TT	TC	TC	TC	TC	TC	TC	TC	TC	TC
C	T	Informative	UNC496797	1	39689971	TC	CC	TC	TC	TC	TT	TC	TT	CC	TC	TC	TC	TC	TC	TC	TC	TC	TC	TC	TT	TC	TC	CC	TC	TT	CC	TC	TC	CC	TC	TT	TT	TT	TC	TT	TC	TC	TC	TC	TC	TC	TC	TC	TC
G	T	Informative	UNC497379	1	39720119	TG	GG	TG	TG	TG	TT	TG	TT	GG	TG	TG	TG	TG	TT	TG	TG	TG	TG	TG	TT	TG	TG	GG	TG	TT	GG	TG	TG	GG	TG	TT	TT	TT	TG	TT	TG	TG	TG	TG	TG	TG	TG	TG	TG
T	C	Informative	UNC498491	1	39787040	TC	TT	TC	TC	TC	CC	TC	CC	TT	TC	TC	TC	TC	CC	TC	TC	TC	TC	TC	CC	TC	TC	TT	TC	CC	TT	TC	TC	TT	TC	CC	CC	CC	TC	CC	TC	TC	TC	TC	TC	TC	TC	TC	TC
T	G	Informative	UNC500000	1	39870424	TG	TT	TG	TG	TG	GG	TG	GG	TT	TG	TG	TG	TG	GG	TG	TG	TG	TG	TG	GG	TG	TG	TT	TG	GG	TT	TG	TG	TT	TG	GG	GG	GG	TG	GG	TG	TG	TG	TG	TG	TG	TG	TG	TG
A	G	Informative	UNC500690	1	39902674	AG	AA	AG	AG	AG	GG	AG	GG	AA	AG	AG	AG	AG	GG	AG	AG	AG	AG	AG	GG	AG	AG	AA	AG	GG	AA	AG	AG	AA	AG	GG	GG	GG	AG	GG	AG	AG	AG	AG	AG	AG	AG	AG	AG
C	T	Informative	UNCHS000551	1	39934707	TC	CC	TC	TC	TC	TT	TC	TT	CC	TC	TC	TC	TC	TT	TC	TC	TC	TC	TC	TT	TC	TC	CC	TC	TT	CC	TC	TC	CC	TC	TT	TT	TT	TC	TT	TC	TC	TC	TC	TC	TC	TC	TC	TC
T	C	Informative	UNCHS000554	1	39948599	TC	TT	TC	TC	TC	CC	TC	CC	TT	TC	TC	TC	TC	CC	TC	TC	TC	TC	TC	CC	TC	TC	TT	TC	CC	TT	TC	TC	TT	TC	CC	CC	CC	TC	CC	TC	TC	TC	TC	TC	TC	TC	TC	TC
A	G	Informative	UNC501434	1	39955637	AG	AA	AG	AG	AG	GG	AG	GG	AA	AG	AG	AG	AG	GG	AG	AG	AG	AG	AG	GG	AG	AG	AA	AG	GG	AA	AG	AG	AA	AG	GG	GG	GG	AG	GG	AG	AG	AG	AG	AG	AG	AG	AG	AG
A	C	Informative	UNC501856	1	39980967	AC	AA	AC	AC	AC	CC	AC	CC	AA	AC	AC	AC	AC	CC	AC	AC	AC	AC	AC	CC	AC	AC	AA	AC	CC	AA	AC	AC	AA	AC	CC	CC	CC	AC	CC	AC	AC	AC	AC	AC	AC	AC	AC	AC
C	T	Informative	JAX00248050	1	39989143	TC	CC	TC	TC	TC	TT	TC	TT	CC	TC	TC	TC	TC	TT	TC	TC	TC	TC	TC	TT	TC	TC	CC	TC	TT	CC	TC	TC	CC	TC	TT	TT	TT	TC	TT	TC	TC	TC	TC	TC	TC	TC	TC	TC
A	G	Informative	UNCHS000556	1	39996435	AG	AA	AG	AG	AG	GG	AG	GG	AA	AG	AG	AG	AG	GG	AG	AG	AG	AG	AG	GG	AG	AG	AA	AG	GG	AA	AG	AG	AA	AG	GG	GG	GG	AG	GG	AG	AG	AG	AG	AG	AG	AG	AG	AG
C	T	Informative	UNC502670	1	40038438	TC	CC	TC	TC	TC	TT	TC	TT	CC	TC	TC	TC	TC	TT	TC	TC	TC	TC	TC	TT	TC	TC	CC	TC	TT	CC	TC	TC	CC	TC	TT	TT	TT	TC	TT	TC	TC	TC	TC	TC	TC	TC	TC	TC
T	C	Informative	UNCHS000561	1	40040130	TC	TT	TC	TC	TC	CC	TC	CC	TT	TC	TC	TC	TC	CC	TC	TC	TC	TC	TC	CC	TC	TC	TT	TC	CC	TT	TC	TC	TT	TC	CC	CC	CC	TC	CC	TC	TC	TC	TC	TC	TC	TC	TC	TC
A	C	Informative	UNC502861	1	40051698	AC	AA	AC	CC	AC	CC	AC	CC	AA	AC	AC	AC	AC	CC	AC	AC	AC	AC	AC	CC	AC	AC	AA	AC	CC	AA	AC	AC	AA	AC	CC	CC	CC	AC	CC	AC	AC	AC	AC	AC	AC	AC	AC	AC
G	A	Informative	UNC503417	1	40097434	AG	GG	AG	AA	AG	AA	AG	AA	GG	AG	AG	AG	AG	AA	AG	AG	AG	AG	AG	AA	AG	AG	GG	AG	AA	GG	AG	AG	GG	AG	AA	AA	AA	AG	AA	AG	AG	AG	AG	AG	AG	AG	AG	AG
A	G	Informative	JAX00248113	1	40098574	AG	AA	AG	GG	AG	GG	AG	GG	AA	AG	AG	AG	AG	GG	AG	AG	AG	AG	AG	GG	AG	AG	AA	AG	GG	AA	AG	AG	AA	AG	GG	GG	GG	AG	GG	AG	AG	AG	AG	AG	AG	AG	AG	AG
T	C	Informative	UNC503702	1	40114612	TC	TT	TC	CC	TC	CC	TC	CC	TT	TC	TC	TC	TC	CC	TC	TC	TC	TC	TC	CC	TC	TC	TT	TC	CC	TT	TC	TC	TT	TC	CC	CC	CC	TC	CC	TC	TC	TC	TC	TC	TC	TC	TC	TC
C	A	Informative	UNC504343	1	40155138	AC	CC	AC	AA	AC	AA	AC	AA	CC	AC	AC	AC	AC	AA	AC	AC	AC	AC	AC	AA	AC	AC	CC	AC	AA	CC	AC	AC	CC	AC	AA	AA	AA	AC	AA	AC	AC	AC	AC	AC	AC	AC	AC	AC
A	G	Informative	UNC504450	1	40165424	AG	AA	AG	GG	--	GG	--	GG	AA	AG	AG	AG	--	GG	--	--	AG	AG	AG	GG	--	--	AA	--	GG	AA	AG	AG	AA	AG	GG	GG	GG	AG	GG	AG	AG	--	AG	AG	AG	--	AG	AG
T	G	Informative	UNC507751	1	40372261	TG	TT	TG	GG	TG	GG	TG	GG	TT	TG	TG	TG	TG	GG	TG	TG	TG	TG	TG	GG	TG	TG	TT	TG	GG	TT	TG	TG	TT	TG	GG	GG	GG	TG	GG	TG	TG	TG	TG	TG	TG	TG	TG	TG
A	G	Informative	UNC508264	1	40420041	AG	AA	AG	GG	AG	GG	AG	GG	AA	AG	AG	AG	AG	GG	AG	AG	AG	AG	AG	GG	AG	AG	AA	AG	GG	AA	AG	AG	AA	AG	GG	GG	GG	AG	GG	AG	AG	AG	AG	AG	AG	AG	AG	AG
C	T	Informative	UNCHS000570	1	40427319	TC	CC	TC	TT	TC	TT	TC	TT	CC	TC	TC	TC	TC	TT	TC	TC	TC	TC	TC	TT	TC	TC	CC	TC	TT	CC	TC	TC	CC	TC	TT	TT	TT	TC	TT	TC	TC	TC	TC	TC	TC	TC	TC	TC
T	C	Informative	UNC508517	1	40432266	TC	TT	TC	CC	TC	CC	TC	CC	TT	TC	TC	TC	TC	CC	TC	TC	TC	TC	TC	CC	TC	TC	TT	TC	CC	TT	TC	TC	TT	TC	CC	CC	CC	TC	CC	TC	TC	TC	TC	TC	TC	TC	TC	TC
C	T	Informative	UNC508749	1	40446173	TC	CC	TC	TT	TC	TT	TC	TT	CC	TC	TC	TC	TC	TT	TC	TC	TC	TC	TC	TT	TC	TC	CC	TC	TT	CC	TC	TC	CC	TC	TT	TT	TT	TC	TT	TC	TC	TC	TC	TC	TC	TC	TC	TC
G	A	Informative	JAX00248251	1	40496229	AG	GG	AG	AA	AG	AA	AG	AA	GG	AG	AG	AG	AG	AA	AG	AG	AG	AG	AG	AA	AG	AG	GG	AG	AA	GG	AG	AG	GG	AG	AA	AA	AA	AG	AA	AG	AG	AG	AG	AG	AG	AG	AG	AG
A	G	Informative	UNC509809	1	40515533	AG	AA	AG	GG	AG	GG	AG	GG	AA	AG	AG	AG	AG	GG	AG	AG	AG	AG	AG	GG	AG	AG	AA	AG	GG	AA	AG	AG	AA	AG	GG	GG	GG	AG	GG	AG	AG	AG	AG	AG	AG	AG	AG	AG
C	T	Informative	UNC509907	1	40521030	TC	CC	TC	TT	TC	TT	TC	TT	CC	TC	TC	TC	TC	TT	TC	TC	TC	TC	TC	TT	TC	TC	CC	TC	TT	CC	TC	TC	CC	TC	TT	TT	TT	TC	TT	TC	TC	TC	TC	TC	TC	TC	TC	TC
A	C	Informative	UNCHS000571	1	40538124	AC	AA	AC	CC	AC	CC	AC	CC	AA	AC	AC	AC	AC	CC	AC	AC	AC	AC	AC	CC	AC	AC	AA	AC	CC	AA	AC	AC	AA	AC	CC	CC	CC	AC	CC	AC	AC	AC	AC	AC	AC	AC	AC	AC
A	G	Informative	UNC510223	1	40540971	AG	AA	AG	GG	AG	GG	AG	GG	AA	AG	AG	AG	AG	GG	AG	AG	AG	AG	AG	GG	AG	AG	AA	AG	GG	AA	AG	AG	AA	AG	GG	GG	GG	AG	GG	AG	AG	AG	AG	AG	AG	AG	AG	AG
A	G	Informative	UNCHS000572	1	40540971	AG	AA	AG	GG	AG	GG	AG	GG	AA	AG	AG	AG	AG	GG	AG	AG	AG	AG	AG	GG	AG	AG	AA	AG	GG	AA	AG	AG	AA	AG	GG	GG	GG	AG	GG	AG	AG	AG	AG	AG	AG	AG	AG	AG
C	A	Informative	UNCHS000573	1	40545012	AC	CC	AC	AA	AC	AA	AC	AA	CC	AC	AC	AC	AC	AA	AC	AC	AC	AC	AC	AA	AC	AC	CC	AC	AA	CC	AC	AC	CC	AC	AA	AA	AA	AC	AA	AC	AC	AC	AC	AC	AC	AC	AC	AC
C	T	Informative	UNC511433	1	40620135	TC	CC	TC	TT	TC	TT	TC	TT	CC	TC	TC	TC	TC	TT	TC	TC	TC	TC	TC	TT	TC	TC	CC	TC	TT	CC	TC	TC	CC	TC	TT	TT	TT	TC	TC	TC	TC	TC	TC	TC	TC	TC	TC	TC
T	C	Informative	UNC010074671	1	40637205	TC	TT	TC	CC	TC	CC	TC	CC	TT	TC	TC	TC	TC	CC	TC	TC	TC	TC	TC	CC	TC	TC	TT	TC	CC	TT	TC	TC	TT	TC	CC	CC	CC	TC	TC	TC	TC	TC	TC	TC	TC	TC	TC	TC
A	C	Informative	UNC511891	1	40645519	AC	AA	AC	CC	AC	CC	AC	CC	AA	AC	AC	AC	AC	CC	AC	AC	AC	AC	AC	CC	AC	AC	AA	AC	CC	AA	AC	AC	AA	AC	CC	CC	CC	AC	AC	AC	AC	AC	AC	AC	AC	AC	AC	AC
A	G	Informative	UNCHS000577	1	40648086	AG	AA	AG	GG	AG	GG	AG	GG	AA	AG	AG	AG	AG	GG	AG	AG	AG	AG	AG	GG	AG	AG	AA	AG	GG	AA	AG	AG	AA	AG	GG	GG	GG	AG	AG	AG	AG	AG	AG	AG	AG	AG	AG	AG
G	A	Informative	UNC514629	1	40835194	AG	GG	AG	AA	AG	AA	AG	AA	GG	AG	AG	AG	AG	AA	AG	AG	AG	AG	AG	AA	AG	AG	GG	AG	AA	GG	AG	AG	GG	AG	AA	AA	AA	AG	AG	AG	AG	AG	AG	AG	AG	AG	AG	AG
A	G	Informative	UNCHS000582	1	40841605	AG	AA	AG	GG	AG	GG	AG	GG	AA	AG	AG	AG	AG	GG	AG	AG	AG	AG	AG	GG	AG	AG	AA	AG	GG	AA	AG	AG	AA	AG	GG	GG	GG	AG	AG	AG	AG	AG	AG	AG	AG	AG	AG	AG
C	A	Informative	backupUNC010074862	1	40848092	AC	CC	AC	AA	AC	AA	AC	AA	CC	AC	AC	AC	AC	AA	AC	AC	AC	AC	AC	AA	AC	AC	CC	AC	AA	CC	AC	AC	CC	AC	AA	AA	AA	AC	AC	AC	AC	AC	AC	AC	AC	AC	AC	AC
C	T	Informative	UNC515038	1	40855167	TC	CC	TC	TT	TC	TT	TC	TT	CC	TC	TC	TC	TC	TT	TC	TC	TC	TC	TC	TT	TC	TC	CC	TC	TT	CC	TC	TC	CC	TC	TT	TT	TT	TC	TC	TC	TC	TC	TC	TC	TC	TC	TC	TC
A	G	Informative	UNC515205	1	40864433	AG	AA	AG	GG	AG	GG	AG	GG	AA	AG	AG	AG	AG	GG	AG	AG	AG	AG	AG	GG	AG	AG	AA	AG	GG	AA	AG	AG	AA	AG	GG	GG	GG	AG	AG	AG	AG	AG	AG	AG	AG	AG	AG	AG
C	T	Informative	UNCHS000583	1	40865910	TC	CC	TC	TT	TC	TT	TC	TT	CC	TC	TC	TC	TC	TT	TC	TC	TC	TC	TC	TT	TC	TC	CC	TC	TT	CC	TC	TC	CC	TC	TT	TT	TT	TC	TC	TC	TC	TC	TC	TC	TC	TC	TC	TC
A	G	Informative	UNC516522	1	40931537	AG	AA	AG	GG	AG	GG	AG	GG	AA	AG	AG	AG	AG	GG	AG	AG	AG	AG	AG	GG	AG	AG	AA	AG	GG	AA	AG	AG	AA	AG	GG	GG	GG	AG	AG	AG	AG	AG	AG	AG	AG	AG	AG	AG
A	C	Informative	UNC516877	1	40949387	AC	AA	AC	CC	AC	CC	AC	CC	AA	AC	AC	AC	AC	CC	AC	AC	AC	AC	AC	CC	AC	AC	AA	AC	CC	AA	AC	AC	AA	AC	CC	CC	CC	AC	AC	AC	AC	AC	AC	AC	AC	AC	AC	AC
C	T	Informative	UNC517197	1	40964962	TC	CC	TC	TT	TC	TT	TC	TT	CC	TC	TC	TC	TC	TT	TC	TC	TC	TC	TC	TT	TC	TC	CC	TC	TT	CC	TC	TC	CC	TC	TT	TT	TT	TC	TC	TC	TC	TC	TC	TC	TC	TC	TC	TC
C	T	Informative	JAX00248357	1	40988582	TC	CC	TC	TT	TC	TT	TC	TT	CC	TC	TC	TC	TC	TT	TC	TC	TC	TC	TC	TT	TC	TC	CC	TC	TT	CC	TC	TC	CC	TC	TT	TT	TT	TC	TC	TC	TC	TC	TC	TC	TC	TC	TC	TC
G	A	Informative	UNC517564	1	40988649	AG	GG	AG	AA	AG	AA	AG	AA	GG	AG	AG	AG	AG	AA	AG	AG	AG	AG	AG	AA	AG	AG	GG	AG	AA	GG	AG	AG	GG	AG	AA	AA	AA	AG	AG	AG	AG	AG	AG	AG	AG	AG	AG	AG
A	G	Informative	UNC517773	1	41003590	AG	AA	AG	--	AG	--	AG	AG	AA	AG	AG	AG	AG	AG	AG	AG	AG	AG	AG	GG	AG	AG	AA	AG	--	AA	AG	AG	--	AG	--	--	--	AG	AG	AG	AG	AG	AG	AG	AG	AG	AG	AG
C	A	Informative	UNC527371	1	41641667	AC	CC	AC	AA	AC	AA	AC	AA	CC	AC	AC	AC	AC	AA	AC	AC	AC	AC	AC	AA	AC	AC	CC	AC	AA	CC	AC	AC	CC	AC	AA	AA	AA	AC	AC	AC	AC	AC	AC	AC	AC	AC	AC	AC
T	C	Informative	UNCHS000592	1	41642478	TC	TT	TC	CC	TC	CC	TC	CC	TT	TC	TC	TC	TC	CC	TC	TC	TC	TC	TC	CC	TC	TC	TT	TC	CC	TT	TC	TC	TT	TC	CC	CC	CC	TC	TC	TC	TC	TC	TC	TC	TC	TC	TC	TC
G	T	Informative	JAX00002883	1	41647457	TG	GG	TG	TT	TG	TT	TG	TT	GG	TG	TG	TG	TG	TT	TG	TG	TG	TG	TG	TT	TG	TG	GG	TG	TT	GG	TG	TG	GG	TG	TT	TT	TT	TG	TG	TG	TG	TG	TG	TG	TG	TG	TG	TG
C	T	Informative	UNC527937	1	41678866	TC	CC	TC	TT	TC	TT	TC	TT	CC	TC	TC	TC	TC	TT	TC	TC	TC	TC	TC	TT	TC	TC	CC	TC	TT	CC	TC	TC	CC	TC	TT	TT	TT	TC	TC	TC	TC	TC	TC	TC	TC	TC	TC	TC
A	G	Informative	UNC528356	1	41703846	AG	AA	AG	GG	AG	GG	AG	GG	AA	AG	AG	AG	AG	GG	AG	AG	AG	AG	AG	GG	AG	AG	AA	AG	GG	AA	AG	AG	AA	AG	GG	GG	GG	AG	AG	AG	AG	AG	AG	AG	AG	AG	AG	AG
C	T	Informative	UNCHS000593	1	41704698	TC	CC	TC	TT	TC	TT	TC	TT	CC	TC	TC	TC	TC	TT	TC	TC	TC	TC	TC	TT	TC	TC	CC	TC	TT	CC	TC	TC	CC	TC	TT	TT	TT	TC	TC	TC	TC	TC	TC	TC	TC	TC	TC	TC
G	A	Informative	UNCHS000596	1	41713411	AG	GG	AG	AA	AG	AA	AG	AA	GG	AG	AG	AG	AG	AA	AG	AG	AG	AG	AG	AA	AG	AG	GG	AG	AA	GG	AG	AG	GG	AG	AA	AA	AA	AG	AG	AG	AG	AG	AG	AG	AG	AG	AG	AG
G	A	Informative	UNCHS000597	1	41713411	AG	GG	AG	AA	AG	AA	AG	AA	GG	AG	AG	AG	AG	AA	AG	AG	AG	AG	AG	AA	AG	AG	GG	AG	AA	GG	AG	AG	GG	AG	AA	AA	AA	AG	AG	AG	AG	AG	AG	AG	AG	AG	AG	AG
G	T	Informative	UNC530110	1	41853693	TG	GG	TG	TT	TG	TT	TG	TT	GG	TG	TG	TG	TG	TT	TG	TG	TG	TG	TG	TT	TG	TG	GG	TG	TT	GG	TG	TG	GG	TG	TT	TT	TT	TG	TG	TG	TG	TG	TG	TG	TG	TG	TG	TG
G	A	Informative	UNC533491	1	42101285	AG	GG	AG	AA	AG	AA	AG	AA	GG	AG	AG	AG	AG	AA	AG	AG	AG	AG	AG	AA	AG	AG	GG	AG	AA	GG	AG	AG	GG	AG	AA	AA	AA	AG	AG	AG	AG	AG	AG	AG	AG	AG	AG	AG
C	T	Informative	JAX00248580	1	42137723	TC	CC	TC	TT	TC	TT	TC	TT	CC	TC	TC	TC	TC	TT	TC	TC	TC	TC	TC	TT	TC	TC	CC	TC	TT	CC	TC	TC	CC	TC	TT	TT	TT	TC	TC	TC	TC	TC	TC	TC	TC	TC	TC	TC
A	G	Informative	UNCHS000606	1	42174779	AG	AA	AG	GG	AG	GG	AG	GG	AA	AG	AG	AG	AG	GG	AG	AG	AG	AG	AG	GG	AG	AG	AA	AG	GG	AA	AG	AG	AA	AG	GG	GG	GG	AG	AG	AG	AG	AG	AG	AG	AG	AG	AG	AG
A	C	Informative	UNC534538	1	42186449	AC	AA	AC	CC	AC	CC	AC	CC	AA	AC	AC	AC	AC	CC	AC	AC	AC	AC	AC	CC	AC	AC	AA	AC	CC	AA	AC	AC	AA	AC	CC	CC	CC	AC	AC	AC	AC	AC	AC	AC	AC	AC	AC	AC
C	T	Informative	UNC535173	1	42229616	TC	CC	TC	TT	TC	TT	TC	TT	CC	TC	TC	TC	TC	TT	TC	TC	TC	TC	TC	TT	TC	TC	CC	TC	TT	CC	TC	TC	CC	TC	TT	TT	TT	TC	TC	TC	TC	TC	TC	TC	TC	TC	TC	TC
A	G	Informative	UNCHS000607	1	42253918	AG	AA	AG	GG	AG	GG	AG	GG	AA	AG	AG	AG	AG	GG	AG	AG	AG	AG	AG	GG	AG	AG	AA	AG	GG	AA	AG	AG	AA	AG	GG	GG	GG	AG	AG	AG	AG	AG	AG	AG	AG	AG	AG	AG
T	C	Informative	UNC535648	1	42255319	TC	TT	TC	CC	TC	CC	TC	CC	TT	TC	TC	TC	TC	CC	TC	TC	TC	TC	TC	CC	TC	TC	TT	TC	CC	TT	TC	TC	TT	TC	CC	CC	CC	TC	TC	TC	TC	TC	TC	TC	TC	TC	TC	TC
A	G	Informative	UNCHS000609	1	42265613	AG	AA	AG	GG	AG	GG	AG	GG	AA	AG	AG	AG	AG	GG	AG	AG	AG	AG	AG	GG	AG	AG	AA	AG	GG	AA	AG	AG	AA	AG	GG	GG	GG	AG	AG	AG	AG	AG	AG	AG	AG	AG	AG	AG
G	T	Informative	UNC536233	1	42305053	TG	GG	TG	TT	TG	TT	TG	TT	GG	TG	TG	TG	TG	TT	TG	TG	TG	TG	TG	TT	TG	TG	GG	TG	TT	GG	TG	TG	GG	TG	TT	TT	TT	TG	TG	TG	TG	TG	TG	TG	TG	TG	TG	TG
T	C	Informative	UNC536663	1	42338285	TC	TT	TC	CC	TC	CC	TC	CC	TT	TC	TC	TC	TC	CC	TC	TC	TC	TC	TC	CC	TC	TC	TT	TC	CC	TT	TC	TC	TT	TC	CC	CC	CC	TC	TC	TC	TC	TC	TC	TC	TC	TC	TC	TC
A	G	Informative	JAX00248648	1	42344217	AG	AA	AG	GG	AG	GG	AG	GG	AA	AG	AG	AG	AG	GG	AG	AG	AG	AG	AG	GG	AG	AG	AA	AG	GG	AA	AG	AG	AA	AG	GG	GG	GG	AG	AG	AG	AG	AG	AG	AG	AG	AG	AG	AG
C	T	Informative	JAX00248660	1	42376832	TC	CC	TC	TT	TC	TT	TC	TT	CC	TC	TC	TC	TC	TT	TC	TC	TC	TC	TC	TT	TC	TC	CC	TC	TT	CC	TC	TC	CC	TC	TT	TT	TT	TC	TC	TC	TC	TC	TC	TC	TC	TC	TC	TC
T	G	Informative	UNC537525	1	42404338	TG	TT	TG	GG	TG	GG	TG	GG	TT	TG	TG	TG	TG	GG	TG	TG	TG	TG	TG	GG	TG	TG	TT	TG	GG	TT	TG	TG	TT	TG	GG	GG	GG	TG	TG	TG	TG	TG	TG	TG	TG	TG	TG	TG
G	A	Informative	JAX00002942	1	42424417	AG	GG	AG	AA	AG	AA	AG	AA	GG	AG	AG	AG	AG	AA	AG	AG	AG	AG	AG	AA	AG	AG	GG	AG	AA	GG	AG	AG	GG	AG	AA	AA	AA	AG	AG	AG	AG	AG	AG	AG	AG	AG	AG	AG
C	T	Informative	B6_rs31362610	1	42424440	TC	CC	TC	TT	TC	TC	TC	TC	CC	TC	TC	TC	TC	TC	TC	TC	CC	TC	TC	TT	TC	CC	CC	TC	TC	CC	TC	TC	CC	CC	TC	CC	TC	TC	TC	TC	TC	TC	CC	CC	TC	TC	TC	TC
G	A	Informative	UNC538011	1	42441595	AG	GG	AG	AA	AG	AA	AG	AA	GG	AG	AG	AG	AG	AA	AG	AG	AG	AG	AG	AA	AG	AG	GG	AG	AA	GG	AG	AG	GG	AG	AA	AA	AA	AG	AG	AG	AG	AG	AG	AG	AG	AG	AG	AG
C	T	Informative	UNC538335	1	42460665	TC	CC	TC	TT	TC	TT	TC	TT	CC	TC	TC	TC	TC	TT	TC	TC	TC	TC	TC	TT	TC	TC	CC	TC	TT	CC	TC	TC	CC	TC	TT	TT	TT	TC	TC	TC	TC	TC	TC	TC	TC	TC	TC	TC
T	C	Informative	JAX00248686	1	42464295	TC	TT	TC	CC	TC	CC	TC	CC	TT	TC	TC	TC	TC	CC	TC	TC	TC	TC	TC	CC	TC	TC	TT	TC	CC	TT	TC	TC	TT	TC	CC	CC	CC	TC	TC	TC	TC	TC	TC	TC	TC	TC	TC	TC
G	T	Informative	UNC538532	1	42473607	TG	GG	TG	TT	TG	TT	TG	TT	GG	TG	TG	TG	TG	TT	TG	TG	TG	TG	TG	TT	TG	TG	GG	TG	TT	GG	TG	TG	GG	TG	TT	TT	TT	TG	TG	TG	TG	TG	TG	TG	TG	TG	TG	TG
G	A	Informative	UNC539111	1	42510240	AG	GG	AG	AA	AG	AA	AG	AA	GG	AG	AG	AG	AG	AA	AG	AG	AG	AG	AG	AA	AG	AG	GG	AG	AA	GG	AG	AG	GG	AG	AA	AA	AA	AG	AG	AG	AG	AG	AG	AG	AG	AG	AG	AG
A	C	Informative	UNC539298	1	42521170	AC	AA	AC	CC	AC	CC	AC	CC	AA	AC	AC	AC	AC	CC	AC	AC	AC	AC	AC	CC	AC	AC	AA	AC	CC	AA	AC	AC	AA	AC	CC	CC	CC	AC	AC	AC	AC	AC	AC	AC	AC	AC	AC	AC
C	T	Informative	UNCHS000616	1	42553449	TC	CC	TC	TT	TC	TT	TC	TT	CC	TC	TC	TC	TC	TT	TC	TC	TC	TC	TC	TT	TC	TC	CC	TC	TT	CC	TC	TC	CC	TC	TT	TT	TT	TC	TC	TC	TC	TC	TC	TC	TC	TC	TC	TC
T	C	Informative	UNC539732	1	42554457	TC	TT	TC	CC	TC	CC	TC	CC	TT	TC	TC	TC	TC	CC	TC	TC	TC	TC	TC	CC	TC	TC	TT	TC	CC	TT	TC	TC	TT	TC	CC	CC	CC	TC	TC	TC	TC	TC	TC	TC	TC	TC	TC	TC
G	A	Informative	UNC539910	1	42566604	AG	GG	AG	AA	AG	AA	AG	AA	GG	AG	AG	AG	AG	AA	AG	AG	AG	AG	AG	AA	AG	AG	GG	AG	AA	GG	AG	AG	GG	AG	AA	AA	AA	AG	AG	AG	AG	AG	AG	AG	AG	AG	AG	AG
T	C	Informative	UNC549896	1	43272443	TC	TT	TC	CC	TC	CC	TC	CC	TT	TC	TC	TC	TC	CC	TC	TC	TC	TC	TC	CC	TC	TC	TT	TC	CC	TT	TC	TC	TT	TC	CC	CC	CC	TC	TC	CC	TC	TC	TC	TC	TC	TC	TC	TC
C	A	Informative	UNCHS000631	1	43295934	AC	CC	AC	AA	AC	AA	AC	AA	CC	AC	AC	AC	AC	AA	AC	AC	AC	AC	AC	AA	AC	AC	CC	AC	AA	CC	AC	AC	CC	AC	AA	AA	AA	AC	AC	AA	AC	AC	AC	AC	AC	AC	AC	AC
C	T	Informative	UNCHS000632	1	43298232	TC	CC	TC	TT	TC	TT	TC	TT	CC	TC	TC	TC	TC	TT	TC	TC	TC	TC	TC	TT	TC	TC	CC	TC	TT	CC	TC	TC	CC	TC	TT	TT	TT	TC	TC	TT	TC	TC	TC	TC	TC	TC	TC	TC
A	G	Informative	UNC550476	1	43309698	AG	AA	AG	GG	AG	GG	AG	GG	AA	AG	AG	AG	AG	GG	AG	AG	AG	AG	AG	GG	AG	AG	AA	AG	GG	AA	AG	AG	AA	AG	GG	GG	GG	AG	AG	GG	AG	AG	AG	AG	AG	AG	AG	AG
T	G	Informative	UNC551425	1	43356856	TG	TT	TG	GG	TG	GG	TG	GG	TT	TG	TG	TG	TG	GG	TG	TG	TG	TG	TG	GG	TG	TG	TT	TG	GG	TT	TG	TG	TT	TG	GG	GG	GG	TG	TG	GG	TG	TG	TG	TG	TG	TG	TG	TG
A	G	Informative	UNC551663	1	43374899	AG	AA	AG	GG	AG	GG	AG	GG	AA	AG	AG	AG	AG	GG	AG	AG	AG	AG	AG	GG	AG	AG	AA	AG	GG	AA	AG	AG	AA	AG	GG	GG	GG	AG	AG	GG	AG	AG	AG	AG	AG	AG	AG	AG
A	C	Informative	UNC551990	1	43397007	AC	AA	AC	CC	AC	CC	AC	CC	AA	AC	AC	AC	AC	CC	AC	AC	AC	AC	AC	CC	AC	AC	AA	AC	CC	AA	AC	AC	AA	AC	CC	CC	CC	AC	AC	CC	AC	AC	AC	AC	AC	AC	AC	AC
C	T	Informative	UNC552260	1	43411075	TC	CC	TC	TT	TC	TT	TC	TT	CC	TC	TC	TC	TC	TT	TC	TC	TC	TC	TC	TT	TC	TC	CC	TC	TT	CC	TC	TC	CC	TC	TT	TT	TT	TC	TC	TT	TC	TC	TC	TC	TC	TC	TC	TC
G	T	Informative	JAX00003017	1	43412620	TG	GG	TG	TT	TG	TT	TG	TT	GG	TG	TG	TG	TG	TT	TG	TG	TG	TG	TG	TT	TG	TG	GG	TG	TT	GG	TG	TG	GG	TG	TT	TT	TT	TG	TG	TT	TG	TG	TG	TG	TG	TG	TG	TG
A	G	Informative	UNC552818	1	43444516	AG	AA	AG	GG	AG	GG	AG	GG	AA	AG	AG	AG	AG	GG	AG	AG	AG	AG	AG	GG	AG	AG	AA	AG	GG	AA	AG	AG	AA	AG	GG	GG	GG	AG	AG	GG	AG	AG	AG	AG	AG	AG	AG	AG
A	G	Informative	UNC553082	1	43456749	AG	AA	AG	GG	AG	GG	AG	GG	AA	AG	AG	AG	AG	GG	AG	AG	AG	AG	AG	GG	AG	AG	AA	AG	GG	AA	AG	AG	AA	AG	GG	GG	GG	AG	AG	GG	AG	AG	AG	AG	AG	AG	AG	AG
C	A	Informative	UNC554949	1	43569616	AC	CC	AC	AA	AC	AA	AC	AA	CC	AC	AC	AC	AC	AA	AC	AC	AC	AC	AC	AA	AC	AC	CC	AC	AA	CC	AC	AC	CC	AC	AA	AA	AA	AC	AC	AA	AC	AC	AC	AC	AC	AC	AC	AC
T	C	Informative	JAX00248988	1	43595508	TC	TT	TC	CC	TC	CC	TC	CC	TT	TC	TC	TC	TC	CC	TC	TC	TC	TC	TC	CC	TC	TC	TT	TC	CC	TT	TC	TC	TT	TC	CC	CC	CC	TC	TC	CC	TC	TC	TC	TC	TC	TC	TC	TC
A	G	Informative	UNC555538	1	43606149	AG	AA	AG	GG	AG	GG	AG	GG	AA	AG	AG	AG	AG	GG	AG	AG	AG	AG	AG	GG	AG	AG	AA	AG	GG	AA	AG	AG	AA	AG	GG	GG	GG	AG	AG	GG	AG	AG	AG	AG	AG	AG	AG	AG
A	G	Informative	UNC556336	1	43659273	AG	AA	AG	GG	AG	GG	AG	GG	AA	AG	AG	AG	AG	GG	AG	AG	AG	AG	AG	GG	AG	AG	AA	AG	GG	AA	AG	AG	AA	AG	GG	GG	GG	AG	AG	GG	AG	AG	AG	AG	AG	AG	AG	AG
G	A	Informative	UNCHS000643	1	43742093	AG	GG	AG	AA	AG	AA	AG	AA	GG	AG	AG	AG	AG	AA	AG	AG	AG	AG	AG	AA	AG	AG	GG	AG	AA	GG	AG	AG	GG	AG	AA	AA	AA	AG	AG	AA	AG	AG	AG	AG	AG	AG	AG	AG
A	G	Informative	JAX00249009	1	43743194	AG	AA	AG	GG	AG	GG	AG	GG	AA	AG	AG	AG	AG	GG	AG	AG	AG	AG	AG	GG	AG	AG	AA	AG	GG	AA	AG	AG	AA	AG	GG	GG	GG	AG	AG	GG	AG	AG	AG	AG	AG	AG	AG	AG
G	A	Informative	UNCHS000646	1	43792308	--	GG	AG	AA	AG	AA	AG	AA	GG	AG	AG	AG	AG	AA	AG	AG	AG	AG	AG	AA	AG	AG	GG	AG	AA	GG	AG	AG	GG	AG	AA	AA	AA	AG	AG	AA	AG	AG	AG	AG	AG	AG	AG	AG
A	G	Informative	JAX00249050	1	43857070	AG	AA	AG	GG	AG	GG	AG	GG	AA	AG	AG	AG	AG	GG	AG	AG	AG	AG	AG	GG	AG	AG	AA	AG	GG	AA	AG	AG	AA	AG	GG	GG	GG	AG	AG	GG	AG	AG	AG	AG	AG	AG	AG	AG
G	A	Informative	CEAJAX00249056	1	43880410	AG	GG	AG	AA	AG	AA	AG	AA	GG	AG	AG	AG	AG	AA	AG	AG	AG	AG	AG	AA	AG	AG	GG	AG	AA	GG	AG	AG	GG	AG	AA	AA	AA	AG	AG	AA	AG	AG	AG	AG	AG	AG	AG	AG
C	A	Informative	UNC559715	1	43883536	AC	CC	AC	AA	AC	AA	AC	AA	CC	AC	AC	AC	AC	AA	AC	AC	AC	AC	AC	AA	AC	AC	CC	AC	AA	CC	AC	AC	CC	AC	AA	AA	AA	AC	AC	AA	AC	AC	AC	AC	AC	AC	AC	AC
T	C	Informative	UNCHS000647	1	43918107	TC	TT	TC	CC	TC	CC	TC	CC	TT	TC	TC	TC	TC	CC	TC	TC	TC	TC	TC	CC	TC	TC	TT	TC	CC	TT	TC	TC	TT	TC	CC	CC	CC	TC	TC	CC	TC	TC	TC	TC	TC	TC	TC	TC
G	A	Informative	UNCHS000652	1	44086594	AG	GG	AG	AA	AG	AA	AG	AA	GG	AG	AG	AG	AG	AA	AG	AG	AG	AG	AG	AA	AG	AG	GG	AG	AA	GG	AG	AG	GG	AG	AA	AA	AA	AG	AG	AA	AG	GG	AG	AG	AG	AG	AG	AG
G	A	Informative	UNC562450	1	44093864	AG	GG	AG	AA	AG	AA	AG	AA	GG	AG	AG	AG	AG	AA	AG	AG	AG	AG	AG	AA	AG	AG	GG	AG	AA	GG	AG	AG	GG	AG	AA	AA	AA	AG	AG	AA	AG	GG	AG	AG	AG	AG	AG	AG
A	C	Informative	JAX00249105	1	44124659	AC	AA	AC	CC	AC	CC	AC	CC	AA	AC	AC	AC	AC	CC	AC	AC	AC	AC	AC	CC	AC	AC	AA	AC	CC	AA	AC	AC	AA	AC	CC	CC	CC	AC	AC	CC	AC	AA	AC	AC	AC	AC	AC	AC
T	C	Informative	UNCHS000653	1	44231442	TC	TT	TC	CC	TC	CC	TC	CC	TT	TC	TC	TC	TC	CC	TC	TC	TC	TC	TC	CC	TC	TC	TT	TC	CC	TT	TC	TC	TT	TC	CC	CC	CC	TC	TC	CC	TC	TT	TC	TC	TC	TC	TC	TC
T	G	Informative	UNCHS000655	1	44235130	TG	TT	TG	GG	TG	GG	TG	GG	TT	TG	TG	TG	TG	GG	TG	TG	TG	TG	TG	GG	TG	TG	TT	TG	GG	TT	TG	TG	TT	TG	GG	GG	GG	TG	TG	GG	TG	TT	TG	TG	TG	TG	TG	TG
G	A	Informative	UNCHS000654	1	44235617	AG	GG	AG	AA	AG	AA	AG	AA	GG	AG	AG	AG	AG	AA	AG	AG	AG	AG	AG	AA	AG	AG	GG	AG	AA	GG	AG	AG	GG	AG	AA	AA	AA	AG	AG	AA	AG	GG	AG	AG	AG	AG	AG	AG
G	A	Informative	UNCHS000656	1	44237742	AG	GG	AG	AA	AG	AA	AG	AA	GG	AG	AG	AG	AG	AA	AG	AG	AG	AG	AG	AA	AG	AG	GG	AG	AA	GG	AG	AG	GG	AG	AA	AA	AA	AG	AG	AA	AG	GG	AG	AG	AG	AG	AG	AG
T	C	Informative	backupUNC010557791	1	44239449	TC	TT	TC	CC	TC	CC	TC	CC	TT	TC	TC	TC	TC	CC	TC	TC	TC	TC	TC	CC	TC	TC	TT	TC	CC	TT	TC	TC	TT	TC	CC	CC	CC	TC	TC	CC	TC	TT	TC	TC	TC	TC	TC	TC
G	A	Informative	UNCHS000658	1	44262487	AG	GG	AG	AA	AG	AA	AG	AA	GG	AG	AG	AG	AG	AA	AG	AG	AG	AG	AG	AA	AG	AG	GG	AG	AA	GG	AG	AG	GG	AG	AA	AA	AA	AG	AG	AA	AG	GG	AG	AG	AG	AG	AG	AG
C	T	Informative	UNCHS000660	1	44639067	TC	CC	TC	TT	TC	TT	TC	TT	CC	TC	TC	TC	TC	TT	TC	TC	TC	TC	TC	TT	TC	TC	CC	TC	TT	CC	TC	TC	CC	TC	TT	TT	TT	TC	TC	TT	TC	CC	TC	TC	TC	TC	TC	TC
C	A	Informative	ICR042	1	44658915	AC	CC	AC	AA	AC	AA	AC	AA	CC	AC	AC	AC	AC	AA	AC	AC	AC	AC	AC	AA	AC	AC	CC	AC	AA	CC	AC	AC	CC	AC	AA	AA	AA	AC	AC	AA	AC	CC	AC	AC	AC	AC	AC	AC
T	C	Informative	ICR044	1	44834212	TC	TT	TC	CC	TC	CC	TC	CC	TT	TC	TC	TC	TC	CC	TC	TC	TC	TC	TC	CC	TC	TC	TT	TC	CC	TT	TC	TC	TT	TC	CC	CC	CC	TC	TC	CC	TC	TT	TC	TC	TC	TC	TC	TC
T	C	Informative	UNCHS000663	1	44852348	TC	TT	TC	CC	TC	CC	TC	CC	TT	TC	TC	TC	TC	CC	TC	TC	TC	TC	TC	CC	TC	TC	TT	TC	CC	TT	TC	TC	TT	TC	CC	CC	CC	TC	TC	CC	TC	TT	TC	TC	TC	TC	TC	TC
T	C	Informative	UNCHS000664	1	44854538	TC	TT	TC	CC	TC	CC	TC	CC	TT	TC	TC	TC	TC	CC	TC	TC	TC	TC	TC	CC	TC	TC	TT	TC	CC	TT	TC	TC	TT	TC	CC	CC	CC	TC	TC	CC	TC	TT	TC	TC	TC	TC	TC	TC
C	T	Informative	UNC574402	1	44884100	TC	CC	TC	TT	TC	TT	TC	TT	CC	TC	TC	TC	TC	TT	TC	TC	TC	TC	TC	TT	TC	TC	CC	TC	TT	CC	TC	TC	CC	TC	TT	TT	TT	TC	TC	TT	TC	CC	TC	TC	TC	TC	TC	TC
G	A	Informative	UNC010084304	1	45007444	AG	GG	AG	AA	AG	AA	AG	AA	GG	AG	AG	AG	AG	AA	AG	AG	AG	AG	AG	AA	AG	AG	GG	AG	AA	GG	AG	AG	GG	AG	AA	AA	AA	AG	AG	AA	AG	GG	AG	AG	AG	AG	AG	AG
A	G	Informative	ICR046	1	45007988	AG	AA	AG	GG	AG	GG	AG	GG	AA	AG	AG	AG	AG	GG	AG	AG	AG	AG	AG	GG	AG	AG	AA	AG	GG	AA	AG	AG	AA	AG	GG	GG	GG	AG	AG	GG	AG	AA	AG	AG	AG	AG	AG	AG
A	C	Informative	UNC578793	1	45313373	AC	AA	AC	CC	AC	CC	AC	CC	AA	AC	AC	AC	AC	CC	AC	AC	AC	AC	AC	CC	AC	AC	AA	AC	CC	AA	AC	AC	AA	AC	CC	CC	CC	AC	AC	CC	AC	AA	AC	AC	AC	AC	AC	AC
G	A	Informative	UNCHS000666	1	45403604	AG	GG	AG	AA	AG	AA	AG	AA	GG	AG	AG	AG	AG	AA	AG	AG	AG	AG	AG	AA	AG	AG	GG	AG	AA	GG	AG	AG	GG	AG	AA	AA	AA	AG	AG	AA	AG	GG	AG	AG	AG	AG	AG	AG
T	C	Informative	JAX00249353	1	45443542	TC	TT	TC	CC	TC	CC	TC	CC	TT	TC	TC	TC	TC	CC	TC	TC	TC	TC	TC	CC	TC	TC	TT	TC	CC	TT	TC	TC	TT	TC	CC	CC	CC	TC	TC	CC	TC	TT	TC	TC	TC	TC	TC	TC
A	G	Informative	ICR051	1	45569044	AG	AA	AG	GG	AG	GG	AG	GG	AA	AG	AG	AG	AG	GG	AG	AG	AG	AG	AG	GG	AG	AG	AA	AG	GG	AA	AG	AG	AA	AG	GG	GG	GG	AG	AG	GG	AG	AA	AG	AG	AG	AG	AG	AG
A	G	Informative	ICR4051	1	45575360	AG	AA	AG	GG	AG	GG	AG	GG	AA	AG	AG	AG	AG	GG	AG	AG	AG	AG	AG	GG	AG	AG	AA	AG	GG	AA	AG	AG	AA	AG	GG	GG	GG	AG	AG	GG	AG	AA	AG	AG	AG	AG	AG	AG
T	C	Informative	ICR055	1	45910131	TC	TT	TC	CC	TC	CC	TC	CC	TT	TC	TC	TC	TC	CC	TC	TC	TC	TC	TC	CC	TC	TC	TT	TC	CC	TT	TC	TC	TT	TC	CC	CC	CC	TC	TC	CC	TC	TT	TC	TC	TC	TC	TC	TC
C	A	Informative	UNC589868	1	45971891	AC	CC	AC	AA	AC	AA	AC	AA	AC	AC	AC	AC	AC	AA	AC	AC	AC	AC	AC	AA	AC	AC	CC	AC	AA	CC	AC	AC	CC	AC	AA	AA	AA	AC	AC	AA	AC	CC	AC	AC	AC	AC	AC	AC
G	A	Informative	ICR058	1	46191054	AG	GG	AG	AA	AG	AA	AG	AA	AG	AG	AG	AG	AG	AA	AG	AG	AG	AG	AG	AA	AG	AG	GG	AG	AA	GG	AG	AG	GG	AG	AA	AA	AA	AG	AG	AA	AG	GG	AG	AG	AG	AG	AG	AG
C	T	Informative	UNC592611	1	46265735	TC	CC	TC	TT	TC	TT	TC	TT	TC	TC	TC	TC	TC	TT	TC	TC	TC	TC	TC	TT	TC	TC	CC	TC	TT	CC	TC	TC	CC	TC	TT	TT	TT	TC	TC	TT	TC	CC	TC	TC	TC	TC	TC	TC
C	A	Informative	ICR059	1	46275072	AC	CC	AC	AA	AC	AA	AC	AA	AC	AC	AC	AC	AC	AA	AC	AC	AC	AC	AC	AA	AC	AC	CC	AC	AA	CC	AC	AC	CC	AC	AA	AA	AA	AC	AC	AA	AC	CC	AC	AC	AC	AC	AC	AC
C	T	Informative	JAX00003243	1	46439568	TC	CC	TC	TT	TC	TT	TC	TT	TC	TC	TC	TC	TC	TT	TC	TC	TC	TC	TC	TT	TC	TC	CC	TC	TT	CC	TC	TC	CC	TC	TT	TT	TT	TC	TC	TT	TC	CC	TC	TC	TC	TC	TC	TC
T	C	Informative	JAX00003252	1	46583698	TC	TT	TC	CC	TC	CC	TC	CC	TC	TC	TC	TC	TC	CC	TC	TC	TC	TC	TC	CC	TC	TC	TT	TC	CC	TT	TC	TC	TT	TC	CC	CC	CC	TC	TC	CC	TC	TT	TC	TC	TC	TC	TC	TC
C	T	Informative	UNC594903	1	46610944	TC	CC	TC	TT	TC	TT	TC	TT	TC	TC	TC	TC	TC	TT	TC	TC	TC	TC	TC	TT	TC	TC	CC	TC	TT	CC	TC	TC	CC	TC	TT	TT	TT	TC	TC	TT	TC	CC	TC	TC	TC	TC	TC	TC
G	A	Informative	UNCHS000674	1	46823995	AA	GG	--	AA	AA	AA	--	AA	AA	AA	AA	--	AA	AA	--	--	AA	AA	AA	AA	--	AA	GG	--	AA	GG	--	AA	GG	AA	AA	AA	AA	AA	--	AA	--	GG	AG	--	--	AA	--	AA
C	A	Informative	UNCHS000675	1	46867954	AC	CC	AC	AA	AC	AA	AC	AA	AC	AC	AC	AC	AC	AA	AC	AC	AC	AC	AC	AA	AC	AC	CC	AC	AA	CC	AC	AC	CC	AC	AA	AA	AA	AC	AC	AA	AC	CC	AC	AC	AC	AC	AC	AC
C	T	Informative	JAX00249676	1	46881481	TC	CC	TC	TT	TC	TT	TC	TT	TC	TC	TC	TC	TC	TT	TC	TC	TC	TC	TC	TT	TC	TC	CC	TC	TT	CC	TC	TC	CC	TC	TT	TT	TT	TC	TC	TT	TC	CC	TC	TC	TC	TC	TC	TC
C	A	Informative	UNCHS000677	1	46885973	AC	CC	AC	AA	AC	AA	AC	AA	AC	AC	AC	AC	AC	AA	AC	AC	AC	AC	AC	AA	AC	AC	CC	AC	AA	CC	AC	AC	CC	AC	AA	AA	AA	AC	AC	AA	AC	CC	AC	AC	AC	AC	AC	AC
G	A	Informative	UNCHS000678	1	46889670	AG	GG	AG	AA	AG	AA	AG	AA	AG	AG	AG	AG	AG	AA	AG	AG	AG	AG	AG	AA	AG	AG	GG	AG	AA	GG	AG	AG	GG	AG	AA	AA	AA	AG	AG	AA	AG	GG	AG	AG	AG	AG	AG	AG
C	T	Informative	UNC596831	1	46893137	TC	CC	TC	TT	TC	TT	TC	TT	TC	TC	TC	TC	TC	TT	TC	TC	TC	TC	TC	TT	TC	TC	CC	TC	TT	CC	TC	TC	CC	TC	TT	TT	TT	TC	TC	TT	TC	CC	TC	TC	TC	TC	TC	TC
T	C	Informative	UNCHS000681	1	46963776	TC	TT	TC	CC	TC	CC	TC	CC	TC	TC	TC	TC	TC	CC	TC	TC	TC	TC	TC	CC	TC	TC	TT	TC	CC	TT	TC	TC	TT	TC	CC	CC	CC	TC	TC	CC	TC	TT	TC	TC	TC	TC	TC	TC
A	G	Informative	UNC597735	1	46963812	AG	AA	AG	GG	AG	GG	AG	GG	AG	AG	AG	AG	AG	GG	AG	AG	AG	AG	AG	GG	AG	AG	AA	AG	GG	AA	AG	AG	AA	AG	GG	GG	GG	AG	AG	GG	AG	AA	AG	AG	AG	AG	AG	AG
A	G	Informative	JAX00249717	1	46982881	AG	AA	AG	GG	AG	GG	AG	GG	AG	AG	AG	AG	AG	GG	AG	AG	AG	AG	AG	GG	AG	AG	AA	AG	GG	AA	AG	AG	AA	AG	GG	GG	GG	AG	AG	GG	AG	AA	AG	AG	AG	AG	AG	AG
T	C	Informative	JAX00003301	1	47230229	TC	TT	TC	CC	TC	CC	TC	CC	TC	TC	TC	TC	TC	CC	TC	TC	TC	TC	TC	CC	TC	TC	TT	TC	CC	TT	TC	TC	TT	TC	CC	CC	CC	TC	TC	CC	TC	TT	TC	TC	TC	TC	TC	TC
A	G	Informative	UNC601980	1	47327312	AG	AA	AG	GG	AG	GG	AG	GG	AG	AG	AG	AG	AG	GG	AG	AG	AG	AG	AG	GG	AG	AG	AA	AG	GG	AA	AG	AG	AA	AG	GG	GG	GG	AG	AG	GG	AG	AA	AG	AG	AG	AG	AG	AG
C	T	Informative	UNC604430	1	47538062	TC	CC	TC	TT	TC	TT	TC	TT	TC	TC	TC	TC	TC	TT	TC	TC	TC	TC	TC	TT	TC	TC	CC	TC	TT	CC	TC	TC	CC	TC	TT	TT	TT	TC	TC	TT	TC	CC	TC	TC	TC	TC	TC	TC
T	C	Informative	UNC606275	1	47698363	TC	TT	TC	CC	TC	CC	TC	CC	TC	TC	TC	TC	TC	CC	TC	TC	TC	TC	TC	CC	TC	TC	TT	TC	CC	TT	TC	TC	TT	TC	CC	CC	CC	TC	TC	CC	TC	TT	TC	TC	TC	TC	TC	TC
C	T	Informative	UNCHS000690	1	47879308	TC	CC	TC	TT	TC	TT	TC	TT	TC	TC	TC	TC	TC	TT	TC	TC	TC	TC	TC	TT	TC	TC	CC	TC	TT	CC	TC	TC	CC	TC	TT	TT	TT	TC	TC	TT	TC	CC	TC	TC	TC	TC	TC	TC
G	A	Informative	UNC608264	1	47892353	AG	GG	AG	AA	AG	AA	AG	AA	AG	AG	AG	AG	AG	AA	AG	AG	AG	AG	AG	AA	AG	AG	GG	AG	AA	GG	AG	AG	GG	AG	AA	AA	AA	AG	AG	AA	AG	GG	AG	AG	AG	AG	AG	AG
T	C	Informative	UNCHS000691	1	47965823	TC	TT	TC	CC	TC	CC	TC	CC	TC	TC	TC	TC	TC	CC	TC	TC	TC	TC	TC	CC	TC	TC	TT	TC	CC	TT	TC	TC	TT	TC	CC	CC	CC	TC	TC	CC	TC	TT	TC	TC	TC	TC	TC	TC
G	T	Informative	UNC609906	1	47979477	TG	GG	TG	TT	TG	TT	TG	TT	TG	TG	TG	TG	TG	TT	TG	TG	TG	TG	TG	TT	TG	TG	GG	TG	TT	GG	TG	TG	GG	TG	TT	TT	TT	TG	TG	TT	TG	GG	TG	TG	TG	TG	TG	TG
G	T	Informative	UNCHS000694	1	47979477	TG	GG	TG	TT	TG	TT	TG	TT	TG	TG	TG	TG	TG	TT	TG	TG	TG	TG	TG	TT	TG	TG	GG	TG	TT	GG	TG	TG	GG	TG	TT	TT	TT	TG	TG	TT	TG	GG	TG	TG	TG	TG	TG	TG
C	A	Informative	UNC612303	1	48185185	AC	CC	AC	AA	--	AA	AC	AA	AC	AC	AC	AC	AC	AA	--	AC	AC	AC	AC	AA	--	--	CC	AC	AA	CC	AC	AC	CC	AC	AA	AA	AA	AC	AC	AA	AC	CC	AC	AC	AC	AC	AC	AC
G	A	Informative	JAX00249923	1	48188904	AG	GG	AG	AA	AG	AA	AG	AA	AG	AG	AG	AG	AG	AA	AG	AG	AG	AG	AG	AA	AG	AG	GG	AG	AA	GG	AG	AG	GG	AG	AA	AA	AA	AG	AG	AA	AG	GG	AG	AG	AG	AG	AG	AG
A	C	Informative	UNC614659	1	48405010	AC	AA	AC	CC	AC	CC	AC	CC	AC	AC	AC	AC	AC	CC	AC	AC	AC	AC	AC	CC	AC	AC	AA	AC	CC	AA	AC	AC	AA	AC	CC	CC	CC	AC	AC	CC	AC	AA	AC	AC	AC	AC	AC	AC
T	C	Informative	UNC615565	1	48503023	TC	TT	TC	CC	TC	CC	TC	CC	TC	TC	TC	TC	TC	CC	TC	TC	TC	TC	TC	CC	TC	TC	TT	TC	CC	TT	TC	TC	TT	TC	CC	CC	CC	TC	TC	CC	TC	TT	TC	TC	TC	TC	TC	TC
T	C	Informative	JAX00003399	1	48514985	TC	TT	TC	CC	--	CC	TC	CC	TC	--	TC	TC	TC	CC	--	TC	TC	TC	TC	CC	TC	TC	TT	TC	CC	TT	TC	TC	TT	TC	CC	CC	CC	TC	TC	CC	TC	TT	TC	TC	TC	TC	TC	TC
G	A	Informative	UNCHS000697	1	48598584	AG	GG	AG	AA	AG	AA	AG	AA	AG	AG	AG	AG	AG	AA	AG	AG	AG	AG	AG	AA	AG	AG	GG	AG	AA	GG	AG	AG	GG	AG	AA	AA	AA	AG	AG	AA	AG	GG	AG	AG	AG	AG	AG	AG
G	A	Informative	UNCHS000700	1	48642464	AG	GG	AG	AA	AG	AA	AG	AA	AG	AG	AG	AG	AG	AA	AG	AG	AG	AG	AG	AA	AG	AG	GG	AG	AA	GG	AG	AG	GG	AG	AA	AA	AA	AG	AG	AA	AG	GG	AG	AG	AG	AG	AG	AG
A	G	Informative	UNC618599	1	48786365	AG	AA	AG	GG	AG	GG	AG	GG	AG	AG	AG	AG	AG	GG	AG	AG	AG	AG	AG	GG	AG	AG	AA	AG	GG	AA	AG	AG	AA	AG	GG	GG	GG	AG	AG	GG	AG	AA	AG	AG	AG	AG	AG	AG
A	G	Informative	UNCHS000702	1	48878340	AG	AA	AG	--	AG	--	AG	GG	AG	AG	AG	AG	AG	--	AG	AG	AG	AG	AG	--	AG	AG	AA	AG	--	AA	AG	AG	AA	AG	--	GG	--	AG	AG	--	AG	AA	AG	AG	AG	AG	AG	AG
G	A	Informative	UNC621376	1	49047076	AG	--	AG	AA	AG	AA	AG	AA	AG	AG	AG	AG	AG	AA	AG	AG	AG	AG	AG	AA	AG	AG	GG	AG	AA	GG	AG	--	GG	--	AA	AA	AA	--	AG	AA	--	GG	AG	AG	AG	--	AG	AG
C	A	Informative	UNCHS000706	1	49357002	AC	CC	AC	AA	AC	AA	AC	AA	AC	AC	AC	AC	AC	AA	AC	AC	AC	AC	AC	AA	AC	AC	CC	AC	AA	CC	AC	AC	CC	AC	AA	AA	AA	AC	AC	AA	AC	CC	AC	AC	AC	AC	--	AC
A	G	Informative	UNC627036	1	49452028	AG	AA	AG	GG	AG	GG	AG	GG	AG	AG	AG	AG	AG	GG	AG	AG	AG	AG	AG	GG	AG	AG	AA	AG	GG	AA	AG	AG	AA	AG	GG	GG	GG	AG	AG	GG	AG	AA	AG	AG	AG	AG	AG	AG
T	C	Informative	UNC636247	1	50100738	TC	TT	TC	CC	TC	CC	TC	CC	TC	TC	TC	TC	TC	CC	TC	TC	TC	TC	TC	CC	TC	TC	TT	TC	CC	TT	TC	TC	TT	TC	CC	CC	CC	TC	TC	CC	TC	TT	TC	TC	TC	TC	TC	TC
A	G	Informative	UNC637091	1	50151075	AG	AA	AG	GG	AG	GG	AG	GG	AG	AG	AG	AG	AG	GG	AG	AG	AG	AG	AG	GG	AG	AG	AA	AG	GG	AA	AG	AG	AA	AG	GG	GG	GG	AG	AG	GG	AG	AA	AG	AG	AG	AG	AG	AG
G	A	Informative	JAX00250166	1	50280844	AG	GG	AG	AA	AG	AA	AG	AA	AG	AG	AG	AG	AG	AA	AG	AG	AG	AG	AG	AA	AG	AG	GG	AG	AA	GG	AG	AG	GG	AG	AA	AA	AA	AG	AG	AA	AG	GG	AG	AG	AG	AG	AG	AG
C	A	Informative	UNCHS000713	1	50297354	AC	CC	AC	AA	AC	AA	AC	AA	AC	AC	AC	AC	AC	AA	AC	AC	AC	AC	AC	AA	AC	AC	CC	AC	AA	CC	AC	AC	CC	AC	AA	AA	AA	AC	AC	AA	AC	CC	AC	AC	AC	AC	AC	AC
A	C	Informative	UNC639433	1	50297854	AC	AA	AC	CC	AC	CC	AC	CC	AC	AC	AC	AC	AC	CC	AC	AC	AC	AC	AC	CC	AC	AC	AA	AC	CC	AA	AC	AC	AA	AC	CC	CC	CC	AC	AC	CC	AC	AA	AC	AC	AC	AC	AC	AC
T	C	Informative	UNC648423	1	50927313	TC	TT	TC	CC	TC	CC	TC	CC	TC	TC	TC	TC	TC	CC	TC	TC	TC	TC	TC	CC	TC	TC	TT	TC	CC	TT	TC	TC	TT	TC	CC	CC	CC	TC	TC	CC	TC	TT	TC	TC	TC	TC	TC	TC
A	G	Informative	UNC653165	1	51283189	AG	AA	AG	GG	AG	GG	AG	GG	AG	AG	AG	AG	AG	GG	AG	AG	AG	AG	AG	GG	AG	AG	AA	AG	GG	AA	AG	AG	AA	AG	GG	GG	GG	AG	AG	GG	AG	AA	AG	AG	AG	AG	AG	AG
C	T	Informative	UNC653383	1	51299180	TC	CC	TC	TT	TC	TT	TC	TT	TC	TC	TC	TC	TC	TT	TC	TC	TC	TC	TC	TT	TC	TC	CC	TC	TT	CC	TC	TC	CC	TC	TT	TT	TT	TC	TC	TT	TC	CC	TC	TC	TC	TC	TC	TC
A	G	Informative	UNCHS000722	1	51305438	AG	AA	AG	GG	AG	GG	AG	GG	AG	AG	AG	AG	AG	GG	AG	AG	AG	AG	AG	GG	AG	AG	AA	AG	GG	AA	AG	AG	AA	AG	GG	GG	GG	AG	AG	GG	AG	AA	AG	AG	AG	AG	AG	AG
T	C	Informative	JAX00003607	1	51318423	TC	TT	TC	CC	TC	CC	TC	CC	TC	TC	TC	TC	TC	CC	TC	TC	TC	TC	TC	CC	TC	TC	TT	TC	CC	TT	TC	TC	TT	TC	CC	CC	CC	TC	TC	CC	TC	TT	TC	TC	TC	TC	TC	TC
G	A	Informative	UNC653694	1	51324528	AG	GG	AG	AA	AG	AA	AG	AA	AG	AG	AG	AG	AG	AA	AG	AG	AG	AG	AG	AA	AG	AG	GG	AG	AA	GG	AG	AG	GG	AG	AA	AA	AA	AG	AG	AA	AG	GG	AG	AG	AG	AG	AG	AG
A	C	Informative	UNCHS000724	1	51434736	AC	AA	AC	CC	AC	CC	AC	CC	AC	AC	AC	AC	AC	CC	AC	AC	AC	AC	AC	CC	AC	AC	AA	AC	CC	AA	AC	AC	AA	AC	CC	CC	CC	AC	AC	CC	AC	AA	AC	AC	AC	AC	AC	AC
A	G	Informative	UNCHS000725	1	51438364	AG	AA	AG	GG	AG	GG	AG	GG	AG	AG	AG	AG	AG	GG	AG	AG	AG	AG	AG	GG	AG	AG	AA	AG	GG	AA	AG	AG	AA	AG	GG	GG	GG	AG	AG	GG	AG	AA	AG	AG	AG	AG	AG	AG
C	T	Informative	UNC655421	1	51457023	TC	CC	TC	TT	TC	TT	TC	TT	TC	TC	TC	TC	TC	TT	TC	TC	TC	TC	TC	TT	TC	TC	CC	TC	TT	CC	TC	TC	CC	TC	TT	TT	TT	TC	TC	TT	TC	CC	TC	TC	TC	TC	TC	TC
T	C	Informative	UNC655657	1	51468806	TC	TT	TC	CC	TC	CC	TC	CC	TC	TC	TC	TC	TC	CC	TC	TC	TC	TC	TC	CC	TC	TC	TT	TC	CC	TT	TC	TC	TT	TC	CC	CC	CC	TC	TC	CC	TC	TT	TC	TC	TC	TC	TC	TC
A	C	Informative	UNC656481	1	51554194	AC	AA	AC	CC	AC	CC	AC	CC	AC	AC	AC	AC	AC	CC	AC	AC	AC	AC	AC	CC	AC	AC	AA	AC	CC	AA	AC	AC	AA	AC	CC	CC	CC	AC	AC	CC	AC	AA	AC	AC	AC	AC	AC	AC
A	G	Informative	UNC656698	1	51571512	AG	AA	AG	GG	AG	GG	AG	GG	AG	AG	AG	AG	AG	GG	AG	AG	AG	AG	AG	GG	AG	AG	AA	AG	GG	AA	AG	AG	AA	AG	GG	GG	GG	AG	AG	GG	AG	AA	AG	AG	AG	AG	AG	AG
C	T	Informative	UNC010098122	1	51655345	TC	CC	TC	TT	TC	TT	TC	TT	TC	TC	TC	TC	TC	TT	TC	TC	TC	TC	TC	TT	TC	TC	CC	TC	TT	CC	TC	TC	CC	TC	TT	TT	TT	TC	TC	TT	TC	CC	TC	TC	TC	TC	TC	TC
G	A	Informative	UNC660238	1	51802120	AG	GG	AG	AA	AG	AA	AG	AA	AG	AG	AG	AG	AG	AA	AG	AG	AG	AG	AG	AA	AG	AG	GG	AG	AA	GG	AG	AG	GG	AG	AA	AA	AA	AG	AG	AA	AG	GG	AG	AG	AG	AG	AG	AG
G	A	Informative	UNCHS000730	1	51802120	AG	GG	AG	AA	AG	AA	AG	AA	AG	AG	AG	AG	AG	AA	AG	AG	AG	AG	AG	AA	AG	AG	GG	AG	AA	GG	AG	AG	GG	AG	AA	AA	AA	AG	AG	AA	AG	GG	AG	AG	AG	AG	AG	AG
A	G	Informative	UNC660383	1	51810558	AG	AA	AG	GG	AG	GG	AG	GG	AG	AG	AG	AG	AG	GG	AG	AG	AG	AG	AG	GG	AG	AG	AA	AG	GG	AA	AG	AG	AA	AG	GG	GG	GG	AG	AG	GG	AG	AA	AG	AG	AG	AG	AG	AG
G	A	Informative	UNC660770	1	51828733	AG	GG	AG	AA	AG	AA	AG	AA	AG	AG	AG	AG	AG	AA	AG	AG	AG	AG	AG	AA	AG	AG	GG	AG	AA	GG	AG	AG	GG	AG	AA	AA	AA	AG	AG	AA	AG	GG	AG	AG	AG	AG	AG	AG
A	G	Informative	JAX00250526	1	51843806	AG	AA	AG	GG	AG	GG	AG	GG	AG	AG	AG	AG	AG	GG	AG	AG	AG	AG	AG	GG	AG	AG	AA	AG	GG	AA	AG	AG	AA	AG	GG	GG	GG	AG	AG	GG	AG	AA	AG	AG	AG	AG	AG	AG
A	G	Informative	UNC661198	1	51846488	AG	AA	AG	GG	AG	GG	AG	GG	AG	AG	AG	AG	AG	GG	AG	AG	AG	AG	AG	GG	AG	AG	AA	AG	GG	AA	AG	AG	AA	AG	GG	GG	GG	AG	AG	GG	AG	AA	AG	AG	AG	AG	AG	AG
A	G	Informative	UNC662596	1	51931039	AG	AA	AG	GG	AG	GG	AG	GG	AG	AG	AG	AG	AG	GG	AG	AG	AG	AG	AG	GG	AG	AG	AA	AG	GG	AA	AG	AG	AA	AG	GG	GG	GG	AG	AG	GG	AG	AA	AG	AG	AG	AG	AG	AG
A	G	Informative	UNC664379	1	52024814	AG	AA	AG	GG	AG	GG	AG	GG	AG	AG	AG	AG	AG	GG	AG	AG	AG	AG	AG	GG	AG	AG	AA	AG	GG	AA	AG	AG	AA	AG	GG	GG	GG	AG	AG	GG	AG	AA	AG	AG	AG	AG	AG	AG
A	G	Informative	JAX00003662	1	52053868	AG	AA	AG	GG	AG	GG	AG	GG	AG	AG	AG	AG	AG	GG	AG	AG	AG	AG	AG	GG	AG	AG	AA	AG	GG	AA	AG	AG	AA	AG	GG	GG	GG	AG	AG	GG	AG	AA	AG	AG	AG	AG	AG	AG
C	T	Informative	UNC664984	1	52056332	TC	CC	TC	TT	TC	TT	TC	TT	TC	TC	TC	TC	TC	TT	TC	TC	TC	TC	TC	TT	TC	TC	CC	TC	TT	CC	TC	TC	CC	TC	TT	TT	TT	TC	TC	TT	TC	CC	TC	TC	TC	TC	TC	TC
T	C	Informative	UNC665178	1	52066674	TC	TT	TC	CC	TC	CC	TC	CC	TC	TC	TC	TC	TC	CC	TC	TC	TC	TC	TC	CC	TC	TC	TT	TC	CC	TT	TC	TC	TT	TC	CC	CC	CC	TC	TC	CC	TC	TT	TC	TC	TC	TC	TC	TC
A	G	Informative	UNCHS000735	1	52073802	AG	AA	AG	GG	AG	GG	AG	GG	AG	AG	AG	AG	AG	GG	AG	AG	AG	AG	AG	GG	AG	AG	AA	AG	GG	AA	AG	AG	AA	AG	GG	GG	GG	AG	AG	GG	AG	AA	AG	AG	AG	AG	AG	AG
C	T	Informative	UNCHS000801	1	55367220	--	CC	--	TT	CC	TT	TT	TT	--	--	TC	TC	--	TT	TC	--	--	--	TC	TT	--	--	CC	--	TT	CC	--	--	CC	--	TT	TT	TT	--	--	TT	--	CC	TC	--	--	--	--	--
G	A	Informative	UNCHS000840	1	57653195	AG	GG	AG	AA	AG	AA	AA	AA	AG	AG	AG	AG	AG	AA	AG	AG	AG	AG	AG	AA	AG	AG	GG	AG	AA	GG	AG	AG	GG	AG	AA	AA	AA	AG	AG	AA	AG	GG	AG	AG	AG	AG	AG	AG
T	C	Informative	UNC750579	1	59175393	TC	TT	TC	CC	TC	CC	CC	CC	TC	TC	TC	TC	TC	CC	TC	TC	TC	TC	TC	CC	TC	TC	TT	TC	CC	TT	TC	TC	TT	TC	CC	CC	CC	TC	TC	CC	TC	TT	TC	TC	TC	TC	TC	TC
A	G	Informative	UNC750740	1	59185697	AG	AA	AG	GG	AG	GG	GG	GG	AG	AG	AG	AG	AG	GG	AG	AG	AG	AG	AG	GG	AG	AG	AA	AG	GG	AA	AG	AG	AA	AG	GG	GG	GG	AG	AG	GG	AG	AA	AG	AG	AG	AG	AG	AG
A	C	Informative	UNCHS000877	1	59205341	AC	AA	AC	CC	AC	CC	CC	CC	AC	AC	AC	AC	AC	CC	AC	AC	AC	AC	AC	CC	AC	AC	AA	AC	CC	AA	AC	AC	AA	AC	CC	CC	CC	AC	AC	CC	AC	AA	AC	AC	AC	AC	AC	AC
G	A	Informative	B6_rs3659238	1	60046978	GG	GG	GG	GG	GG	GG	GG	GG	GG	GG	GG	GG	GG	GG	GG	GG	GG	GG	GG	GG	GG	GG	GG	GG	GG	GG	GG	GG	GG	GG	GG	GG	GG	GG	GG	GG	GG	GG	GG	GG	GG	GG	GG	GG
T	C	Informative	UNCHS000981	1	62655767	TC	TT	TC	CC	TC	CC	CC	TC	TC	TC	TC	TC	TC	CC	TC	TC	TC	TC	TC	CC	TC	TC	TT	TC	CC	TT	TC	TC	TT	TC	CC	CC	CC	TC	TC	CC	TC	TT	TC	TC	TC	TC	TC	TC
G	A	Informative	UNC790025	1	62671648	AG	GG	AG	AA	AG	AA	AA	AG	AG	AG	AG	AG	AG	AA	AG	AG	AG	AG	AG	AA	AG	AG	GG	AG	AA	GG	AG	AG	GG	AG	AA	AA	AA	AG	AG	AA	AG	GG	AG	AG	AG	AG	AG	AG
G	A	Informative	UNC790834	1	62735557	AG	GG	AG	AA	AG	AA	AA	AG	AG	AG	AG	AG	AG	AA	AG	AG	AG	AG	AG	AA	AG	AG	GG	AG	AA	GG	AG	AG	GG	AG	AA	AA	AA	AG	AG	AA	AG	GG	AG	AG	AG	AG	AG	AG
A	G	Informative	UNC791131	1	62765815	AG	AA	AG	GG	AG	GG	GG	AG	AG	AG	AG	AG	AG	GG	AG	AG	AG	AG	AG	GG	AG	AG	AA	AG	GG	AA	AG	AG	AA	AG	GG	GG	GG	AG	AG	GG	AG	AA	AG	AG	AG	AG	AG	AG
T	C	Informative	UNCHS000984	1	62782185	TC	TT	TC	CC	TC	CC	CC	TC	TC	TC	TC	TC	TC	CC	TC	TC	TC	TC	TC	CC	TC	TC	TT	TC	CC	TT	TC	TC	TT	TC	CC	CC	CC	TC	TC	CC	TC	TT	TC	TC	TC	TC	TC	TC
T	C	Informative	UNCHS000987	1	62830662	TC	TT	TC	CC	TC	CC	CC	TC	TC	TC	TC	TC	TC	CC	TC	TC	TC	TC	TC	CC	TC	TC	TT	TC	CC	TT	TC	TC	TT	TC	CC	CC	CC	TC	TC	CC	TC	TT	TC	TC	TC	TC	TC	TC
T	C	Informative	UNC791840	1	62831748	TC	TT	TC	CC	TC	CC	CC	TC	TC	TC	TC	TC	TC	CC	TC	TC	TC	TC	TC	CC	TC	TC	TT	TC	CC	TT	TC	TC	TT	TC	CC	CC	CC	TC	TC	CC	TC	TT	TC	TC	TC	TC	TC	TC
T	C	Informative	UNCHS000988	1	62832811	TC	TT	TC	CC	TC	CC	CC	TC	TC	TC	TC	TC	TC	CC	TC	TC	TC	TC	TC	CC	TC	TC	TT	TC	CC	TT	TC	TC	TT	TC	CC	CC	CC	TC	TC	CC	TC	TT	TC	TC	TC	TC	TC	TC
G	T	Informative	UNC792051	1	62854647	TG	GG	TG	TT	TG	TT	TT	TG	TG	TG	TG	TG	TG	TT	TG	TG	TG	TG	TG	TT	TG	TG	GG	TG	TT	GG	TG	TG	GG	TG	TT	TT	TT	TG	TG	TT	TG	GG	TG	TG	TG	TG	TG	TG
T	C	Informative	UNCHS000990	1	62864291	TC	TT	TC	CC	TC	CC	CC	TC	TC	TC	TC	TC	TC	CC	TC	TC	TC	TC	TC	CC	TC	TC	TT	TC	CC	TT	TC	TC	TT	TC	CC	CC	CC	TC	TC	CC	TC	TT	TC	TC	TC	TC	TC	TC
C	T	Informative	UNC792649	1	62900034	TC	CC	TC	TT	TC	TT	TT	TC	TC	TC	TC	TC	TC	TT	TC	TC	TC	TC	TC	TT	TC	TC	CC	TC	TT	CC	TC	TC	CC	TC	TT	TT	TT	TC	TC	TT	TC	CC	TC	TC	TC	TC	TC	TC
A	G	Informative	UNC793417	1	62964123	AG	AA	AG	GG	AG	GG	GG	AG	AG	AG	AG	AG	AG	GG	AG	AG	AG	AG	AG	GG	AG	AG	AA	AG	GG	AA	AG	AG	AA	AG	GG	GG	GG	AG	AG	GG	AG	AA	AG	AG	AG	AG	AG	AG
C	T	Informative	UNCHS000992	1	62970709	TC	CC	TC	TT	TC	TT	TT	TC	TC	TC	TC	TC	TC	TT	TC	TC	TC	TC	TC	TT	TC	TC	CC	TC	TT	CC	TC	TC	CC	TC	TT	TT	TT	TC	TC	TT	TC	CC	TC	TC	TC	TC	TC	TC
C	T	Informative	UNCHS001002	1	63328430	TC	CC	TC	TT	TC	TT	TT	TC	TC	TC	TC	TC	TC	TT	TC	TC	TC	TC	TC	TT	TC	TC	CC	TC	TT	CC	TC	TC	CC	TC	TT	TT	TT	TC	TC	TT	TC	CC	TC	TC	TC	TC	TC	TC
T	C	Informative	UNC796811	1	63362293	TC	TT	TC	CC	TC	CC	CC	TC	TC	TC	TC	TC	TC	CC	TC	TC	TC	TC	TC	CC	TC	TC	TT	TC	CC	TT	TC	TC	TT	TC	CC	CC	CC	TC	TC	CC	TC	TT	TC	TC	TC	TC	TC	TC
T	C	Informative	UNC797558	1	63456034	TC	TT	TC	CC	TC	CC	CC	TC	TC	TC	TC	TC	TC	CC	TC	TC	TC	TC	TC	CC	TC	TC	TT	TC	CC	TT	TC	TC	TT	TC	CC	CC	CC	TC	TC	CC	TC	TT	TC	TC	TC	TC	TC	TC
G	A	Informative	UNCHS001004	1	63487935	AG	GG	AG	AA	AG	AA	AA	AG	AG	AG	AG	AG	AG	AA	AG	AG	AG	AG	AG	AA	AG	AG	GG	AG	AA	GG	AG	AG	GG	AG	AA	AA	AA	AG	AG	AA	AG	GG	AG	AG	AG	AG	AG	AG
C	T	Informative	UNC798040	1	63495045	TC	CC	TC	TT	TC	TT	TT	TC	TC	TC	TC	TC	TC	TT	TC	TC	TC	TC	TC	TT	TC	TC	CC	TC	TT	CC	TC	TC	CC	TC	TT	TT	TT	TC	TC	TT	TC	CC	TC	TC	TC	TC	TC	TC
C	T	Informative	UNC798825	1	63561255	TC	CC	TC	TT	TC	TT	TT	TC	TC	TC	TC	TC	TC	TT	TC	TC	TC	TC	TC	TT	TC	TC	CC	TC	TT	CC	TC	TC	CC	TC	TT	TT	TT	TC	TC	TT	TC	CC	TC	TC	TC	TC	TC	TC
A	G	Informative	UNCHS001006	1	63614116	AG	AA	AG	GG	AG	GG	GG	AG	AG	AG	AG	AG	AG	GG	AG	AG	AG	AG	AG	GG	AG	AG	AA	AG	GG	AA	AG	AG	AA	AG	GG	GG	GG	AG	AG	GG	AG	AA	AG	AG	AG	AG	AG	AG
C	T	Informative	UNCHS001007	1	63713089	TT	CC	TT	TT	TT	TT	TT	TT	TT	TT	TT	TT	TT	TT	TT	TT	TT	TT	TT	TT	TT	TT	CC	TT	TT	CC	TT	TT	CC	TT	TT	TT	TT	TT	TT	TT	TT	CC	TT	TT	TT	TT	TT	TT
A	G	Informative	UNC800539	1	63714864	AG	AA	AG	GG	AG	GG	GG	AG	AG	AG	AG	AG	AG	GG	AG	AG	AG	AG	AG	GG	AG	AG	AA	AG	GG	AA	AG	AG	AA	AG	GG	GG	GG	AG	AG	GG	AG	AA	AG	AG	AG	AG	AG	AG
G	A	Informative	UNCHS001009	1	63773097	AG	GG	AG	AA	AG	AA	AA	AG	AG	AG	AG	AG	AG	AA	AG	AG	AG	AG	AG	AA	AG	AG	GG	AG	AA	GG	AG	AG	GG	AG	AA	AA	AA	AG	AG	AA	AG	GG	AG	AG	AG	AG	AG	AG
C	T	Informative	UNC801098	1	63774007	TC	CC	TC	TT	TC	TT	TT	TC	TC	TC	TC	TC	TC	TT	TC	TC	TC	TC	TC	TT	TC	TC	CC	TC	TT	CC	TC	TC	CC	TC	TT	TT	TT	TC	TC	TT	TC	CC	TC	TC	TC	TC	TC	TC
A	G	Informative	UNCHS001011	1	63830855	AG	AA	AG	GG	AG	GG	GG	AG	AG	AG	AG	AG	AG	GG	AG	AG	AG	AG	AG	GG	AG	AG	AA	AG	GG	AA	AG	AG	AA	AG	GG	GG	GG	AG	AG	GG	AG	AA	AG	AG	AG	AG	AG	AG
G	A	Informative	UNC802565	1	63904411	AG	GG	AG	AA	AG	AA	AA	AG	AG	AG	AG	AG	AG	AA	AG	AG	AG	AG	AG	AA	AG	AG	GG	AG	AA	GG	AG	AG	GG	AG	AA	AA	AA	AG	AG	AA	AG	GG	AG	AG	AG	AG	AG	AG
T	C	Informative	UNCHS001018	1	63985340	TC	TT	TC	CC	TC	CC	CC	TC	TC	TC	TC	TC	TC	CC	TC	TC	TC	TC	TC	CC	TC	TC	TT	TC	CC	TT	TC	TC	TT	TC	CC	CC	CC	TC	TC	CC	TC	TT	TC	TC	TC	TC	TC	TC
A	G	Informative	UNCHS001020	1	63985944	AG	AA	AG	GG	AG	GG	GG	AG	AG	AG	AG	AG	AG	GG	AG	AG	AG	AG	AG	GG	AG	AG	AA	AG	GG	AA	AG	AG	AA	AG	GG	GG	GG	AG	AG	GG	AG	AA	AG	AG	AG	AG	AG	AG
C	T	Informative	UNC803809	1	64032330	TC	CC	TC	TT	TC	TT	TT	TC	TC	TC	TC	TC	TC	TT	TC	TC	TC	TC	TC	TT	TC	TC	CC	TC	TT	CC	TC	TC	CC	TC	TT	TT	TT	TC	TC	TT	TC	CC	TC	TC	TC	TC	TC	TC
C	T	Informative	UNCHS001021	1	64049571	TC	CC	TC	TT	TC	TT	TT	TC	TC	TC	TC	TC	TC	TT	TC	TC	TC	TC	TC	TT	TC	TC	CC	TC	TT	CC	TC	TC	CC	TC	TT	TT	TT	TC	TC	TT	TC	CC	TC	TC	TC	TC	TC	TC
T	C	Informative	UNC804306	1	64080215	TC	TT	TC	CC	TC	CC	CC	TC	TC	TC	TC	TC	TC	CC	TC	TC	TC	TC	TC	CC	TC	TC	TT	TC	CC	TT	TC	TC	TT	TC	CC	CC	CC	TC	TC	CC	TC	TT	TC	TC	TC	TC	TC	TC
G	A	Informative	UNCHS001023	1	64115555	AG	GG	AG	AA	AG	AA	AA	AG	AG	AG	AG	AG	AG	AA	AG	AG	AG	AG	AG	AA	AG	AG	GG	AG	AA	GG	AG	AG	GG	AG	AA	AA	AA	AG	AG	AA	AG	GG	AG	AG	AG	AG	AG	AG
A	G	Informative	UNC804718	1	64117784	AG	AA	AG	GG	AG	GG	GG	AG	AG	AG	AG	AG	AG	GG	AG	AG	AG	AG	AG	GG	AG	AG	AA	AG	GG	AA	AG	AG	AA	AG	GG	GG	GG	AG	AG	GG	AG	AA	AG	AG	AG	AG	AG	AG
A	G	Informative	UNC804981	1	64144307	AG	AA	AG	GG	AG	GG	GG	AG	AG	AG	AG	AG	AG	GG	AG	AG	AG	AG	AG	GG	AG	AG	AA	AG	GG	AA	AG	AG	AA	AG	GG	GG	GG	AG	AG	GG	AG	AA	AG	AG	AG	AG	AG	AG
G	A	Informative	UNCHS001026	1	64157662	AA	--	AA	AA	AA	AA	AA	AA	AA	AA	AA	AA	AA	AA	AA	AA	AA	AA	AA	AA	AA	AA	GG	AA	AA	GG	AA	AA	GG	AA	AA	AA	AA	AA	AA	AA	AA	--	AA	AA	AA	AA	AA	AA
T	C	Informative	UNC805608	1	64203707	TC	TT	TC	CC	TC	CC	CC	TC	TC	TC	TC	TC	TC	CC	TC	TC	TC	TC	TC	CC	TC	TC	TT	TC	CC	TT	TC	TC	TT	TC	CC	CC	CC	TC	TC	CC	TC	TT	TC	TC	TC	TC	TC	TC
C	T	Informative	UNC805911	1	64233528	TC	CC	TC	TT	TC	TT	TT	TC	TC	TC	TC	TC	TC	TT	TC	TC	TC	TC	TC	TT	TC	TC	CC	TC	TT	CC	TC	TC	CC	TC	TT	TT	TT	TC	TC	TT	TC	CC	TC	TC	TC	TC	TC	TC
A	G	Informative	UNC807288	1	64370701	AG	AA	AG	GG	AG	GG	GG	AG	AG	AG	AG	AG	AG	GG	AG	AG	AG	AG	AG	GG	AG	AG	AA	AG	GG	AA	AG	AG	AA	AG	GG	GG	GG	AG	AG	GG	AG	AA	AG	AG	AG	AG	AG	AG
C	T	Informative	UNCHS001031	1	64381597	TC	CC	TC	TT	TC	TT	TT	TC	TC	TC	TC	TC	TC	TT	TC	TC	TC	TC	TC	TT	TC	TC	CC	TC	TT	CC	TC	TC	CC	TC	TT	TT	TT	TC	TC	TT	TC	CC	TC	TC	TC	TC	TC	TC
T	C	Informative	UNCHS001032	1	64384392	TC	TT	TC	CC	TC	CC	CC	TC	TC	TC	TC	TC	TC	CC	TC	TC	TC	TC	TC	CC	TC	TC	TT	TC	CC	TT	TC	TC	TT	TC	CC	CC	CC	TC	TC	CC	TC	TT	TC	TC	TC	TC	TC	TC
G	T	Informative	UNC808491	1	64477141	TG	GG	TG	TT	TG	TT	TT	TG	TG	TG	TG	TG	TG	TT	TG	TG	TG	TG	TG	TT	TG	TG	GG	TG	TT	GG	TG	TG	GG	TG	TT	TT	TT	TG	TG	TT	TG	GG	TG	TG	TG	TG	TG	TG
G	T	Informative	UNC809041	1	64515184	TG	GG	TG	TT	TG	TT	TT	TG	TG	TG	TG	TG	TG	TT	TG	TG	TG	TG	TG	TT	TG	TG	GG	TG	TT	GG	TG	TG	GG	TG	TT	TT	TT	TG	TG	TT	TG	GG	TG	TG	TG	TG	TG	TG
G	A	Informative	UNCHS001034	1	64611710	AG	GG	AG	AA	AG	AA	AA	AG	AG	AG	AG	AG	AG	AA	AG	AG	AG	AG	AG	AA	AG	AG	GG	AG	AA	GG	AG	AG	GG	AG	AA	AA	AA	AG	AG	AA	AG	GG	AG	AG	AG	AG	AG	AG
G	A	Informative	JAX00253313	1	64697283	AG	GG	AG	AA	AG	AA	AA	AG	AG	AG	AG	AG	AG	AA	AG	AG	AG	AG	AG	AA	AG	AG	GG	AG	AA	GG	AG	AG	GG	AG	AA	AA	AA	AG	AG	AA	AG	GG	AG	AG	AG	AG	AG	AG
G	A	Informative	JAX00253313r	1	64697283	AG	GG	AG	AA	AG	AA	AA	AG	AG	AG	AG	AG	AG	AA	AG	AG	AG	AG	AG	AA	AG	AG	GG	AG	AA	GG	AG	AG	GG	AG	AA	AA	AA	AG	AG	AA	AG	GG	AG	AG	AG	AG	AG	AG
G	A	Informative	UNCHS001039	1	64740398	AG	GG	AG	AA	AG	AA	AA	AG	AG	AG	AG	AG	AG	AA	AG	AG	AG	AG	AG	AA	AG	AG	GG	AG	AA	GG	AG	AG	GG	AG	AA	AA	AA	AG	AG	AA	AG	GG	AG	AG	AG	AG	AG	AG
A	G	Informative	UNC812026	1	64747218	AG	AA	AG	GG	AG	GG	GG	AG	AG	AG	AG	AG	AG	GG	AG	AG	AG	AG	AG	GG	AG	AG	AA	AG	GG	AA	AG	AG	AA	AG	GG	GG	GG	AG	AG	GG	AG	AA	AG	AG	AG	AG	AG	AG
A	G	Informative	UNCHS001041	1	64747218	AG	AA	AG	GG	AG	GG	GG	AG	AG	AG	AG	AG	AG	GG	AG	AG	AG	AG	AG	GG	AG	AG	AA	AG	GG	AA	AG	AG	AA	AG	GG	GG	GG	AG	AG	GG	AG	AA	AG	AG	AG	AG	AG	AG
G	A	Informative	UNCHS001038	1	64748502	AG	GG	AG	AA	AG	AA	AA	AG	AG	AG	AG	AG	AG	AA	AG	AG	AG	AG	AG	AA	AG	AG	GG	AG	AA	GG	AG	AG	GG	AG	AA	AA	AA	AG	AG	AA	AG	GG	AG	AG	AG	AG	AG	AG
G	A	Informative	JAX00253323	1	64750739	AG	GG	AG	AA	AG	AA	AA	AG	AG	AG	AG	AG	AG	AA	AG	AG	AG	AG	AG	AA	AG	AG	GG	AG	AA	GG	AG	AG	GG	AG	AA	AA	AA	AG	AG	AA	AG	GG	AG	AG	AG	AG	AG	AG
T	C	Informative	UNC812359	1	64787244	TC	TT	TC	CC	TC	CC	CC	TC	TC	TC	TC	TC	TC	CC	TC	TC	TC	TC	TC	CC	TC	TC	TT	TC	CC	TT	TC	TC	TT	TC	CC	CC	CC	TC	TC	CC	TC	TT	TC	TC	TC	TC	TC	TC
A	G	Informative	UNCHS001043	1	64805091	AG	AA	AG	GG	AG	GG	GG	AG	AG	AG	AG	AG	AG	GG	AG	AG	AG	AG	AG	GG	AG	AG	AA	AG	GG	AA	AG	AG	AA	AG	GG	GG	GG	AG	AG	GG	AG	AA	AG	AG	AG	AG	AG	AG
A	G	Informative	UNC010106729	1	65096043	AG	AA	AG	GG	AG	GG	GG	AG	AG	AG	AG	AG	AG	GG	AG	AG	AG	AG	AG	GG	AG	AG	AA	AG	GG	AA	AG	AG	AA	AG	GG	GG	GG	AG	AG	GG	AG	AA	AG	AG	AG	AG	AG	AG
G	A	Informative	UNCHS001055	1	65117186	AG	GG	AG	AA	AG	AA	AA	AG	AG	AG	AG	AG	AG	AA	AG	AG	AG	AG	AG	AA	AG	AG	GG	AG	AA	GG	AG	AG	GG	AG	AA	AA	AA	AG	AG	AA	AG	GG	AG	AG	AG	AG	AG	AG
T	C	Informative	UNC816809	1	65156732	TC	TT	TC	CC	TC	CC	CC	TC	TC	TC	TC	TC	TC	CC	TC	TC	TC	TC	TC	CC	TC	TC	TT	TC	CC	TT	TC	TC	TT	TC	CC	CC	CC	TC	TC	CC	TC	TT	TC	TC	TC	TC	TC	TC
C	T	Informative	UNC821869	1	65551485	TC	CC	TC	TT	TC	TT	TT	TC	TC	TC	TC	TC	TC	TT	TC	TC	TC	TC	TC	TT	TC	TC	CC	TC	TT	TC	TC	TC	CC	TC	TT	TT	TT	TC	TC	TT	TC	CC	TC	TC	TC	TC	TC	TC
C	A	Informative	UNC822146	1	65596323	AC	CC	AC	AA	AC	AA	AA	AC	AC	AC	AC	AC	AC	AA	AC	AC	AC	AC	AC	AA	AC	AC	CC	AC	AA	AC	AC	AC	CC	AC	AA	AA	AA	AC	AC	AA	AC	CC	AC	AC	AC	AC	AC	AC
C	T	Informative	JAX00004677	1	65611841	TC	CC	TC	TT	TC	TT	TT	TC	TC	TC	TC	TC	TC	TT	TC	TC	TC	TC	TC	TT	TC	TC	CC	TC	TT	TC	TC	TC	CC	TC	TT	TT	TT	TC	TC	TT	TC	CC	TC	TC	TC	TC	TC	TC
G	A	Informative	UNC822740	1	65637894	AG	GG	AG	AA	AG	AA	AA	AG	AG	AG	AG	AG	AG	AA	AG	AG	AG	AG	AG	AA	AG	AG	GG	AG	AA	AG	AG	AG	GG	AG	AA	AA	AA	AG	AG	AA	AG	GG	AG	AG	AG	AG	AG	AG
T	C	Informative	UNC823147	1	65682715	TC	TT	TC	CC	TC	CC	CC	TC	TC	TC	TC	TC	TC	CC	TC	TC	TC	TC	TC	CC	TC	TC	TT	TC	CC	TC	TC	TC	TT	TC	CC	CC	CC	TC	TC	CC	TC	TT	TC	TC	TC	TC	TC	TC
C	A	Informative	UNC823895	1	65732440	AC	CC	AC	AA	AC	AA	AA	AC	AC	AC	AC	AC	AC	AA	AC	AC	AC	AC	AC	AA	AC	AC	CC	AC	AA	AC	AC	AC	CC	AC	AA	AA	AA	AC	AC	AA	AC	CC	AC	AC	AC	AC	AC	AC
G	T	Informative	UNC825935	1	65864532	TG	GG	TG	TT	TG	TT	TT	TG	TG	TG	TG	TG	TG	TT	TG	TG	TG	TG	TG	TT	TG	TG	GG	TG	TT	TG	TG	TG	GG	TG	TT	TT	TT	TG	TG	TT	TG	GG	TG	TG	TG	TG	TG	TG
C	A	Informative	UNC826886	1	65911907	AC	CC	AC	AA	AC	AA	AA	AC	AC	AC	AC	AC	AC	AA	AC	AC	AC	AC	AC	AA	AC	AC	CC	AC	AA	AC	AC	AC	CC	AC	AA	AA	AA	AC	AC	AA	AC	CC	AC	AC	AC	AC	AC	AC
C	A	Informative	UNC827494	1	65950222	AC	CC	AC	AA	AC	AA	AA	AC	AC	AC	AC	AC	AC	AA	AC	AC	AC	AC	AC	AA	AC	AC	CC	AC	AA	AC	AC	AC	CC	AC	AA	AA	AA	AC	AC	AA	AC	CC	AC	AC	AC	AC	AC	AC
G	A	Informative	UNC828332	1	65999674	AG	GG	AG	AA	AG	AA	AA	AG	AG	AG	AG	AG	AG	AA	AG	AG	AG	AG	AG	AA	AG	AG	GG	AG	AA	AG	AG	AG	GG	AG	AA	AA	AA	AG	AG	AA	AG	GG	AG	AG	AG	AG	AG	AG
T	C	Informative	UNC828726	1	66048609	TC	TT	TC	CC	TC	CC	CC	TC	TC	TC	TC	TC	TC	CC	TC	TC	TC	TC	TC	CC	TC	TC	TT	TC	CC	TC	TC	TC	TT	TC	CC	CC	CC	TC	TC	CC	TC	TT	TC	TC	TC	TC	TC	TC
T	C	Informative	UNC828952	1	66089812	TC	TT	TC	CC	TC	CC	CC	TC	TC	TC	TC	TC	TC	CC	TC	TC	TC	TC	TC	CC	TC	TC	TT	TC	CC	TC	TC	TC	TT	TC	CC	CC	CC	TC	TC	CC	TC	TT	TC	TC	TC	TC	TC	TC
T	C	Informative	UNC829516	1	66132196	TC	TT	TC	CC	TC	CC	CC	TC	TC	TC	TC	TC	TC	CC	TC	TC	TC	TC	TC	CC	TC	TC	TT	TC	CC	TC	TC	TC	TT	TC	CC	CC	CC	TC	TC	CC	TC	TT	TC	TC	TC	TC	TC	TC
T	C	Informative	UNC829913	1	66155336	TC	TT	TC	CC	TC	CC	CC	TC	TC	TC	TC	TC	TC	CC	TC	TC	TC	TC	TC	CC	TC	TC	TT	TC	CC	TC	TC	TC	TT	TC	CC	CC	CC	TC	TC	CC	TC	TT	TC	TC	TC	TC	TC	TC
A	G	Informative	JAX00004725	1	66244031	AG	AA	AG	GG	AG	GG	GG	AG	AG	AG	AG	AG	AG	GG	AG	AG	AG	AG	AG	GG	AG	AG	AA	AG	GG	AG	AG	AG	AA	AG	GG	GG	GG	AG	AG	GG	AG	AA	AG	AG	AG	AG	AG	AG
T	G	Informative	UNCHS001076	1	66245069	TG	TT	TG	GG	TG	GG	GG	TG	TG	TG	TG	TG	TG	GG	TG	TG	TG	TG	TG	GG	TG	TG	TT	TG	GG	TG	TG	TG	TT	TG	GG	GG	GG	TG	TG	GG	TG	TT	TG	TG	TG	TG	TG	TG
T	C	Informative	UNC831500	1	66248313	TC	TT	TC	CC	TC	CC	CC	TC	TC	TC	TC	TC	TC	CC	TC	TC	TC	TC	TC	CC	TC	TC	TT	TC	CC	TC	TC	TC	TT	TC	CC	CC	CC	TC	TC	CC	TC	TT	TC	TC	TC	TC	TC	TC
A	G	Informative	UNC832262	1	66296618	AG	AA	AG	GG	AG	GG	GG	AG	AG	AG	AG	AG	AG	GG	AG	AG	AG	AG	AG	GG	AG	AG	AA	AG	GG	AG	AG	AG	AA	AG	GG	GG	GG	AG	AG	GG	AG	AA	AG	AG	AG	AG	AG	AG
C	T	Informative	UNC833125	1	66356097	TC	CC	TC	TT	TC	TT	TT	TC	TC	TC	TC	TC	TC	TT	TC	TC	TC	TC	TC	TT	TC	TC	CC	TC	TT	TC	TC	TC	CC	TC	TT	TT	TT	TC	TC	TT	TC	CC	TC	TC	TC	TC	TC	TC
A	G	Informative	UNCHS001078	1	66390131	AG	AA	AG	GG	AG	GG	GG	AG	AG	AG	AG	AG	AG	GG	AG	AG	AG	AG	AG	GG	AG	AG	AA	AG	GG	AG	AG	AG	AA	AG	GG	GG	GG	AG	AG	GG	AG	AA	AG	AG	AG	AG	AG	AG
A	G	Informative	UNC833920	1	66402351	AG	AA	AG	GG	AG	GG	GG	AG	AG	AG	AG	AG	AG	GG	AG	AG	AG	AG	AG	GG	AG	AG	AA	AG	GG	AG	AG	AG	AA	AG	GG	GG	GG	AG	AG	GG	AG	AA	AG	AG	AG	AG	AG	AG
T	G	Informative	UNC834557	1	66439370	TG	TT	TG	GG	TG	GG	GG	TG	TG	TG	TG	TG	TG	GG	TG	TG	TG	TG	TG	GG	TG	TG	TT	TG	GG	TG	TG	TG	TT	TG	GG	GG	GG	TG	TG	GG	TG	TT	TG	TG	TG	TG	TG	TG
T	G	Informative	UNCHS001080	1	66464024	TG	TT	TG	GG	TG	GG	GG	TG	TG	TG	TG	TG	TG	GG	TG	TG	TG	TG	TG	GG	TG	TG	TT	TG	GG	TG	TG	TG	TT	TG	GG	GG	GG	TG	TG	GG	TG	TT	TG	TG	TG	TG	TG	TG
A	G	Informative	UNC835226	1	66483805	AG	AA	AG	GG	AG	GG	GG	AG	AG	AG	AG	AG	AG	GG	AG	AG	AG	AG	AG	GG	AG	AG	AA	AG	GG	AG	AG	AG	AA	AG	GG	GG	GG	AG	AG	GG	AG	AA	AG	AG	AG	AG	AG	AG
C	A	Informative	JAX00004743	1	66488594	AC	CC	AC	AA	AC	AA	AA	AC	AC	AC	AC	AC	AC	AA	AC	AC	AC	AC	AC	AA	AC	AC	CC	AC	AA	AC	AC	AC	CC	AC	AA	AA	AA	AC	AC	AA	AC	CC	AC	AC	AC	AC	AC	AC
G	T	Informative	UNCHS001081	1	66498020	TG	GG	TG	TT	TG	TT	TT	TG	TG	TG	TG	TG	TG	TT	TG	TG	TG	TG	TG	TT	TG	TG	GG	TG	TT	TG	TG	TG	GG	TG	TT	TT	TT	TG	TG	TT	TG	GG	TG	TG	TG	TG	TG	TG
G	A	Informative	UNCHS001083	1	66517546	AG	GG	AG	AA	AG	AA	AA	AG	AG	AG	AG	AG	AG	AA	AG	AG	AG	AG	AG	AA	AG	AG	GG	AG	AA	AG	AG	AG	GG	AG	AA	AA	AA	AG	AG	AA	AG	GG	AG	AG	AG	AG	AG	AG
A	G	Informative	UNCHS001084	1	66519799	AG	AA	AG	GG	AG	GG	GG	AG	AG	AG	AG	AG	AG	GG	AG	AG	AG	AG	AG	GG	AG	AG	AA	AG	GG	AG	AG	AG	AA	AG	GG	GG	GG	AG	AG	GG	AG	AA	AG	AG	AG	AG	AG	AG
C	T	Informative	UNC835792	1	66528763	TC	CC	TC	TT	TC	TT	TT	TC	TC	TC	TC	TC	TC	TT	TC	TC	TC	TC	TC	TT	TC	TC	CC	TC	TT	TC	TC	TC	CC	TC	TT	TT	TT	TC	TC	TT	TC	CC	TC	TC	TC	TC	TC	TC
C	T	Informative	JAX00253647	1	66556522	TC	CC	TC	TT	TC	TT	TT	TC	TC	TC	TC	TC	TC	TT	TC	TC	TC	TC	TC	TT	TC	TC	CC	TC	TT	TC	TC	TC	CC	TC	TT	TT	TT	TC	TC	TT	TC	CC	TC	TC	TC	TC	TC	TC
C	T	Informative	UNC836407	1	66574206	TC	CC	TC	TT	TC	TT	TT	TC	TC	TC	TC	TC	TC	TT	TC	TC	TC	TC	TC	TT	TC	TC	CC	TC	TT	TC	TC	TC	CC	TC	TT	TT	TT	TC	TC	TT	TC	CC	TC	TC	TC	TC	TC	TC
A	G	Informative	UNC836831	1	66619619	AG	AA	AG	GG	AG	GG	GG	AG	AG	AG	AG	AG	AG	GG	AG	AG	AG	AG	AG	GG	AG	AG	AA	AG	GG	AG	AG	AG	AA	AG	GG	GG	GG	AG	AG	GG	AG	AA	AG	AG	AG	AG	AG	AG
T	C	Informative	UNC838213	1	66719643	TC	TT	TC	CC	TC	CC	CC	TC	TC	TC	TC	TC	TC	CC	TC	TC	TC	TC	TC	CC	TC	TC	TT	TC	CC	TC	TC	TC	TT	TC	CC	CC	CC	TC	TC	CC	TC	TT	TC	TC	TC	TC	TC	TC
C	T	Informative	UNC838450	1	66742210	TC	CC	TC	TT	TC	TT	TT	TC	TC	TC	TC	TC	TC	TT	TC	TC	TC	TC	TC	TT	TC	TC	CC	TC	TT	TC	TC	TC	CC	TC	TT	TT	TT	TC	TC	TT	TC	CC	TC	TC	TC	TC	TC	TC
T	C	Informative	UNC838814	1	66780481	TC	TT	TC	CC	TC	CC	CC	TC	TC	TC	TC	TC	TC	CC	TC	TC	TC	TC	TC	CC	TC	TC	TT	TC	CC	TC	TC	TC	TT	TC	CC	CC	CC	TC	TC	CC	TC	TT	TC	TC	TC	TC	TC	TC
A	G	Informative	UNCHS001085	1	66832613	AG	AA	AG	GG	AG	GG	GG	AG	AG	AG	AG	AG	AG	GG	AG	AG	AG	AG	AG	GG	AG	AG	AA	AG	GG	AG	AG	AG	AA	AG	GG	GG	GG	AG	AG	GG	AG	AA	AG	AG	AG	AG	AG	AG
A	C	Informative	UNCHS001086	1	66837437	AC	AA	AC	CC	AC	CC	CC	AC	AC	AC	AC	AC	AC	CC	AC	AC	AC	AC	AC	CC	AC	AC	AA	AC	CC	AC	AC	AC	AA	AC	CC	CC	CC	AC	AC	CC	AC	AA	AC	AC	AC	AC	AC	AC
C	T	Informative	UNC839510	1	66846128	TC	CC	TC	TT	TC	TT	TT	TC	TC	TC	TC	TC	TC	TT	TC	TC	TC	TC	TC	TT	TC	TC	CC	TC	TT	TC	TC	TC	CC	TC	TT	TT	TT	TC	TC	TT	TC	CC	TC	TC	TC	TC	TC	TC
G	T	Informative	JAX00004774	1	66894136	TG	GG	TG	TT	TG	TT	TT	TG	TG	TG	TG	TG	TG	TT	TG	TG	TG	TG	TG	TT	TG	TG	GG	TG	TT	TG	TG	TG	GG	TG	TT	TT	TT	TG	TG	TT	TG	GG	TG	TG	TG	TG	TG	TG
G	A	Informative	JAX00253711	1	66933915	AG	GG	AG	AA	AG	AA	AA	AG	AG	AG	AG	AG	AG	AA	AG	AG	AG	AG	AG	AA	AG	AG	GG	AG	AA	AG	AG	AG	GG	AG	AA	AA	AA	AG	AG	AA	AG	GG	AG	AG	AG	AG	AG	AG
G	A	Informative	JAX00253711r	1	66933915	AG	GG	AG	AA	AG	AA	AA	AG	AG	AG	AG	AG	AG	AA	AG	AG	AG	AG	AG	AA	AG	AG	GG	AG	AA	AG	AG	AG	GG	AG	AA	AA	AA	AG	AG	AA	AG	GG	AG	AG	AG	AG	AG	AG
A	C	Informative	UNCHS001087	1	66983673	AC	AA	AC	CC	AC	CC	CC	AC	AC	AC	AC	AC	AC	CC	AC	AC	AC	AC	AC	CC	AC	AC	AA	AC	CC	AC	AC	AC	AA	AC	CC	CC	CC	AC	AC	CC	AC	AA	AC	AC	AC	AC	AC	AC
A	G	Informative	UNCHS001088	1	66986213	AG	AA	AG	GG	AG	GG	GG	AG	AG	AG	AG	AG	AG	GG	AG	AG	AG	AG	AG	GG	AG	AG	AA	AG	GG	AG	AG	AG	AA	AG	GG	GG	GG	AG	AG	GG	AG	AA	AG	AG	AG	AG	AG	AG
A	G	Informative	UNC842284	1	66990126	AG	AA	AG	GG	AG	GG	GG	AG	AG	AG	AG	AG	AG	GG	AG	AG	AG	AG	AG	GG	AG	AG	AA	AG	GG	AG	AG	AG	AA	AG	GG	GG	GG	AG	AG	GG	AG	AA	AG	AG	AG	AG	AG	AG
A	G	Informative	UNC842856	1	67033970	AG	AA	AG	GG	AG	GG	GG	AG	AG	AG	AG	AG	AG	GG	AG	AG	AG	AG	AG	GG	AG	AG	AA	AG	GG	AG	AG	AG	AA	AG	GG	GG	GG	AG	AG	GG	AG	AA	AG	AG	AG	AG	AG	AG
T	C	Informative	UNCHS001089	1	67070861	TC	TT	TC	CC	TC	CC	CC	TC	TC	TC	TC	TC	TC	CC	TC	TC	TC	TC	TC	CC	TC	TC	TT	TC	CC	TC	TC	TC	TT	TC	CC	CC	CC	TC	TC	CC	TC	TT	TC	TC	TC	TC	TC	TC
T	C	Informative	UNCHS001090	1	67074541	TC	TT	TC	CC	TC	CC	CC	TC	TC	TC	TC	TC	TC	CC	TC	TC	TC	TC	TC	CC	TC	TC	TT	TC	CC	TC	TC	TC	TT	TC	CC	CC	CC	TC	TC	CC	TC	TT	TC	TC	TC	TC	TC	TC
G	A	Informative	UNC843848	1	67089323	AG	GG	AG	AA	AG	AA	AA	AG	AG	AG	AG	AG	AG	AA	AG	AG	AG	AG	AG	AA	AG	AG	GG	AG	AA	AG	AG	AG	GG	AG	AA	AA	AA	AG	AG	AA	AG	GG	AG	AG	AG	AG	AG	AG
T	C	Informative	UNC843989	1	67095461	TC	TT	TC	CC	TC	CC	CC	TC	TC	TC	TC	TC	TC	CC	TC	TC	TC	TC	TC	CC	TC	TC	TT	TC	CC	TC	TC	TC	TT	TC	CC	CC	CC	TC	TC	CC	TC	TT	TC	TC	TC	TC	TC	TC
T	C	Informative	UNC844929	1	67160047	TC	TT	TC	CC	TC	CC	CC	TC	TC	TC	TC	TC	TC	CC	TC	TC	TC	TC	TC	CC	TC	TC	TT	TC	CC	TC	TC	TC	TT	TC	CC	CC	CC	TC	TC	CC	TC	TT	TC	TC	TC	TC	TC	TC
C	A	Informative	UNCHS001091	1	67161793	AC	CC	AC	AA	AC	AA	AA	AC	AC	AC	AC	AC	AC	AA	AC	AC	AC	AC	AC	AA	AC	AC	CC	AC	AA	AC	AC	AC	CC	AC	AA	AA	AA	AC	AC	AA	AC	CC	AC	AC	AC	AC	AC	AC
C	T	Informative	UNCHS001092	1	67164245	TC	CC	TC	TT	TC	TT	TT	TC	TC	TC	TC	TC	TC	TT	TC	TC	TC	TC	TC	TT	TC	TC	CC	TC	TT	TC	TC	TC	CC	TC	TT	TT	TT	TC	TC	TT	TC	CC	TC	TC	TC	TC	TC	TC
T	G	Informative	UNCHS001093	1	67170613	TG	TT	TG	GG	TG	GG	GG	TG	TG	TG	TG	TG	TG	GG	TG	TG	TG	TG	TG	GG	TG	TG	TT	TG	GG	TG	TG	TG	TT	TG	GG	GG	GG	TG	TG	GG	TG	TT	TG	TG	TG	TG	TG	TG
A	G	Informative	UNCHS001094	1	67173922	AG	AA	AG	GG	AG	GG	GG	AG	AG	AG	AG	AG	AG	GG	AG	AG	AG	AG	AG	GG	AG	AG	AA	AG	GG	AG	AG	AG	AA	AG	GG	GG	GG	AG	AG	GG	AG	AA	AG	AG	AG	AG	AG	AG
G	A	Informative	UNC845282	1	67184038	AG	GG	AG	AA	AG	AA	AA	AG	AG	AG	AG	AG	AG	AA	AG	AG	AG	AG	AG	AA	AG	AG	GG	AG	AA	AG	AG	AG	GG	AG	AA	AA	AA	AG	AG	AA	AG	GG	AG	AG	AG	AG	AG	AG
A	G	Informative	JAX00253781	1	67228397	AG	AA	AG	GG	AG	GG	GG	AG	AG	AG	AG	AG	AG	GG	AG	AG	AG	AG	AG	GG	AG	AG	AA	AG	GG	AG	AG	AG	AA	AG	GG	GG	GG	AG	AG	GG	AG	AA	AG	AG	AG	AG	AG	AG
G	T	Informative	UNCHS001095	1	67273921	TG	GG	TG	TT	TG	TT	TT	TG	TG	TG	TG	TG	TG	TT	TG	TG	TG	TG	TG	TT	TG	TG	GG	TG	TT	TG	TG	TG	GG	TG	TT	TT	TT	TG	TG	TT	TG	GG	TG	TG	TG	TG	TG	TG
C	T	Informative	UNCHS001096	1	67277570	TC	CC	TC	TT	TC	TT	TT	TC	TC	TC	TC	TC	TC	TT	TC	TC	TC	TC	TC	TT	TC	TC	CC	TC	TT	TC	TC	TC	CC	TC	TT	TT	TT	TC	TC	TT	TC	CC	TC	TC	TC	TC	TC	TC
G	T	Informative	UNC846806	1	67300452	TG	GG	TG	TT	TG	TT	TT	TG	TG	TG	TG	TG	TG	TT	TG	TG	TG	TG	TG	TT	TG	TG	GG	TG	TT	TG	TG	TG	GG	TG	TT	TT	TT	TG	TG	TT	TG	GG	TG	TG	TG	TG	TG	TG
C	T	Informative	UNC847336	1	67338334	TC	CC	TC	TT	TC	TT	TT	TC	TC	TC	TC	TC	TC	TT	TC	TC	TC	TC	TC	TT	TC	TC	CC	TC	TT	TC	TC	TC	CC	TC	TT	TT	TT	TC	TC	TT	TC	CC	TC	TC	TC	TC	TC	TC
C	A	Informative	UNC848027	1	67379880	AC	CC	AC	AA	AC	AA	AA	AC	AC	AC	AC	AC	AC	AA	AC	AC	AC	AC	AC	AA	AC	AC	CC	AC	AA	AC	AC	AC	CC	AC	AA	AA	AA	AC	AC	AA	AC	CC	AC	AC	AC	AC	AC	AC
A	G	Informative	UNC848846	1	67435659	AG	AA	AG	GG	AG	GG	GG	AG	AG	AG	AG	AG	AG	GG	AG	AG	AG	AG	AG	GG	AG	AG	AA	AG	GG	AG	AG	AG	AA	AG	GG	GG	GG	AG	AG	GG	AG	AA	AG	AG	AG	AG	AG	AG
C	T	Informative	UNCHS001097	1	67437496	TC	CC	TC	TT	TC	TT	TT	TC	TC	TC	TC	TC	TC	TT	TC	TC	TC	TC	TC	TT	TC	TC	CC	TC	TT	TC	TC	TC	CC	TC	TT	TT	TT	TC	TC	TT	TC	CC	TC	TC	TC	TC	TC	TC
C	T	Informative	UNCHS001098	1	67440866	TC	CC	TC	TT	TC	TT	TT	TC	TC	TC	TC	TC	TC	TT	TC	TC	TC	TC	TC	TT	TC	TC	CC	TC	TT	TC	TC	TC	CC	TC	TT	TT	TT	TC	TC	TT	TC	CC	TC	TC	TC	TC	TC	TC
A	G	Informative	UNCHS001099	1	67505697	AG	AA	AG	GG	AG	GG	GG	AG	AG	AG	AG	AG	AG	GG	AG	AG	AG	AG	AG	GG	AG	AG	AA	AG	GG	AG	AG	AG	AA	AG	GG	GG	GG	AG	AG	GG	AG	AA	AG	AG	AG	AG	AG	AG
C	T	Informative	UNC850115	1	67507420	TC	CC	TC	TT	TC	TT	TT	TC	TC	TC	TC	TC	TC	TT	TC	TC	TC	TC	TC	TT	TC	TC	CC	TC	TT	TC	TC	TC	CC	TC	TT	TT	TT	TC	TC	TT	TC	CC	TC	TC	TC	TC	TC	TC
C	T	Informative	UNCHS001100	1	67508156	TC	CC	TC	TT	TC	TT	TT	TC	TC	TC	TC	TC	TC	TT	TC	TC	TC	TC	TC	TT	TC	TC	CC	TC	TT	TC	TC	TC	CC	TC	TT	TT	TT	TC	TC	TT	TC	CC	TC	TC	TC	TC	TC	TC
T	C	Informative	JAX00253820	1	67509276	TC	TT	TC	CC	TC	CC	CC	TC	TC	TC	TC	TC	TC	CC	TC	TC	TC	TC	TC	CC	TC	TC	TT	TC	CC	TC	TC	TC	TT	TC	CC	CC	CC	TC	TC	CC	TC	TT	TC	TC	TC	TC	TC	TC
T	C	Informative	UNCHS001101	1	67539569	TC	TT	TC	CC	TC	CC	CC	TC	TC	TC	TC	TC	TC	CC	TC	TC	TC	TC	TC	CC	TC	TC	TT	TC	CC	TC	TC	TC	TT	TC	CC	CC	CC	TC	TC	CC	TC	TT	TC	TC	TC	TC	TC	TC
T	C	Informative	UNCHS001102	1	67543460	TC	TT	TC	CC	TC	CC	CC	TC	TC	TC	TC	TC	TC	CC	TC	TC	TC	TC	TC	CC	TC	TC	TT	TC	CC	TC	TC	TC	TT	TC	CC	CC	CC	TC	TC	CC	TC	TT	TC	TC	TC	TC	TC	TC
G	A	Informative	UNCHS001103	1	67590296	AG	GG	AG	AA	AG	AA	AA	AG	AG	AG	AG	AG	AG	AA	AG	AG	AG	AG	AG	AA	AG	AG	GG	AG	AA	AG	AG	AG	GG	AG	AA	AA	AA	AG	AG	AA	AG	GG	AG	AG	AG	AG	AG	AG
C	T	Informative	UNC851208	1	67606674	TC	CC	TC	TT	TC	TT	TT	TC	TC	TC	TC	TC	TC	TT	TC	TC	TC	TC	TC	TT	TC	TC	CC	TC	TT	TC	TC	TC	CC	TC	TT	TT	TT	TC	TC	TT	TC	CC	TC	TC	TC	TC	TC	TC
C	T	Informative	UNCHS001105	1	67740310	TC	CC	TC	TT	TC	TT	TT	TC	TC	TC	TC	TC	TC	TT	TC	TC	TC	TC	TC	TT	TC	TC	CC	TC	TT	TC	TC	TC	CC	TC	TT	TT	TT	TC	TC	TT	TC	CC	TC	TC	TC	TC	TC	TC
A	G	Informative	UNC853754	1	67795697	AG	AA	AG	GG	AG	GG	GG	AG	AG	AG	AG	AG	AG	GG	AG	AG	AG	AG	AG	GG	AG	AG	AA	AG	GG	AG	AG	AG	AA	AG	GG	GG	GG	AG	AG	GG	AG	AA	AG	AG	AG	AG	AG	AG
C	T	Informative	JAX00004842	1	67809104	TC	CC	TC	TT	TC	TT	TT	TC	TC	TC	TC	TC	TC	TT	TC	TC	TC	TC	TC	TT	TC	TC	CC	TC	TT	TC	TC	TC	CC	TC	TT	TT	TT	TC	TC	TT	TC	CC	TC	TC	TC	TC	TC	TC
C	T	Informative	UNC854111	1	67830022	TC	CC	TC	--	TC	--	--	TC	TC	TC	TC	TC	TC	--	TC	TC	TC	TC	TC	--	TC	TC	CC	TC	--	TC	TC	TC	CC	TC	TC	--	TC	TC	TC	--	TC	CC	TC	TC	TC	TC	TC	TC
G	A	Informative	UNCHS001107	1	67832294	AG	GG	AG	AA	AG	AA	AA	AG	AG	AG	AG	AG	AG	AA	AG	AG	AG	AG	AG	AA	AG	AG	GG	AG	AA	AG	AG	AG	GG	AG	AA	AA	AA	AG	AG	AA	AG	GG	AG	AG	AG	AG	AG	AG
C	T	Informative	UNCHS001108	1	67838409	TC	CC	TC	TT	TC	TT	TT	TC	TC	TC	TC	TC	TC	TT	TC	TC	TC	TC	TC	TT	TC	TC	CC	TC	TT	TC	TC	TC	CC	TC	TT	TT	TT	TC	TC	TT	TC	CC	TC	TC	TC	TC	TC	TC
C	T	Informative	UNCHS001109	1	67841665	TC	CC	TC	TT	TC	TT	TT	TC	TC	TC	TC	TC	TC	TT	TC	TC	TC	TC	TC	TT	TC	TC	CC	TC	TT	TC	TC	TC	CC	TC	TT	TT	TT	TC	TC	TT	TC	CC	TC	TC	TC	TC	TC	TC
T	C	Informative	UNCHS001110	1	67843843	TC	TT	TC	CC	TC	CC	CC	TC	TC	TC	TC	TC	TC	CC	TC	TC	TC	TC	TC	CC	TC	TC	TT	TC	CC	TC	TC	TC	TT	TC	CC	CC	CC	TC	TC	CC	TC	TT	TC	TC	TC	TC	TC	TC
T	C	Informative	UNC854778	1	67873522	TC	TT	TC	CC	TC	CC	CC	TC	TC	TC	TC	TC	TC	CC	TC	TC	TC	TC	TC	CC	TC	TC	TT	TC	CC	TC	TC	TC	TT	TC	CC	CC	CC	TC	TC	CC	TC	TT	TC	TC	TC	TC	TC	TC
C	T	Informative	UNC856055	1	67975332	TC	CC	TC	TT	TC	TT	TT	TC	TC	TC	TC	TC	TC	TT	TC	TC	TC	TC	TC	TT	TC	TC	CC	TC	TT	TC	TC	TC	CC	TC	TT	TT	TT	TC	TC	TT	TC	CC	TC	TC	TC	TC	TC	TC
A	G	Informative	UNCHS001113	1	67981003	--	AA	AG	GG	AG	GG	GG	AG	AG	AG	AG	AG	AG	GG	AG	AG	AG	AG	AG	GG	AG	AG	--	AG	GG	AG	AG	AG	AA	--	GG	GG	GG	AG	AG	GG	AG	AA	AG	AG	--	AG	AG	--
A	G	Informative	UNCHS001114	1	67983356	AG	AA	AG	GG	AG	GG	GG	AG	AG	AG	AG	AG	AG	GG	AG	AG	AG	AG	AG	GG	AG	AG	AA	AG	GG	AG	AG	AG	AA	AG	GG	GG	GG	AG	AG	GG	AG	AA	AG	AG	AG	AG	AG	AG
G	A	Informative	UNCHS001115	1	68005268	AG	GG	AG	AA	AG	AA	AA	AG	AG	AG	AG	AG	AG	AA	AG	AG	AG	AG	AG	AA	AG	AG	GG	AG	AA	AG	AG	AG	GG	AG	AA	AA	AA	AG	AG	AA	AG	GG	AG	AG	AG	AG	AG	AG
T	C	Informative	UNC856600	1	68008422	TC	TT	TC	CC	TC	CC	CC	TC	TC	TC	TC	TC	TC	CC	TC	TC	TC	TC	TC	CC	TC	TC	TT	TC	CC	TC	TC	TC	TT	TC	CC	CC	CC	TC	TC	CC	TC	TT	TC	TC	TC	TC	TC	TC
C	T	Informative	UNC857053	1	68046055	TC	CC	TC	TT	TC	TT	TT	TC	TC	TC	TC	TC	TC	TT	TC	TC	TC	TC	TC	TT	TC	TC	CC	TC	TT	TC	TC	TC	CC	TC	TT	TT	TT	TC	TC	TT	TC	CC	TC	TC	TC	TC	TC	TC
A	G	Informative	UNC857628	1	68095017	AG	AA	AG	GG	AG	GG	GG	AG	AG	AG	AG	AG	AG	GG	AG	AG	AG	AG	AG	GG	AG	AG	AA	AG	GG	AG	AG	AG	AA	AG	GG	GG	GG	AG	AG	GG	AG	AA	AG	AG	AG	AG	AG	AG
A	G	Informative	UNC858102	1	68131836	AG	AA	AG	GG	AG	GG	GG	AG	AG	AG	AG	AG	AG	GG	AG	AG	AG	AG	AG	GG	AG	AG	AA	AG	GG	AG	AG	AG	AA	AG	GG	GG	GG	AG	AG	GG	AG	AA	AG	AG	AG	AG	AG	AG
C	A	Informative	UNCHS001118	1	68156608	AC	CC	AC	AA	AC	AA	AA	AC	AC	AC	AC	AC	AC	AA	AC	AC	AC	AC	AC	AA	AC	AC	CC	AC	AA	AC	AC	AC	CC	AC	AA	AA	AA	AC	AC	AA	AC	CC	AC	AC	AC	AC	AC	AC
G	T	Informative	UNC859055	1	68190360	TG	GG	TG	TT	TG	TT	TT	TG	TG	TG	TG	TG	TG	TT	TG	TG	TG	TG	TG	TT	TG	TG	GG	TG	TT	TG	TG	TG	GG	TG	TT	TT	TT	TG	TG	TT	TG	GG	TG	TG	TG	TG	TG	TG
C	T	Informative	JAX00253925	1	68216363	TC	CC	TC	TT	TC	TT	TT	TC	TC	TC	TC	TC	TC	TT	TC	TC	TC	TC	TC	TT	TC	TC	CC	TC	TT	TC	TC	TC	CC	TC	TT	TT	TT	TC	TC	TT	TC	CC	TC	TC	TC	TC	TC	TC
T	C	Informative	UNC859504	1	68222504	TC	TT	TC	CC	TC	CC	CC	TC	TC	TC	TC	TC	TC	CC	TC	TC	TC	TC	TC	CC	TC	TC	TT	TC	CC	TC	TC	TC	TT	TC	CC	CC	CC	TC	TC	CC	TC	TT	TC	TC	TC	TC	TC	TC
C	T	Informative	UNCHS001120	1	68275520	TC	CC	TC	TT	TC	TT	TT	TC	TC	TC	TC	TC	TC	TT	TC	TC	TC	TC	TC	TT	TC	TC	CC	TC	TT	TC	TC	TC	CC	TC	TT	TT	TT	TC	TC	TT	TC	CC	TC	TC	TC	TC	TC	TC
A	C	Informative	UNC860473	1	68281584	AC	AA	AC	CC	AC	CC	CC	AC	AC	AC	AC	AC	AC	CC	AC	AC	AC	AC	AC	CC	AC	AC	AA	AC	CC	AC	AC	AC	AA	AC	CC	CC	CC	AC	AC	CC	AC	AA	AC	AC	AC	AC	AC	AC
A	C	Informative	UNC861166	1	68348015	AC	AA	AC	CC	AC	CC	CC	AC	AC	AC	AC	AC	AC	CC	AC	AC	AC	AC	AC	CC	AC	AC	AA	AC	CC	AC	AC	AC	AA	AC	CC	CC	CC	AC	AC	CC	AC	AA	AC	AC	AC	AC	AC	AC
T	C	Informative	UNCHS001121	1	68396160	TC	TT	TC	CC	TC	CC	CC	TC	TC	TC	TC	TC	TC	CC	TC	TC	TC	TC	TC	CC	TC	TC	TT	TC	CC	TC	TC	TC	TT	TC	CC	CC	CC	TC	TC	CC	TC	TT	TC	TC	TC	TC	TC	TC
G	T	Informative	UNCHS001122	1	68405948	TG	GG	TG	TT	TG	TT	TT	TG	TG	TG	TG	TG	TG	TT	TG	TG	TG	TG	TG	TT	TG	TG	GG	TG	TT	TG	TG	TG	GG	TG	TT	TT	TT	TG	TG	TT	TG	GG	TG	TG	TG	TG	TG	TG
C	T	Informative	UNCHS001124	1	68414089	TC	CC	TC	TT	TC	TT	TT	TC	TC	TC	TC	TC	TC	TT	TC	TC	TC	TC	TC	TT	TC	TC	CC	TC	TT	TC	TC	TC	CC	TC	TT	TT	TT	TC	TC	TT	TC	CC	TC	TC	TC	TC	TC	TC
G	T	Informative	UNC863458	1	68489417	TG	GG	TG	TT	TG	TT	TT	TG	TG	TG	TG	TG	TG	TT	TG	TG	TG	TG	TG	TT	TG	TG	GG	TG	TT	TG	TG	TG	GG	TG	TT	TT	TT	TG	TG	TT	TG	GG	TG	TG	TG	TG	TG	TG
C	T	Informative	UNCHS001125	1	68534277	TC	CC	TC	TT	TC	TT	TT	TC	TC	TC	TC	TC	TC	TT	TC	TC	TC	TC	TC	TT	TC	TC	CC	TC	TT	TC	TC	TC	CC	TC	TT	TT	TT	TC	TC	TT	TC	CC	TC	TC	TC	TC	TC	TC
T	C	Informative	UNC864329	1	68544631	TC	TT	TC	CC	TC	CC	CC	TC	TC	TC	TC	TC	TC	CC	TC	TC	TC	TC	TC	CC	TC	TC	TT	TC	CC	TC	TC	TC	TT	TC	CC	CC	CC	TC	TC	CC	TC	TT	TC	TC	TC	TC	TC	TC
A	C	Informative	UNC865642	1	68666452	AC	AA	AC	CC	AC	CC	CC	AC	AC	AC	AC	AC	AC	CC	AC	AC	AC	AC	AC	CC	AC	AC	AA	AC	CC	AC	AC	AC	AA	AC	CC	CC	CC	AC	AC	CC	AC	AA	AC	AC	AC	AC	AC	AC
G	A	Informative	UNC866451	1	68722993	AG	GG	AG	AA	AG	AA	AA	AG	AG	AG	AG	AG	AG	AA	AG	AG	AG	AG	AG	AA	AG	AG	GG	AG	AA	AG	AG	AG	GG	AG	AA	AA	AA	AG	AG	AA	AG	GG	AG	AG	AG	AG	AG	AG
C	A	Informative	UNC867214	1	68768033	AC	CC	AC	AA	AC	AA	AA	AC	AC	AC	AC	AC	AC	AA	AC	AC	AC	AC	AC	AA	AC	AC	CC	AC	AA	AC	AC	AC	CC	AC	AA	AA	AA	AC	AC	AA	AC	CC	AC	AC	AC	AC	AC	AC
C	T	Informative	JAX00004915	1	68778563	TC	CC	TC	TT	TC	TT	TT	TC	TC	TC	TC	TC	TC	TT	TC	TC	TC	TC	TC	TT	TC	TC	CC	TC	TT	TC	TC	TC	CC	TC	TT	TT	TT	TC	TC	TT	TC	CC	TC	TC	TC	TC	TC	TC
C	T	Informative	UNC867840	1	68813648	TC	CC	TC	TT	TC	TT	TT	TC	TC	TC	TC	TC	TC	TT	TC	TC	TC	TC	TC	TT	TC	TC	CC	TC	TT	TC	TC	TC	CC	TC	TT	TT	TT	TC	TC	TT	TC	CC	TC	TC	TC	TC	TC	TC
C	T	Informative	UNCHS001128	1	68845745	TC	CC	TC	TT	TC	TT	TT	TC	TC	TC	TC	TC	TC	TT	TC	TC	TC	TC	TC	TT	TC	TC	CC	TC	TT	TC	TC	TC	CC	TC	TT	TT	TT	TC	TC	TT	TC	CC	TC	TC	TC	TC	TC	TC
T	C	Informative	JAX00004919	1	68846731	TC	TT	TC	CC	TC	CC	CC	TC	TC	TC	TC	TC	TC	CC	TC	TC	TC	TC	TC	CC	TC	TC	TT	TC	CC	TC	TC	TC	TT	TC	CC	CC	CC	TC	TC	CC	TC	TT	TC	TC	TC	TC	TC	TC
C	T	Informative	UNC868588	1	68859710	TC	CC	TC	TT	TC	TT	TT	TC	TC	TC	TC	TC	TC	TT	TC	TC	TC	TC	TC	TT	TC	TC	CC	TC	TT	TC	TC	TC	CC	TC	TT	TT	TT	TC	TC	TT	TC	CC	TC	TC	TC	TC	TC	TC
G	T	Informative	UNC869157	1	68905460	TG	GG	TG	TT	TG	TT	TT	TG	TG	TG	TG	TG	TG	TT	TG	TG	TG	TG	TG	TT	TG	TG	GG	TG	TT	TG	TG	TG	GG	TG	TT	TT	TT	TG	TG	TT	TG	GG	TG	TG	TG	TG	TG	TG
C	T	Informative	UNC869715	1	68942633	TC	CC	TC	TT	TC	TT	TT	TC	TC	TC	TC	TC	TC	TT	TC	TC	TC	TC	TC	TT	TC	TC	CC	TC	TT	TC	TC	TC	CC	TC	TT	TT	TT	TC	TC	TT	TC	CC	TC	TC	TC	TC	TC	TC
A	C	Informative	UNCHS001130	1	68967336	AC	AA	AC	CC	AC	CC	CC	AC	AC	AC	AC	AC	AC	CC	AC	AC	AC	AC	AC	CC	AC	AC	AA	AC	CC	AC	AC	AC	AA	AC	CC	CC	CC	AC	AC	CC	AC	AA	AC	AC	AC	AC	AC	AC
G	A	Informative	UNCHS001131	1	68983138	AG	GG	AG	AA	AG	AA	AA	AG	AG	AG	AG	AG	AG	AA	AG	AG	AG	AG	AG	AA	AG	AG	GG	AG	AA	AG	AG	AG	GG	AG	AA	AA	AA	AG	AG	AA	AG	GG	AG	AG	AG	AG	AG	AG
A	G	Informative	UNCHS001132	1	68985437	AG	AA	AG	GG	AG	GG	GG	AG	AG	AG	AG	AG	AG	GG	AG	AG	AG	AG	AG	GG	AG	AG	AA	AG	GG	AG	AG	AG	AA	AG	GG	GG	GG	AG	AG	GG	AG	AA	AG	AG	AG	AG	AG	AG
T	C	Informative	UNC870453	1	68991819	TC	TT	TC	CC	TC	CC	CC	TC	TC	TC	TC	TC	TC	CC	TC	TC	TC	TC	TC	CC	TC	TC	TT	TC	CC	TC	TC	TC	TT	TC	CC	CC	CC	TC	TC	CC	TC	TT	TC	TC	TC	TC	TC	TC
T	G	Informative	UNC871177	1	69037822	TG	TT	TG	GG	TG	GG	GG	TG	TG	TG	TG	TG	TG	GG	TG	TG	TG	TG	TG	GG	TG	TG	TT	TG	GG	TG	TG	TG	TT	TG	GG	GG	GG	TG	TG	GG	TG	TT	TG	TG	TG	TG	TG	TG
T	C	Informative	JAX00004936	1	69066532	TC	TT	TC	CC	TC	CC	CC	TC	TC	TC	TC	TC	TC	CC	TC	TC	TC	TC	TC	CC	TC	TC	TT	TC	CC	TC	TC	TC	TT	TC	CC	CC	CC	TC	TC	CC	TC	TT	TC	TC	TC	TC	TC	TC
A	G	Informative	UNC871558	1	69081839	AG	AA	AG	GG	AG	GG	GG	AG	AG	AG	AG	AG	AG	GG	AG	AG	AG	AG	AG	GG	AG	AG	AA	AG	GG	AG	AG	AG	AA	AG	GG	GG	GG	AG	AG	GG	AG	AA	AG	AG	AG	AG	AG	AG
A	G	Informative	UNCHS001133	1	69117891	AG	--	AG	GG	AG	GG	GG	AG	AG	AG	AG	AG	AG	GG	AG	AG	AG	AG	AG	GG	AG	AG	AA	AG	GG	AG	AG	AG	AA	AG	GG	GG	GG	AG	AG	GG	AG	AA	AG	AG	AG	AG	AG	AG
G	A	Informative	UNCHS001134	1	69121237	AG	GG	AG	AA	AG	AA	AA	AG	AG	AG	AG	AG	AG	AA	AG	AG	AG	AG	AG	AA	AG	AG	GG	AG	AA	AG	AG	AG	GG	AG	AA	AA	AA	AG	AG	AA	AG	GG	AG	AG	AG	AG	AG	AG
C	T	Informative	UNC872147	1	69127700	TC	CC	TC	TT	TC	TT	TT	TC	TC	TC	TC	TC	TC	TT	TC	TC	TC	TC	TC	TT	TC	TC	CC	TC	TT	TC	TC	TC	CC	TC	TT	TT	TT	TC	TC	TT	TC	CC	TC	TC	TC	TC	TC	TC
C	T	Informative	UNC873228	1	69216069	TC	CC	TC	TT	TC	TT	TT	TC	TC	TC	TC	TC	TC	TT	TC	TC	TC	TC	TC	TT	TC	TC	CC	TC	TT	TC	TC	TC	CC	TC	TT	TT	TT	TC	TC	TT	TC	CC	TC	TC	TC	TC	TC	TC
T	C	Informative	JAX00004950	1	69246214	TC	TT	TC	CC	TC	CC	CC	TC	TC	TC	TC	TC	TC	CC	TC	TC	TC	TC	TC	CC	TC	TC	TT	TC	CC	TC	TC	TC	TT	TC	CC	CC	CC	TC	TC	CC	TC	TT	TC	TC	TC	TC	TC	TC
A	G	Informative	UNC874007	1	69259517	AG	AA	AG	GG	AG	GG	GG	AG	AG	AG	AG	AG	AG	GG	AG	AG	AG	AG	AG	GG	AG	AG	AA	AG	GG	AG	AG	AG	AA	AG	GG	GG	GG	AG	AG	GG	AG	AA	AG	AG	AG	AG	AG	AG
A	C	Informative	UNC874332	1	69290150	AC	AA	AC	CC	AC	CC	CC	AC	AC	AC	AC	AC	AC	CC	AC	AC	AC	AC	AC	CC	AC	AC	AA	AC	CC	AC	AC	AC	AA	AC	CC	CC	CC	AC	AC	CC	AC	AA	AC	AC	AC	AC	AC	AC
T	C	Informative	UNCHS001135	1	69301619	TC	TT	TC	CC	TC	CC	CC	TC	TC	TC	TC	TC	TC	CC	TC	TC	TC	TC	TC	CC	TC	TC	TT	TC	CC	TC	TC	TC	TT	TC	CC	CC	CC	TC	TC	CC	TC	TT	TC	TC	TC	TC	TC	TC
T	C	Informative	UNCHS001136	1	69309688	TC	TT	TC	CC	TC	CC	CC	TC	TC	TC	TC	TC	TC	CC	TC	TC	TC	TC	TC	CC	TC	TC	TT	TC	CC	TC	TC	TC	TT	TC	CC	CC	CC	TC	TC	CC	TC	TT	TC	TC	TC	TC	TC	TC
T	C	Informative	UNC875089	1	69348756	TC	TT	TC	CC	TC	CC	CC	TC	TC	TC	TC	TC	TC	CC	TC	TC	TC	TC	TC	CC	TC	TC	TT	TC	CC	TC	TC	TC	TT	TC	CC	CC	CC	TC	TC	CC	TC	TT	TC	TC	TC	TC	TC	TC
T	C	Informative	UNCHS001138	1	69352139	TC	TT	TC	CC	TC	CC	CC	TC	TC	TC	TC	TC	TC	CC	TC	TC	TC	TC	TC	CC	TC	TC	TT	TC	CC	TC	TC	TC	TT	TC	CC	CC	CC	TC	TC	CC	TC	TT	TC	TC	TC	TC	TC	TC
T	C	Informative	UNCHS001139	1	69354528	TC	TT	TC	CC	TC	CC	CC	TC	TC	TC	TC	TC	TC	CC	TC	TC	TC	TC	TC	CC	TC	TC	TT	TC	CC	TC	TC	TC	TT	TC	CC	CC	CC	TC	TC	CC	TC	TT	TC	TC	TC	TC	TC	TC
G	T	Informative	UNCHS001140	1	69357145	TG	GG	TG	TT	TG	TT	TT	TG	TG	TG	TG	TG	TG	TT	TG	TG	TG	TG	TG	TT	TG	TG	GG	TG	TT	TG	TG	TG	GG	TG	TT	TT	TT	TG	TG	TT	TG	GG	TG	TG	TG	TG	TG	TG
C	T	Informative	B6_01-074963079-S	1	74963079	TC	CC	TC	TT	TC	TT	TT	TC	TC	TC	TC	TC	TC	TT	TC	TC	TC	TC	TC	TT	TC	TC	CC	TC	TT	TC	TC	TC	CC	TC	TC	TT	TT	TC	TC	TT	TC	CC	TC	TC	CC	TC	TC	TC
G	A	Informative	UNCHS001292	1	75297405	AG	GG	AG	AA	AG	AA	AA	AG	AG	AG	AG	AG	AG	AA	AG	AG	AG	AG	AG	AA	AG	AG	GG	AG	AA	AG	AG	AG	GG	AG	AG	AA	AA	AA	AG	AA	AG	GG	AG	AG	GG	AG	AG	AG
T	C	Informative	UNC954009	1	75324165	TC	TT	TC	CC	TC	CC	CC	TC	TC	TC	TC	TC	TC	CC	TC	TC	TC	TC	TC	CC	TC	TC	TT	TC	CC	TC	TC	TC	TT	TC	TC	CC	CC	CC	TC	CC	TC	TT	TC	TC	TT	TC	TC	TC
G	A	Informative	UNC955320	1	75423475	AG	GG	AG	AA	AG	AA	AA	AG	AG	AG	AG	AG	AG	AA	AG	AG	AG	AG	AG	AA	AG	AG	GG	AG	AA	AG	AG	AG	GG	AG	AG	AA	AA	AA	AG	AA	AG	GG	AG	AG	GG	AG	AG	AG
G	A	Informative	UNCHS001297	1	75712386	AG	GG	AG	AA	AG	AA	AA	AG	AG	AG	AG	AG	AG	AA	AG	AG	AG	AG	AG	AA	AG	AG	GG	AG	AA	AG	AG	AG	GG	AG	AG	AA	AA	AA	AG	AA	AG	GG	AG	AG	GG	AG	AG	AG
G	A	Informative	UNC959254	1	75713803	AG	GG	AG	AA	AG	AA	AA	AG	AG	AG	AG	AG	AG	AA	AG	AG	AG	AG	AG	AA	AG	AG	GG	AG	AA	AG	AG	AG	GG	AG	AG	AA	AA	AA	AG	AA	AG	GG	AG	AG	GG	AG	AG	AG
T	C	Informative	UNCHS001304	1	75992250	TC	TT	TC	CC	TC	CC	CC	TC	TC	TC	TC	TC	TC	CC	TC	TC	TC	TC	TC	CC	TC	TC	TT	TC	CC	TC	TC	TC	TT	TC	TC	CC	CC	CC	TC	CC	TC	TT	TC	TC	TT	TC	TC	TC
G	A	Informative	UNC963609	1	76026538	AG	GG	AG	AA	AG	AA	AA	AG	AG	AG	AG	AG	AG	AA	AG	AG	AG	AG	AG	AA	AG	AG	GG	AG	AA	AG	AG	AG	GG	AG	AG	AA	AA	AA	AG	AA	AG	GG	AG	AG	GG	AG	AG	AG
C	T	Informative	UNC964299	1	76090423	TC	CC	TC	TT	TC	TT	TT	TC	TC	TC	TC	TC	TC	TT	TC	TC	TC	TC	TC	TT	TC	TC	CC	TC	TT	TC	TC	TC	CC	TC	TC	TT	TT	TT	TC	TT	TC	CC	TC	TC	CC	TC	TC	TC
C	T	Informative	JAX00005466	1	76139364	TC	CC	TC	TT	TC	TT	TT	TC	TC	TC	TC	TC	TC	TT	TC	TC	TC	TC	TC	TT	TC	TC	CC	TC	TT	TC	TC	TC	CC	TC	TC	TT	TT	TT	TC	TT	TC	CC	TC	TC	CC	TC	TC	TC
G	A	Informative	JAX00255712	1	76260029	AG	GG	AG	AA	AG	AA	AA	AG	AG	AG	AG	AG	AG	AA	AG	AG	AG	AG	AG	AA	AG	AG	GG	AG	AA	AG	AG	AG	GG	AG	AG	AA	AA	AA	AG	AA	AG	GG	AG	AG	GG	AG	AG	AG
C	T	Informative	UNC966769	1	76291445	TC	CC	TC	TT	TC	TT	TT	TC	--	--	TC	TC	TC	TT	TC	--	--	TC	TC	TT	TC	TC	CC	TC	TT	TC	TC	TC	CC	TC	TC	TT	TT	TT	TC	TT	TC	CC	TC	--	CC	TC	TC	TC
T	C	Informative	UNCHS001305	1	76337436	TC	TT	TC	CC	TC	CC	CC	TC	TC	TC	TC	TC	TC	CC	TC	TC	TC	TC	TC	CC	TC	TC	TT	TC	CC	TC	TC	TC	TT	TC	TC	CC	CC	CC	TC	CC	TC	TT	TC	TC	TT	TC	TC	TC
C	T	Informative	UNCHS001307	1	76385090	TC	CC	TC	TT	TC	TT	TT	TC	TC	TC	TC	TC	TC	TT	TC	TC	TC	TC	TC	TT	TC	TC	CC	TC	TT	TC	TC	TC	CC	TC	TC	TT	TT	TT	TC	TT	TC	CC	TC	TC	CC	TC	TC	TC
G	T	Informative	UNC968582	1	76463717	TG	GG	TG	TT	TG	TT	TT	TG	TG	TG	TG	TG	TG	TT	TG	TG	TG	TG	TG	TT	TG	TG	GG	TG	TT	TG	TG	TG	GG	TG	TG	TT	TT	TT	TG	TT	TG	GG	TG	TG	GG	TG	TG	TG
T	C	Informative	UNCHS001313	1	76518296	TC	TT	TC	CC	TC	CC	CC	TC	TC	TC	TC	TC	TC	CC	TC	TC	TC	TC	TC	CC	TC	TC	TT	TC	CC	TC	TC	TC	TT	TC	TC	CC	CC	CC	TC	CC	TC	TT	TC	TC	TT	TC	TC	TC
C	T	Informative	UNC969523	1	76519943	TC	CC	TC	TT	TC	TT	TT	TC	TC	TC	TC	TC	TC	TT	TC	TC	TC	TC	TC	TT	TC	TC	CC	TC	TT	TC	TC	TC	CC	TC	TC	TT	TT	TT	TC	TT	TC	CC	TC	TC	CC	TC	TC	TC
A	C	Informative	UNC970206	1	76570088	AC	AA	AC	CC	AC	CC	CC	AC	AC	AC	AC	AC	AC	CC	AC	AC	AC	AC	AC	CC	AC	AC	AA	AC	CC	AC	AC	AC	AA	AC	AC	CC	CC	CC	AC	CC	AC	AA	AC	AC	AA	AC	AC	AC
A	G	Informative	JAX00005520	1	76854264	AG	AA	AG	GG	AG	GG	GG	AG	AG	AG	AG	AG	AG	GG	AG	AG	AG	AG	AG	GG	AG	AG	AA	AG	GG	AG	AG	AG	AA	AG	AG	GG	GG	GG	AG	GG	AG	AA	AG	AG	AA	AG	AG	AG
T	C	Informative	UNC973692	1	76870536	TC	TT	TC	CC	TC	CC	CC	TC	TC	TC	TC	TC	TC	CC	TC	TC	TC	TC	TC	CC	TC	TC	TT	TC	CC	TC	TC	TC	TT	TC	TC	CC	CC	CC	TC	CC	TC	TT	TC	TC	TT	TC	TC	TC
T	C	Informative	UNCHS001315	1	76970053	TC	TT	TC	CC	TC	CC	CC	TC	TC	TC	TC	TC	TC	CC	TC	TC	TC	TC	TC	CC	TC	TC	TT	TC	CC	TC	TC	TC	TT	TC	TC	CC	CC	CC	TC	CC	TC	TT	TC	TC	TT	TC	TC	TC
T	C	Informative	UNCHS001316	1	76972797	TC	TT	TC	CC	TC	CC	CC	TC	TC	TC	TC	TC	TC	CC	TC	TC	TC	TC	TC	CC	TC	TC	TT	TC	CC	TC	TC	TT	TT	TC	TC	CC	CC	CC	TC	CC	TC	TT	TC	TC	TT	TC	TC	TC
T	C	Informative	UNC975186	1	76973464	TC	TT	TC	CC	TC	CC	CC	TC	TC	TC	TC	TC	TC	CC	TC	TC	TC	TC	TC	CC	TC	TC	TT	TC	CC	TC	TC	TT	TT	TC	TC	CC	CC	CC	TC	CC	TC	TT	TC	TC	TT	TC	TC	TC
G	A	Informative	UNCHS001318	1	77048657	AG	GG	AG	AA	AG	AA	AA	AG	AG	AG	AG	AG	AG	AA	AG	AG	AG	AG	AG	AA	AG	AG	GG	AG	AA	AG	AG	GG	GG	AG	AG	AA	AA	AA	AG	AA	AG	GG	AG	AG	GG	AG	AG	AG
G	A	Informative	UNCHS001320	1	77051013	AG	GG	AG	AA	AG	AA	AA	AG	AG	AG	AG	AG	AG	AA	AG	AG	AG	AG	AG	AA	AG	AG	GG	AG	AA	AG	AG	GG	GG	AG	AG	AA	AA	AA	AG	AA	AG	GG	AG	AG	GG	AG	AG	AG
T	G	Informative	UNC976977	1	77095348	TG	TT	TG	GG	TG	GG	GG	TG	TG	TG	TG	TG	TG	GG	TG	TG	TG	TG	TG	GG	TG	TG	TT	TG	GG	TG	TG	TT	TT	TG	TG	GG	GG	GG	TG	GG	TG	TT	TG	TG	TT	TG	TG	TG
C	T	Informative	UNC977305	1	77127495	TC	CC	TC	TT	TC	TT	TT	TC	TC	TC	TC	TC	TC	TT	TC	TC	TC	TC	TC	TT	TC	TC	CC	TC	TT	TC	TC	CC	CC	TC	TC	TT	TT	TT	TC	TT	TC	CC	TC	TC	CC	TC	TC	TC
C	T	Informative	UNCHS001321	1	77129835	TC	CC	TC	TT	TC	TT	TT	TC	TC	TC	TC	TC	TC	TT	TC	TC	TC	TC	TC	TT	TC	TC	CC	TC	TT	TC	TC	CC	CC	TC	TC	TT	TT	TT	TC	TT	TC	CC	TC	TC	CC	TC	TC	TC
T	G	Informative	UNC977998	1	77185337	TG	TT	TG	GG	TG	GG	GG	TG	TG	TG	TG	TG	TG	GG	TG	TG	TG	TG	TG	GG	TG	TG	TT	GG	GG	TG	TG	TT	TT	GG	TG	GG	GG	GG	TG	GG	TG	TT	TG	TG	TT	TG	TG	TG
A	G	Informative	JAX00255979	1	77207190	AG	AA	AG	GG	AG	GG	GG	AG	AG	AG	AG	AG	AG	GG	AG	AG	AG	AG	AG	GG	AG	AG	AA	GG	GG	AG	AG	AA	AA	GG	AG	GG	GG	GG	AG	GG	AG	AA	AG	AG	AA	AG	AG	AG
G	T	Informative	JAX00256003	1	77261243	TG	GG	TG	TT	TG	TT	TT	TG	TG	TG	TG	TG	TG	TT	TG	TG	TG	TG	TG	TT	TG	TG	GG	TT	TT	TG	TG	GG	GG	TT	TG	TT	TT	TT	TG	TT	TG	GG	TG	TG	GG	TG	TG	TG
G	A	Informative	UNC979119	1	77275824	AG	GG	AG	AA	AG	AA	AA	AG	AG	AG	AG	AG	AG	AA	AG	AG	AG	AG	AG	AA	AG	AG	GG	AA	AA	AG	AG	GG	GG	AA	AG	AA	AA	AA	AG	AA	AG	GG	AG	AG	GG	AG	AG	AG
A	G	Informative	UNC980518	1	77391650	AG	AA	AG	GG	AG	GG	GG	AG	AG	AG	AG	AG	AG	GG	AG	AG	AA	AG	AG	GG	AG	AG	AA	GG	GG	AG	AG	AA	AA	GG	AG	GG	GG	GG	AG	GG	AG	AA	AG	AG	AA	AG	AG	AG
A	G	Informative	UNCHS001324	1	77427610	AG	AA	AG	GG	AG	GG	GG	AG	AG	AG	AG	AG	AG	GG	AG	AG	AA	AG	AG	GG	AG	AG	AA	GG	GG	AG	AG	AA	AA	GG	AG	GG	GG	GG	AG	GG	AG	AA	AG	AG	AA	AG	AG	AG
G	A	Informative	UNCHS001326	1	77433899	AG	GG	AG	AA	AG	AA	AA	AG	AG	AG	AG	AG	AG	AA	AG	AG	GG	AG	AG	AA	AG	AG	GG	AA	AA	AG	AG	GG	GG	AA	AG	AA	AA	AA	AG	AA	AG	GG	AG	AG	GG	AG	AG	AG
T	C	Informative	UNC981257	1	77461321	TC	TT	TC	CC	TC	CC	CC	TC	TC	TC	TC	TC	TC	CC	TC	TC	TT	TC	TC	CC	TC	TC	TT	CC	CC	TC	TC	TT	TT	CC	TC	CC	CC	CC	TC	CC	TC	TT	TC	TC	TT	TC	TC	TC
T	C	Informative	UNC981669	1	77499163	TC	TT	TC	CC	TC	CC	CC	TC	TC	TC	TC	TC	TC	CC	TC	TC	TT	TC	TC	CC	TC	TC	TT	CC	CC	TC	TC	TT	TT	CC	TC	CC	CC	CC	TC	CC	TC	TT	TC	TC	TT	TC	TC	TC
T	C	Informative	UNC982299	1	77559014	TC	TT	TC	CC	TC	CC	CC	TC	TC	TC	TC	TC	TC	CC	TC	TC	TT	TC	TC	CC	TC	TC	TT	CC	CC	TC	TC	TT	TT	CC	TC	CC	CC	CC	TC	CC	TC	TT	TC	TC	TT	TC	TC	TC
T	G	Informative	UNCHS001328	1	77699026	TG	TT	TG	GG	TG	GG	GG	TG	TG	TG	TG	TG	TG	GG	TG	TG	TT	TG	TG	GG	TG	TG	TT	GG	GG	TG	TG	TT	TT	GG	TG	GG	GG	GG	TG	GG	TG	TT	TG	TG	TT	TG	TG	TG
T	C	Informative	UNCHS001330	1	77725270	TC	TT	TC	CC	TC	CC	CC	TC	TC	TC	TC	TC	TC	CC	TC	TC	TT	TC	TC	CC	TC	TC	TT	CC	CC	TC	TC	TT	TT	CC	TC	CC	CC	CC	TC	CC	TC	TT	TC	TC	TT	TC	TC	TC
G	T	Informative	JAX00256137	1	77725506	TG	GG	TG	TT	TG	TT	TT	TG	TG	TG	TG	TG	TG	TT	TG	TG	GG	TG	TG	TT	TG	TG	GG	TT	TT	TG	TG	GG	GG	TT	TG	TT	TT	TT	TG	TT	TG	GG	TG	TG	GG	TG	TG	TG
A	G	Informative	UNC985120	1	77759336	AG	AA	AG	GG	AG	GG	GG	AG	AG	AG	AG	AG	AG	GG	AG	AG	AA	AG	AG	GG	AG	AG	AA	GG	GG	AG	AG	AA	AA	GG	AG	GG	GG	GG	AG	GG	AG	AA	AG	AG	AA	AG	AG	AG
A	G	Informative	UNC987429	1	77981484	AG	AA	AG	GG	AG	GG	GG	AG	AG	AG	AG	AG	AG	GG	AG	AG	AA	AG	AG	GG	AG	AG	AA	GG	GG	AG	AG	AA	AA	GG	AG	GG	GG	GG	AG	GG	AG	AA	AG	AG	AA	AG	AG	AG
A	G	Informative	JAX00256217	1	78056339	AG	AA	AG	GG	AG	GG	GG	AG	AG	AG	AG	AG	AG	GG	AG	AG	AA	AG	AG	GG	AG	AG	AA	GG	GG	AG	AG	AA	AA	GG	AG	GG	GG	GG	AG	GG	AG	AA	AG	AG	AA	AG	AG	AG
C	T	Informative	UNC989059	1	78122716	TC	CC	TC	TT	TC	TT	TT	TC	TC	TC	TC	TC	TC	TT	TC	TC	CC	TC	TC	TT	TC	TC	CC	TT	TT	TC	TC	CC	CC	TT	TC	TT	TT	TT	TC	TT	TC	CC	TC	TC	CC	TC	TC	TC
G	A	Informative	UNC989515	1	78170256	AG	GG	AG	AA	AG	AA	AA	AG	AG	AG	AG	AG	AG	AA	AG	AG	GG	AG	AG	AA	AG	AG	GG	AA	AA	AG	AG	GG	GG	AA	AG	AA	AA	AA	AG	AA	AG	GG	AG	AG	GG	AG	AG	AG
G	A	Informative	UNCHS001331	1	78170256	AG	GG	AG	AA	AG	AA	AA	AG	AG	AG	AG	AG	AG	AA	AG	AG	GG	AG	AG	AA	AG	AG	GG	AA	AA	AG	AG	GG	GG	AA	AG	AA	AA	AA	AG	AA	AG	GG	AG	AG	GG	AG	AG	AG
A	G	Informative	UNCHS001334	1	78186157	AG	AA	AG	GG	AG	--	GG	AG	AG	AG	AG	AG	AG	GG	AG	AG	AA	AG	AG	GG	AG	AG	--	GG	GG	AG	AG	AA	AA	GG	AG	GG	GG	GG	AG	GG	AG	AA	AG	AG	AA	AG	AG	AA
T	C	Informative	UNC990107	1	78230563	TC	TT	TC	CC	TC	CC	CC	TC	TC	TC	TC	TC	TC	CC	TC	TC	TT	TC	TC	CC	TC	TC	TT	CC	CC	TC	TC	TT	TT	CC	TC	CC	CC	CC	TC	CC	TC	TT	TC	TC	TT	TC	TC	TT
A	G	Informative	JAX00256288	1	78315068	AG	AA	AG	GG	AG	GG	GG	AG	AG	AG	AG	AG	AG	GG	AG	AG	AA	AG	AG	GG	AG	AG	AA	GG	GG	AG	AG	AA	AA	GG	AG	GG	GG	GG	AG	GG	AG	AA	AG	AG	AA	AG	AG	AA
A	G	Informative	UNCHS001338	1	78315068	AG	AA	AG	GG	AG	GG	GG	AG	AG	AG	AG	AG	AG	GG	AG	AG	AA	AG	AG	GG	AG	AG	AA	GG	GG	AG	AG	AA	AA	GG	AG	GG	GG	GG	AG	GG	AG	AA	AG	AG	AA	AG	AG	AA
C	T	Informative	UNC992269	1	78386323	TC	CC	TC	TT	TC	TT	TT	TC	TC	TC	TC	TC	TC	TT	TC	TC	CC	TC	TC	TT	TC	TC	CC	TT	TT	TC	TC	CC	CC	TT	TC	TT	TT	TT	TC	TT	TC	CC	TC	TC	CC	TC	TC	CC
A	G	Informative	UNCHS001340	1	78421419	AG	AA	AG	GG	AG	GG	GG	AG	AG	AG	AG	AG	AG	GG	AG	AG	AA	AG	AG	GG	AG	AG	AA	GG	GG	AG	AG	AA	AA	GG	AG	GG	GG	GG	AG	GG	AG	AA	AG	AG	AA	AG	AG	AA
A	G	Informative	UNC993244	1	78449656	AG	AA	AG	GG	AG	GG	GG	AG	AG	AG	AG	AG	AG	GG	AG	AG	AA	AG	AG	GG	AG	AG	AA	GG	GG	AG	AG	AA	AA	GG	AG	GG	GG	GG	AG	GG	AG	AA	AG	AG	AA	AG	AG	AA
G	A	Informative	UNCHS001341	1	78455330	AG	GG	AG	AA	AG	AA	AA	AG	AG	AG	AG	AG	AG	AA	AG	AG	GG	AG	AG	AA	AG	AG	GG	AA	AA	AG	AG	GG	GG	AA	AG	AA	AA	AA	AG	AA	AG	GG	AG	AG	GG	AG	AG	GG
T	G	Informative	UNC994199	1	78542376	TG	TT	TG	GG	TG	GG	GG	TG	TG	TG	TG	TG	TG	GG	TG	TG	TT	TG	TG	GG	TG	TG	TT	GG	GG	TG	TG	TT	TT	GG	TG	GG	GG	GG	TG	GG	TG	TT	TG	TG	TT	TG	TG	TT
A	G	Informative	JAX00256363	1	78558472	AG	AA	AG	GG	AG	GG	GG	AG	AG	AG	AG	AG	AG	GG	AG	AG	AA	AG	AG	GG	AG	AG	AA	GG	GG	AG	AG	AA	AA	GG	AG	GG	GG	GG	AG	GG	AG	AA	AG	AG	AA	AG	AG	AA
C	T	Informative	JAX00256367	1	78561590	TC	CC	TC	TT	TC	TT	TT	TC	TC	TC	TC	TC	TC	TT	TC	TC	CC	TC	TC	TT	TC	TC	CC	TT	TT	TC	TC	CC	CC	TT	TC	TT	TT	TT	TC	TT	TC	CC	TC	TC	CC	TC	TC	CC
G	A	Informative	UNCHS001346	1	78614997	AG	GG	AG	AA	AG	AA	AA	AG	AG	AG	AG	AG	AG	AA	AG	AG	GG	AG	AG	AA	AG	AG	GG	AA	AA	AG	AG	GG	GG	AA	AG	AA	AA	AA	AG	AA	AG	GG	AG	AG	GG	AG	AG	GG
A	G	Informative	JAX00256384	1	78616482	AG	AA	AG	GG	AG	GG	GG	AG	AG	AG	AG	AG	AG	GG	AG	AG	AA	AG	AG	GG	AG	AG	AA	GG	GG	AG	AG	AA	AA	GG	AG	GG	GG	GG	AG	GG	AG	AA	AG	AG	AA	AG	AG	AA
C	T	Informative	UNCHS001348	1	78644952	TC	CC	TC	TT	TC	TT	TT	TC	TC	TC	TC	TC	TC	TT	TC	TC	CC	TC	TC	TT	TC	TC	CC	TT	TT	TC	TC	CC	CC	TT	TC	TT	TT	TT	TC	TT	TC	CC	TC	TC	CC	--	TC	CC
A	G	Informative	UNC995947	1	78646389	AG	AA	AG	GG	AG	GG	GG	AG	AG	AG	AG	AG	AG	GG	AG	AG	AA	AG	AG	GG	AG	AG	AA	GG	GG	AG	AG	AA	AA	GG	AG	GG	GG	GG	AG	GG	AG	AA	AG	AG	AA	AG	AG	AA
G	A	Informative	UNCHS001349	1	78660538	AG	GG	AG	AA	AG	AA	AA	AG	AG	AG	AG	AG	AG	AA	AG	AG	GG	AG	AG	AA	AG	AG	GG	AA	AA	AG	AG	GG	GG	AA	AG	AA	AA	AA	AG	AA	AG	GG	AG	AG	GG	AG	AG	GG
T	C	Informative	UNCHS001350	1	78663505	TC	TT	TC	CC	TC	CC	CC	TC	TC	TC	TC	TC	TC	CC	TC	TC	TT	TC	TC	CC	TC	TC	TT	CC	CC	TC	TC	TT	TT	CC	TC	CC	CC	CC	TC	CC	TC	TT	TC	TC	TT	TC	TC	TT
G	A	Informative	UNCHS001354	1	78700722	AG	GG	AG	AA	AG	AA	AA	AG	AG	AG	AG	AG	AG	AA	AG	AG	GG	AG	AG	AA	AG	AG	GG	AA	AA	AG	AG	GG	GG	AA	AG	AA	AA	AA	AG	AA	AG	GG	AG	AG	GG	AG	AG	GG
G	A	Informative	UNC997109	1	78730625	AG	GG	AG	AA	AG	AA	AA	AG	AG	AG	AG	AG	AG	AA	AG	AG	GG	AG	AG	AA	AG	AG	GG	AA	AA	AG	AG	GG	GG	AA	AG	AA	AA	AA	AG	AA	AG	GG	AG	AG	GG	AG	AG	GG
A	G	Informative	UNCHS001356	1	78758118	AG	AA	AG	GG	AG	GG	GG	AG	AG	AG	AG	AG	AG	GG	AG	AG	AA	AG	AG	GG	AG	AG	AA	GG	GG	AG	AG	AA	AA	GG	AG	GG	GG	GG	AG	GG	AG	AA	AG	AG	AA	AG	AG	AA
T	C	Informative	UNC998022	1	78806916	TC	TT	TC	CC	TC	CC	CC	TC	TC	TC	TC	TC	TC	CC	TC	TC	TT	TC	TC	CC	TC	TC	TT	CC	CC	TC	TC	TT	TT	CC	TC	CC	CC	CC	TC	CC	TC	TT	TC	TC	TT	TC	TC	TT
T	C	Informative	UNCHS001357	1	78817483	TC	TT	TC	CC	TC	CC	CC	TC	TC	TC	TC	TC	TC	CC	TC	TC	TT	TC	TC	CC	TC	TC	TT	CC	CC	TC	TC	TT	TT	CC	TC	CC	CC	CC	TC	CC	TC	TT	TC	TC	TT	TC	TC	TT
C	T	Informative	UNCHS001358	1	78820814	TC	CC	TC	TT	TC	TT	TT	TC	TC	TC	TC	TC	TC	TT	TC	TC	CC	TC	TC	TT	TC	TC	CC	TT	TT	TC	TC	CC	CC	TT	TC	TT	TT	TT	TC	TT	TC	CC	TC	TC	CC	TC	TC	CC
T	C	Informative	UNCHS001359	1	78849653	TC	TT	TC	CC	TC	CC	CC	TC	TC	TC	TC	TC	TC	CC	TC	TC	TT	TC	TC	CC	TC	TC	TT	CC	CC	TC	TC	TT	TT	CC	TC	CC	CC	CC	TC	CC	TC	TT	TC	TC	TT	TC	TC	TT
C	A	Informative	JAX00005674	1	78913503	AC	CC	AC	AA	AC	AA	AA	AC	AC	AC	AC	AC	AC	AA	AC	AC	CC	AC	AC	AA	AC	AC	CC	AA	AA	AC	AC	CC	CC	AA	AC	AA	AA	AA	AC	AA	AC	CC	AC	AC	CC	AC	AC	CC
G	T	Informative	UNC1000460	1	78964797	TG	GG	TG	TT	TG	TT	TT	TG	TG	TG	TG	TG	TG	TT	TG	TG	GG	TG	TG	TT	TG	TG	GG	TT	TT	TG	TG	GG	GG	TT	TG	TT	TT	TT	TG	TT	TG	GG	TG	TG	GG	TG	TG	GG
G	T	Informative	UNC1000840	1	78996299	TG	GG	TG	TT	TG	TT	TT	TG	TG	TG	TG	TG	TG	TT	TG	TG	GG	TG	TG	TT	TG	TG	GG	TT	TT	TG	TG	GG	GG	TT	TG	TT	TT	TT	TG	TT	TG	GG	TG	TG	GG	TG	TG	GG
C	T	Informative	UNCHS001366	1	79013788	TC	CC	TC	TT	TC	--	TT	TC	TC	TC	TC	TC	TC	--	TC	TC	CC	TC	TC	TT	TC	TC	CC	TT	TT	TC	TC	CC	CC	TT	TC	--	TT	TT	TC	TT	TC	CC	TC	TC	CC	TC	TC	CC
T	C	Informative	UNC1001697	1	79055629	TC	TT	TC	CC	TC	CC	CC	TC	TC	TC	TC	TC	TC	CC	TC	TC	TT	TC	TC	CC	TC	TC	TT	CC	CC	TC	TC	TT	TT	CC	TC	CC	CC	CC	TC	CC	TC	TT	TC	TC	TT	TC	TC	TT
C	T	Informative	UNC1002349	1	79106025	TC	CC	TC	TT	TC	TT	TT	TC	TC	TC	TC	TC	TC	TT	TC	TC	CC	TC	TC	TT	TC	TC	CC	TT	TT	TC	TC	CC	CC	TT	TC	TT	TT	TT	TC	TT	TC	CC	TC	TC	CC	TC	TC	CC
T	C	Informative	UNCJPD000229	1	79130983	TC	TT	TC	CC	TC	CC	CC	TC	TC	TC	TC	TC	TC	CC	TC	TC	TT	TC	TC	CC	TC	TC	TT	CC	CC	TC	TC	TT	TT	CC	TC	CC	CC	CC	TC	CC	TC	TT	TC	TC	TT	TC	TC	TT
A	G	Informative	UNC1009888	1	79584739	AG	AA	AG	GG	AG	GG	GG	AG	AG	AG	AG	AG	AG	GG	AG	AG	AA	AG	AG	GG	AG	AG	AA	GG	GG	AG	AG	AA	AA	GG	AG	GG	GG	GG	AG	GG	AG	AA	AG	AG	AA	AG	AG	AA
C	T	Informative	UNCHS001369	1	79614475	TC	CC	TC	TT	TC	TT	TT	TC	TC	TC	TC	TC	TC	TT	TC	TC	CC	TC	TC	TT	TC	TC	CC	TT	TT	TC	TC	CC	CC	TT	TC	TT	TT	TT	TC	TT	TC	CC	TC	TC	CC	TC	TC	CC
C	T	Informative	UNC1011702	1	79690404	TC	CC	TC	TT	TC	TT	TT	TC	TC	TC	TC	TC	TC	TT	TC	TC	CC	TC	TC	TT	TC	TC	CC	TT	TT	TC	TC	CC	CC	TT	TC	TT	TT	TT	TC	TT	TC	CC	TC	TC	CC	TC	TC	CC
T	C	Informative	UNC1012577	1	79758083	TC	TT	TC	CC	TC	CC	CC	TC	TC	TC	TC	TC	TC	CC	TC	TC	TT	TC	TC	CC	TC	TC	TT	CC	CC	TC	TC	TT	TT	CC	TC	CC	CC	CC	TC	CC	TC	TT	TC	TC	TT	TC	TC	TT
G	T	Informative	UNCHS001374	1	79793181	TG	GG	TG	TT	TG	TT	TT	TG	TG	TG	TG	TG	TG	TT	TG	TG	GG	TG	TG	TT	TG	TG	GG	TT	TT	TG	TG	GG	GG	TT	TG	TT	TT	TT	TG	TT	TG	GG	TG	TG	GG	TG	TG	GG
T	C	Informative	UNC1013424	1	79799905	TC	TT	TC	CC	TC	CC	CC	TC	TC	TC	TC	TC	TC	CC	TC	TC	TT	TC	TC	CC	TC	TC	TT	CC	CC	TC	TC	TT	TT	CC	TC	CC	CC	CC	TC	CC	TC	TT	TC	TC	TT	TC	TC	TT
C	A	Informative	UNC1014702	1	79879184	AC	CC	AC	AA	AC	AA	AA	AC	AC	AC	AC	AC	AC	AA	AC	AC	CC	AC	AC	AA	AC	AC	CC	AA	AA	AC	AC	CC	CC	AA	AC	AA	AA	AA	AC	AA	AC	CC	AC	AC	CC	AC	AC	CC
A	G	Informative	UNC1019367	1	80220028	AG	AA	AG	GG	AG	GG	GG	AG	AG	AG	AG	AG	AG	GG	AG	AG	AA	AG	AG	GG	AG	AG	AA	GG	GG	AG	AG	AA	AA	GG	AG	GG	GG	GG	AG	GG	AG	AA	AG	AG	AA	AG	AG	AA
G	A	Informative	UNC1019849	1	80249693	AG	GG	AG	AA	AG	AA	AA	AG	AG	AG	AG	AG	AG	AA	AG	AG	GG	AG	AG	AA	AG	AG	GG	AA	AA	AG	AG	GG	GG	AA	AG	AA	AA	AA	AG	AA	AG	GG	AG	AG	GG	AG	AG	GG
A	G	Informative	UNCHS001379	1	80282777	AG	AA	AG	GG	AG	GG	GG	AG	AG	AG	AG	AG	AG	GG	AG	AG	AA	AG	AG	GG	AG	AG	AA	GG	GG	AG	AG	AA	AA	GG	AG	GG	GG	GG	AG	GG	AG	AA	AG	AG	AA	AG	AG	AA
T	C	Informative	UNCHS001380	1	80287746	TC	TT	TC	CC	TC	CC	CC	TC	TC	TC	TC	TC	TC	CC	TC	TC	TT	TC	TC	CC	TC	TC	TT	CC	CC	TC	TC	TT	TT	CC	TC	CC	CC	CC	TC	CC	TC	TT	TC	TC	TT	TC	TC	TT
G	T	Informative	UNC1021107	1	80368100	TG	GG	TG	TT	TG	TT	TT	TG	TG	TG	TG	TG	TG	TT	TG	TG	GG	TG	TG	TT	TG	TG	GG	TT	TT	TG	TG	GG	GG	TT	TG	TT	TT	TT	TG	TT	TG	GG	TG	TG	GG	TG	TG	GG
A	G	Informative	UNC1021361	1	80398243	AG	AA	AG	GG	--	GG	GG	AG	--	AG	AG	--	AG	GG	AG	AG	AA	AG	AG	GG	AG	--	AA	GG	GG	AG	AG	AA	AA	GG	AG	GG	GG	GG	AG	GG	AG	AA	AG	AG	AA	AG	AG	AA
A	G	Informative	UNC1023024	1	80503714	AG	AA	AG	GG	AG	GG	GG	AG	AG	AG	AG	AG	AG	GG	AG	AG	AA	AG	AG	GG	AG	AG	AA	GG	GG	AG	AG	AA	AA	GG	AG	GG	GG	GG	AG	GG	AG	AA	AG	AG	AA	AG	AG	AA
C	T	Informative	UNCHS001383	1	80507226	TC	CC	TC	TT	TC	TT	TT	TC	TC	TC	TC	TC	TC	TT	TC	TC	CC	TC	TC	TT	TC	TC	CC	TT	TT	TC	TC	CC	CC	TT	TC	TT	TT	TT	TC	TT	TC	CC	TC	TC	CC	TC	TC	CC
T	C	Informative	UNCHS001386	1	80555056	TC	TT	TC	CC	TC	CC	CC	TC	TC	TC	TC	TC	TC	CC	TC	TC	TT	TC	TC	CC	TC	TC	TT	CC	CC	TC	TC	TT	TT	CC	TC	CC	CC	CC	TC	CC	TC	TT	TC	TC	TT	TC	TC	TT
T	G	Informative	JAX00005800	1	80595748	TG	TT	TG	GG	TG	GG	GG	TG	TG	TG	TG	TG	TG	GG	TG	TG	TT	TG	TG	GG	TG	TG	TT	GG	GG	TG	TG	TT	TT	GG	TG	GG	GG	GG	TG	GG	TG	TT	TG	TG	TT	TG	TG	TT
T	C	Informative	UNC1025120	1	80617483	TC	TT	TC	CC	TC	CC	CC	TC	TC	TC	TC	TC	TC	CC	TC	TC	TT	TC	TC	CC	TC	TC	TT	CC	CC	TC	TC	TT	TT	CC	TC	CC	CC	CC	TC	CC	TC	TT	TC	TC	TT	TC	TC	TT
T	C	Informative	JAX00256902	1	80631981	TC	TT	TC	CC	TC	CC	CC	TC	TC	TC	TC	TC	TC	CC	TC	TC	TT	TC	TC	CC	TC	TC	TT	CC	CC	TC	TC	TT	TT	CC	TC	CC	CC	CC	TC	CC	TC	TT	TC	TC	TT	TC	TC	TT
A	C	Informative	JAX00256906	1	80639010	AC	AA	AC	CC	AC	CC	CC	AC	AC	AC	AC	AC	AC	CC	AC	AC	AA	AC	AC	CC	AC	AC	AA	CC	CC	AC	AC	AA	AA	CC	AC	CC	CC	CC	AC	CC	AC	AA	AC	AC	AA	AC	AC	AA
C	T	Informative	UNC1025688	1	80656112	TC	CC	TC	TT	TC	TT	TT	TC	TC	TC	TC	TC	TC	TT	TC	TC	CC	TC	TC	TT	TC	TC	CC	TT	TT	TC	TC	CC	CC	TT	TC	TT	TT	TT	TC	TT	TC	CC	TC	TC	CC	TC	TC	CC
C	T	Informative	JAX00256956	1	80803700	TC	CC	TC	TT	TC	TT	TT	TC	TC	TC	TC	TC	TC	TT	TC	TC	CC	TC	TC	TT	TC	TC	CC	TT	TT	TC	TC	CC	CC	TT	TC	TT	TT	TT	TC	TT	TC	CC	TC	TC	CC	TC	TC	CC
C	A	Informative	UNCHS001388	1	80809099	AC	CC	AC	AA	AC	AA	AA	AC	AC	AC	AC	AC	AC	AA	AC	AC	CC	AC	AC	AA	AC	AC	CC	AA	AA	AC	AC	CC	CC	AA	AC	AA	AA	AA	AC	AA	AC	CC	AC	AC	CC	AC	AC	CC
G	A	Informative	UNC1028420	1	80838172	AG	GG	AG	AA	AG	AA	AA	AG	AG	AG	AG	AG	AG	AA	AG	AG	GG	AG	AG	AA	AG	AG	GG	AA	AA	AG	AG	GG	GG	AA	AG	AA	AA	AA	AG	AA	AG	GG	AG	AG	GG	AG	AG	GG
G	A	Informative	JAX00005819	1	80863248	AG	GG	AG	AA	AG	AA	AA	AG	AG	AG	AG	AG	AG	AA	AG	AG	GG	AG	AG	AA	AG	AG	GG	AA	AA	AG	AG	GG	GG	AA	AG	AA	AA	AA	AG	AA	AG	GG	AG	AG	GG	AG	AG	GG
C	A	Informative	UNCHS001389	1	80865541	AC	CC	AC	AA	AC	AA	AA	AC	AC	AC	AC	AC	AC	AA	AC	AC	CC	AC	AC	AA	AC	AC	CC	AA	AA	AC	AC	CC	CC	AA	AC	AA	AA	AA	AC	AA	AC	CC	AC	AC	CC	AC	AC	CC
C	T	Informative	UNCHS001390	1	80867893	TC	CC	TC	TT	TC	TT	TT	TC	TC	TC	TC	TC	TC	TT	TC	TC	CC	TC	TC	TT	TC	TC	CC	TT	TT	TC	TC	CC	CC	TT	TC	TT	TT	TT	TC	TT	TC	CC	TC	TC	CC	TC	TC	CC
A	G	Informative	UNCHS001391	1	80897516	AG	AA	AG	GG	AG	GG	GG	AG	AG	AG	AG	AG	AG	GG	AG	AG	AA	AG	AG	GG	AG	AG	AA	GG	GG	AG	AG	AA	AA	GG	AG	GG	GG	GG	AG	GG	AG	AA	AG	AG	AA	AG	AG	AA
C	T	Informative	UNC1029634	1	80940935	TC	CC	TC	TT	TC	TT	TT	TC	TC	TC	TC	TC	TC	TT	TC	TC	CC	TC	TC	TT	TC	TC	CC	TT	TT	TC	TC	CC	CC	TT	TC	TT	TT	TT	TC	TT	TC	CC	TC	TC	CC	TC	TC	CC
T	C	Informative	UNCHS001393	1	80994278	TC	TT	TC	CC	TC	CC	CC	TC	TC	TC	TC	TC	TC	CC	TC	TC	TT	TC	TC	CC	TC	TC	TT	CC	CC	TC	TC	TT	TT	CC	TC	CC	CC	CC	TC	CC	TC	TT	TC	TC	TT	TC	TC	TT
C	T	Informative	UNCHS001395	1	81053098	TC	CC	TC	TT	TC	TT	TT	TC	TC	TC	TC	TC	TC	TT	TC	TC	CC	TC	TC	TT	TC	TC	CC	TT	TT	TC	TC	CC	CC	TT	TC	TT	TT	TT	TC	TT	TC	CC	TC	TC	CC	TC	TC	CC
T	C	Informative	UNCHS001396	1	81056877	TC	TT	TC	CC	TC	CC	CC	TC	TC	TC	TC	TC	TC	CC	TC	TC	TT	TC	TC	CC	TC	TC	TT	CC	CC	TC	TC	TT	TT	CC	TC	CC	CC	CC	TC	CC	TC	TT	TC	TC	TT	TC	TC	TT
A	G	Informative	JAX00005838	1	81080496	AG	AA	AG	GG	AG	GG	GG	AG	AG	AG	AG	AG	AG	GG	AG	AG	AA	AG	AG	GG	AG	AG	AA	GG	GG	AG	AG	AA	AA	GG	AG	GG	GG	GG	AG	GG	AG	AA	AG	AG	AA	AG	AG	AA
G	T	Informative	UNCHS001398	1	81081684	TG	GG	TG	TT	TG	TT	TT	TG	TG	TG	TG	TG	TG	TT	TG	TG	GG	TG	TG	TT	TG	TG	GG	TT	TT	TG	TG	GG	GG	TT	TG	TT	TT	TT	TG	TT	TG	GG	TG	TG	GG	TG	TG	GG
C	T	Informative	UNC1031121	1	81102648	TC	CC	TC	TT	TC	TT	TT	TC	TC	TC	TC	TC	TC	TT	TC	TC	CC	TC	TC	TT	TC	TC	CC	TT	TT	TC	TC	CC	CC	TT	TC	TT	TT	TT	TC	TT	TC	CC	TC	TC	CC	TC	TC	CC
G	T	Informative	UNC1034819	1	81486162	TG	GG	TG	TT	TG	TT	TT	TG	TG	TG	TG	TG	TG	TT	TG	TG	GG	TG	TG	TT	TG	TG	GG	TT	TT	TG	TG	GG	GG	TT	TG	TT	TT	TT	TG	TT	TG	GG	TG	TG	GG	TG	TG	GG
A	C	Informative	UNCHS001413	1	82023245	AC	AA	AC	CC	AC	CC	CC	AC	AC	AC	AC	AC	AC	CC	AC	AC	AA	AC	AC	CC	AC	AC	AA	CC	CC	AC	AC	AA	AA	CC	AC	CC	CC	CC	AC	CC	AC	AA	AC	AC	AA	AC	AC	AA
T	C	Informative	UNCHS001414	1	82026436	TC	TT	TC	CC	TC	CC	CC	TC	TC	TC	TC	TC	TC	CC	TC	TC	TT	TC	TC	CC	TC	TC	TT	CC	CC	TC	TC	TT	TT	CC	TC	CC	CC	CC	TC	CC	TC	TT	TC	TC	TT	TC	TC	TT
A	G	Informative	UNCHS001415	1	82040973	AG	AA	AG	GG	AG	GG	GG	AG	AG	AG	AG	AG	AG	GG	AG	AG	AA	AG	AG	GG	AG	AG	AA	GG	GG	AG	AG	AA	AA	GG	AG	GG	GG	GG	AG	GG	AG	AA	AG	AG	AA	AG	AG	AA
C	A	Informative	UNCHS001416	1	82045252	AC	CC	AC	AA	AC	AA	AA	AC	AC	AC	AC	AC	AC	AA	AC	AC	CC	AC	AC	AA	AC	AC	CC	AA	AA	AC	AC	CC	CC	AA	AC	AA	AA	AA	AC	AA	AC	CC	AC	AC	CC	AC	AC	CC
T	C	Informative	UNCHS001417	1	82050347	TC	TT	TC	CC	TC	CC	CC	TC	TC	TC	TC	TC	TC	CC	TC	TC	TT	TC	TC	CC	TC	TC	TT	CC	CC	TC	TC	TT	TT	CC	TC	CC	CC	CC	TC	CC	TC	TT	TC	TC	TT	TC	TC	TT
G	T	Informative	UNC1041273	1	82088662	TG	GG	TG	TT	TG	TT	TT	TG	TG	TG	TG	TG	TG	TT	TG	TG	GG	TG	TG	TT	TG	TG	GG	TT	TT	TG	TG	GG	GG	TT	TG	TT	TT	TT	TG	TT	TG	GG	TG	TG	GG	TG	TG	GG
T	C	Informative	UNCHS001420	1	82091871	TC	TT	TC	CC	TC	CC	CC	TC	TC	TC	TC	TC	TC	CC	TC	TC	TT	TC	TC	CC	TC	TC	TT	CC	CC	TC	TC	TT	TT	CC	TC	CC	CC	CC	TC	CC	TC	TT	TC	TC	TT	TC	TC	TT
C	T	Informative	JAX00005915	1	82140376	TC	CC	TC	TT	TC	TT	TT	TC	TC	TC	TC	TC	TC	TT	TC	TC	CC	TC	TC	TT	TC	TC	CC	TT	TT	TC	TC	CC	CC	TT	TC	TT	TT	TT	TC	TT	TC	CC	TC	TC	CC	TC	TC	CC
C	T	Informative	UNCJPD000238	1	82215260	TC	--	TC	TT	TC	TT	TT	TC	TC	TC	TC	TC	TC	TT	TC	TC	CC	TC	TC	TT	TC	TC	CC	TT	TT	TC	TC	CC	CC	TT	TC	--	TT	TT	TC	TT	TC	CC	TC	TC	CC	TC	TC	CC
T	C	Informative	UNC1046643	1	82552726	TC	TT	TC	CC	TC	CC	CC	TC	TC	TC	TC	TC	TC	CC	TC	TC	TT	TC	TC	CC	TC	TC	TT	CC	CC	TC	TC	TT	TT	CC	TC	CC	CC	CC	TC	CC	TC	TT	TC	TC	TT	TC	TC	TT
G	A	Informative	UNC1047748	1	82626356	AG	GG	AG	AA	AG	AA	AA	AG	AG	AG	AG	AG	AG	AA	AG	AG	GG	AG	AG	AA	AG	AG	GG	AA	AA	AG	AG	GG	GG	AA	AG	AA	AA	AA	AG	AA	AG	GG	AG	AG	GG	AG	AG	GG
T	C	Informative	UNC1048483	1	82665032	TC	TT	TC	CC	TC	CC	CC	TC	TC	TC	TC	TC	TC	CC	TC	TC	TT	TC	TC	CC	TC	TC	TT	CC	CC	TC	TC	TT	TT	CC	TC	CC	CC	CC	TC	CC	TC	TT	TC	TC	TT	TC	TC	TT
C	T	Informative	UNC1049124	1	82714585	TC	CC	TC	TT	TC	TT	TT	TC	TC	TC	TC	TC	TC	TT	TC	TC	CC	TC	TC	TT	TC	TC	CC	TT	TT	TC	TC	CC	CC	TT	TC	TT	TT	TT	TC	TT	TC	CC	TC	TC	CC	TC	TC	CC
T	C	Informative	UNC1049631	1	82756630	TC	--	--	CC	TC	TC	CC	TC	TC	TC	TC	TC	--	TC	TC	TC	TT	TC	TC	CC	TC	TC	TT	CC	CC	TC	TC	TT	TT	CC	TC	CC	CC	CC	TC	CC	TC	--	TC	TC	TT	TC	TC	TT
T	C	Informative	JAX00005968	1	82806119	TC	TT	TC	CC	TC	CC	CC	TC	TC	TC	TC	TC	TC	CC	TC	TC	TT	TC	TC	CC	TC	TC	TT	CC	CC	TC	TC	TT	TT	CC	TC	CC	CC	CC	TC	CC	TC	TT	TC	TC	TT	TC	TC	TT
G	A	Informative	UNC1051402	1	82872924	AG	GG	AG	AA	AG	AA	AA	AG	AG	AG	AG	AG	AG	AA	AG	AG	GG	AG	AG	AA	AG	AG	GG	AA	AA	AG	AG	GG	GG	AA	AG	AA	AA	AA	AG	AA	AG	GG	AG	AG	GG	AG	AG	GG
C	T	Informative	UNCHS001434	1	82874824	TC	CC	TC	TT	TC	TT	TT	TC	TC	TC	TC	TC	TC	TT	TC	TC	CC	TC	TC	TT	TC	TC	CC	TT	TT	TC	TC	CC	CC	TT	TC	TT	TT	TT	TC	TT	TC	CC	TC	TC	CC	TC	TC	CC
C	T	Informative	UNCHS001435	1	82912981	TC	CC	TC	TT	TC	TT	TT	TC	TC	TC	TC	TC	TC	TT	TC	TC	CC	TC	TC	TT	TC	TC	CC	TT	TT	TC	TC	CC	CC	TT	TC	TT	TT	TT	TC	TT	TC	CC	TC	TC	CC	TC	TC	CC
A	G	Informative	JAX00257428	1	83070911	AG	AA	AG	GG	AG	GG	GG	AG	AG	AG	AG	AG	AG	GG	AG	AG	AA	AG	AG	GG	AG	AG	AA	GG	GG	GG	AG	AA	AA	GG	AG	GG	GG	GG	AG	GG	AG	AA	AG	AG	AA	AG	AG	AA
G	A	Informative	UNC1055109	1	83143277	AG	GG	AG	AA	AG	AA	AA	AG	AG	AG	AG	AG	AG	AA	AG	AG	GG	AG	AG	AA	AG	AG	GG	AA	AA	AA	AG	GG	GG	AA	AG	AA	AA	AA	AG	AA	AG	GG	AG	AG	GG	AG	AG	GG
A	G	Informative	UNC1060689	1	83550172	AG	AA	AG	GG	AG	GG	GG	AG	AG	AG	AG	AG	AG	GG	AG	AG	AA	AG	AG	GG	AG	AG	AA	GG	GG	GG	AG	AA	AA	GG	AG	GG	GG	GG	AG	GG	AG	AA	AG	AG	AA	AG	AG	AA
A	G	Informative	UNC1061236	1	83603410	AG	AA	AG	GG	AG	GG	GG	AG	AG	AG	AG	AG	AG	GG	AG	AG	AA	AG	AG	GG	AG	AG	AA	GG	GG	GG	AG	AA	AA	GG	AG	GG	GG	GG	AG	GG	AG	AA	AG	AG	AA	AG	AG	AA
G	T	Informative	UNCHS001449	1	83628086	TT	GG	TT	TT	TT	TT	TT	TT	TT	TT	TT	TT	TT	TT	TT	TT	--	TT	TT	TT	TT	TT	--	TT	TT	TT	TT	--	--	TT	TT	TT	TT	TT	TT	TT	TT	GG	TT	TT	--	TT	TT	GG
C	T	Informative	UNCHS001450	1	83631512	TC	CC	TC	TT	TC	TT	TT	TC	TC	TC	TC	TC	TC	TT	TC	TC	CC	TC	TC	TT	TC	TC	CC	TT	TT	TT	TC	CC	CC	TT	TC	TT	TT	TT	TC	TT	TC	CC	TC	TC	CC	TC	TC	CC
T	C	Informative	UNCHS001451	1	83682945	TC	TT	TC	CC	TC	CC	CC	TC	TC	TC	TC	TC	TC	CC	TC	TC	TT	TC	TC	CC	TC	TC	TT	CC	CC	CC	TC	TT	TT	CC	TC	CC	CC	CC	TC	CC	TC	TT	TC	TC	TT	TC	TC	TT
T	G	Informative	UNCHS001453	1	83736113	TG	TT	TG	GG	TG	GG	GG	TG	TG	TG	TG	TG	TG	GG	TG	TG	TT	TG	TG	GG	TG	TG	TT	GG	GG	GG	TG	TT	TT	GG	TG	GG	GG	GG	TG	GG	TG	TT	TG	TG	TT	TG	TG	TT
T	C	Informative	UNCHS001492	1	87672435	TC	TT	TC	CC	TC	CC	CC	TC	TC	TC	TC	TC	TC	CC	TC	TC	TT	TC	TC	CC	TC	TC	TT	CC	CC	CC	TC	TT	TT	CC	TC	CC	CC	CC	TC	CC	TC	TT	TC	TC	TT	TC	TC	TT
G	A	Informative	JAX00257829	1	87840671	AG	GG	AG	AA	AG	AA	AA	AG	AG	AG	AG	AG	AG	AA	AG	AG	GG	AG	AG	AA	AG	AG	GG	AA	AA	AA	AG	GG	GG	AA	AG	AA	AA	AA	AG	AA	AG	GG	AG	AG	GG	AG	AG	GG
A	G	Informative	JAX00006189	1	87936134	AG	AA	AG	GG	AG	GG	GG	AG	AG	AG	AG	AG	AG	GG	AG	AG	AA	AG	AG	GG	AG	AG	AA	GG	GG	GG	AG	AA	AA	GG	AG	GG	GG	GG	AG	GG	AG	AA	AG	AG	AA	AG	AG	AA
A	G	Informative	UNCHS001496	1	87952488	AG	AA	AG	GG	AG	GG	GG	AG	AG	AG	AG	AG	AG	GG	AG	AG	AA	AG	AG	GG	AG	AG	AA	GG	GG	GG	AG	AA	AA	GG	AG	GG	GG	GG	AG	GG	AG	AA	AG	AG	AA	AG	AG	AA
A	G	Informative	UNCHS001497	1	87982338	AG	AA	AG	GG	AG	GG	GG	AG	AG	AG	AG	AG	AG	GG	AG	AG	AA	AG	AG	GG	AG	AG	AA	GG	GG	GG	AG	AA	AA	GG	AG	GG	GG	GG	AG	GG	AG	AA	AG	AG	AA	AG	AG	AA
C	T	Informative	UNCHS001498	1	87985717	TC	CC	TC	TT	TC	TT	TT	TC	TC	TC	TC	TC	TC	TT	TC	TC	CC	TC	TC	TT	TC	TC	CC	TT	TT	TT	TC	CC	CC	TT	TC	TT	TT	TT	TC	TT	TC	CC	TC	TC	CC	TC	TC	CC
A	G	Informative	UNC1080590	1	87999702	AG	AA	AG	GG	AG	GG	GG	AG	AG	AG	AG	AG	AG	GG	AG	AG	AA	AG	AG	GG	AG	AG	AA	GG	GG	GG	AG	AA	AA	GG	AG	GG	GG	GG	AG	GG	AG	AA	AG	AG	AA	AG	AG	AA
G	A	Informative	UNCHS001499	1	88101160	AG	GG	AG	AA	AG	AA	AA	AG	AG	AG	AG	AG	AG	AA	AG	AG	GG	AG	AG	AA	AG	AG	GG	AA	AA	AA	AG	GG	GG	AA	AG	AA	AA	AA	AG	AA	AG	GG	AG	AG	GG	AG	AG	GG
C	T	Informative	UNCHS001502	1	88116413	TC	CC	TC	TT	TC	TT	TT	TC	TC	TC	TC	TC	TC	TT	TC	TC	CC	TC	TC	TT	TC	TC	CC	TT	TT	TT	TC	CC	CC	TT	TC	TT	TT	TT	TC	TT	TC	CC	TC	TC	CC	TC	TC	CC
A	G	Informative	JAX00006207	1	88172624	AG	AA	AG	GG	AG	GG	GG	AG	AG	AG	AG	AG	AG	GG	AG	AG	AA	AG	AG	GG	AG	AG	AA	GG	GG	GG	AG	AA	AA	GG	AG	GG	GG	GG	AG	GG	AG	AA	AG	AG	AA	AG	AG	AA
C	T	Informative	UNCHS001503	1	88205377	TC	CC	TC	TT	TC	TT	TT	TC	TC	TC	TC	TC	TC	TT	TC	TC	CC	TC	TC	TT	TC	TC	CC	TT	TT	TT	TC	CC	CC	TT	TC	TT	TT	TT	TC	TT	TC	CC	TC	TC	CC	TC	TC	CC
T	G	Informative	UNCHS001506	1	88248209	TG	TT	TG	GG	TG	GG	GG	TG	TG	TG	TG	TG	TG	GG	TG	TG	TT	TG	TG	GG	TG	TG	TT	GG	GG	GG	TG	TT	TT	GG	TG	GG	GG	GG	TG	GG	TG	TT	TG	TG	TT	TG	TG	TT
C	T	Informative	UNC1083007	1	88300767	TC	CC	TC	TT	TC	TT	TT	TC	TC	TC	TC	TC	TC	TT	TC	TC	CC	TC	TC	TT	TC	TC	CC	TT	TT	TT	TC	CC	CC	TT	TC	TT	TT	TT	TC	TT	TC	CC	TC	TC	CC	TC	TC	CC
A	G	Informative	UNCHS001510	1	88361759	AG	AA	AG	GG	AG	GG	GG	AG	AG	AG	AG	AG	AG	GG	AG	AG	AA	AG	AG	GG	AG	AG	AA	GG	GG	GG	AG	AA	AA	GG	AG	GG	GG	GG	AG	GG	AG	AA	AG	AG	AA	AG	AG	AA
G	A	Informative	UNC010163719	1	88384521	AG	GG	AG	AA	AG	AA	AA	AG	AG	AG	AG	AG	AG	AA	AG	AG	GG	AG	AG	AA	AG	AG	GG	AA	AA	AA	AG	GG	GG	AA	AG	AA	AA	AA	AG	AA	AG	GG	AG	AG	GG	AG	AG	GG
A	G	Informative	UNC1086363	1	88652714	AG	AA	AG	GG	AG	GG	GG	AG	AG	AG	AG	AG	AG	GG	AG	AG	AA	AG	AG	GG	AG	AG	AA	GG	GG	GG	AG	AA	AA	GG	AG	GG	GG	GG	AG	GG	AG	AA	AG	AG	AA	AG	AG	AA
C	T	Informative	UNCHS001515	1	88683154	TC	CC	TC	TT	TC	TT	TT	TC	TC	TC	TC	TC	TC	TT	TC	TC	CC	TC	TC	TT	TC	TC	CC	TT	TT	TT	TC	CC	CC	TT	TC	TT	TT	TT	TC	TT	TC	CC	TC	TC	CC	TC	TC	CC
G	T	Informative	UNC1086891	1	88802744	TG	GG	TG	TT	TG	TT	TT	TG	TG	TG	TG	TG	TG	TT	TG	TG	GG	TG	TG	TT	TG	TG	GG	TT	TT	TT	TG	GG	GG	TT	TG	TT	TT	TT	TG	TT	TG	GG	TG	TG	GG	TG	TG	GG
G	A	Informative	UNCHS001522	1	88848305	AG	GG	AG	AA	AG	AA	AA	AG	AG	AG	AG	AG	AG	AA	AG	AG	GG	AG	AG	AA	AG	AG	GG	AA	AA	AA	AG	GG	GG	AA	AG	AA	AA	AA	AG	AA	AG	GG	AG	AG	GG	AG	AG	GG
T	C	Informative	UNCHS001525	1	88917649	TC	TT	TC	CC	TC	CC	CC	TC	TC	TC	TC	TC	TC	CC	TC	TC	TT	TC	TC	CC	TC	TC	TT	CC	CC	CC	TC	TT	TT	CC	TC	CC	CC	CC	TC	CC	TC	TT	TC	TC	TT	TC	TC	TT
T	C	Informative	UNC1088683	1	89075231	TC	TT	TC	CC	TC	CC	CC	TC	TC	TC	TC	TC	TC	CC	TC	TC	TT	TC	TC	CC	TC	TC	TT	CC	CC	CC	TC	TT	TT	CC	TC	CC	CC	CC	TC	CC	TC	TT	TC	TC	TT	TC	TC	TT
C	T	Informative	UNCHS001531	1	89112833	TC	CC	TC	TT	TC	TT	TT	TC	TC	TC	TC	TC	TC	TT	TC	TC	CC	TC	TC	TT	TC	TC	CC	TT	TT	TT	TC	CC	CC	TT	TC	TT	TT	TT	TC	TT	TC	CC	TC	TC	CC	TC	TC	CC
C	T	Informative	UNC1089589	1	89166496	TC	CC	TC	TT	TC	TT	TT	TC	TC	TC	TC	TC	TC	TT	TC	TC	CC	TC	TC	TT	TC	TC	CC	TT	TT	TT	TC	CC	CC	TT	TC	TT	TT	TT	TC	TT	TC	CC	TC	TC	CC	TC	TC	CC
C	T	Informative	UNCHS001538	1	89184494	TC	CC	TC	TT	TC	TT	TT	TC	TC	TC	TC	TC	TC	TT	TC	TC	CC	TC	TC	TT	TC	TC	CC	TT	TT	TT	TC	CC	CC	TT	TC	TT	TT	TT	TC	TT	TC	CC	TC	TC	CC	TC	TC	CC
T	G	Informative	UNC1090311	1	89235413	TG	TT	TG	GG	TG	GG	GG	TG	TG	TG	TG	TG	TG	GG	TG	TG	TT	TG	TG	GG	TG	TG	TT	GG	GG	GG	TG	TT	TT	GG	TG	GG	GG	GG	TG	GG	TG	TT	TG	TG	TT	TG	TG	TT
T	G	Informative	UNCHS001539	1	89235413	TG	TT	TG	GG	TG	GG	GG	TG	TG	TG	TG	TG	TG	GG	TG	TG	TT	TG	TG	GG	TG	TG	TT	GG	GG	GG	TG	TT	TT	GG	TG	GG	GG	GG	TG	GG	TG	TT	TG	TG	TT	TG	TG	TT
A	G	Informative	UNCHS001541	1	89245420	AG	AA	AG	GG	AG	GG	GG	AG	AG	AG	AG	AG	AG	GG	AG	AG	AA	AG	AG	GG	AG	AG	AA	GG	GG	GG	AG	AA	AA	GG	AG	GG	GG	GG	AG	GG	AG	AA	AG	AG	AA	AG	AG	AA
C	T	Informative	UNC1090659	1	89307826	TC	CC	TC	TT	TC	TT	TT	TC	TC	TC	TC	TC	TC	TT	TC	TC	CC	TC	TC	TT	TC	TC	CC	TT	TT	TT	TC	CC	CC	TT	TC	TT	TT	TT	TC	TT	TC	CC	TC	TC	CC	TC	TC	CC
A	G	Informative	UNCHS001546	1	89341353	AG	AA	AG	GG	AG	GG	GG	AG	AG	AG	AG	AG	AG	GG	AG	AG	AA	AG	AG	GG	AG	AG	AA	GG	GG	GG	AG	AA	AA	GG	AG	GG	GG	GG	AG	GG	AG	AA	AG	AG	AA	AG	AG	AA
C	T	Informative	UNCHS001547	1	89365399	TC	CC	TC	TT	TC	TT	TT	TC	TC	TC	TC	TC	TC	TT	TC	TC	CC	TC	TC	TT	TC	TC	CC	TT	TT	TT	TC	CC	CC	TT	TC	TT	TT	TT	TC	TT	TC	CC	TC	TC	CC	TC	TC	CC
A	G	Informative	UNC1091740	1	89441744	AG	AA	AG	GG	AG	GG	GG	AG	AG	AG	AG	AG	AG	GG	AG	AG	AA	AG	AG	GG	AG	AG	AA	GG	GG	GG	AG	AA	AA	GG	AG	GG	GG	GG	AG	GG	AG	AA	AG	AG	AA	AG	AG	AA
G	A	Informative	UNCHS001552	1	89447109	AG	GG	AG	AA	AG	AA	AA	AG	AG	AG	AG	AG	AG	AA	AG	AG	GG	AG	AG	AA	AG	AG	GG	AA	AA	AA	AG	GG	GG	AA	AG	AA	AA	AA	AG	AA	AG	GG	AG	AG	GG	AG	AG	GG
A	C	Informative	UNC1092120	1	89476182	AC	AA	AC	CC	AC	CC	CC	AC	AC	AC	AC	AC	AC	CC	AC	AC	AA	AC	AC	CC	AC	AC	AA	CC	CC	CC	AC	AA	AA	CC	AC	CC	CC	CC	AC	CC	AC	AA	AC	AC	AA	AC	AC	AA
C	T	Informative	UNCHS001555	1	89548529	TC	CC	TC	TT	TC	TT	TT	TC	TC	TC	TC	TC	TC	TT	TC	TC	CC	TC	TC	TT	TC	TC	CC	TT	TT	TT	TC	CC	CC	TT	TC	TT	TT	TT	TC	TT	TC	CC	TC	TC	CC	TC	TC	CC
A	G	Informative	UNC1093771	1	89666830	AG	AA	AG	GG	AG	GG	GG	AG	AG	AG	AG	AG	AG	GG	AG	AG	AA	AG	AG	GG	AG	AG	AA	GG	GG	GG	AG	AA	AA	GG	AG	GG	GG	GG	AG	GG	AG	AA	AG	AG	AA	AG	AG	AA
T	C	Informative	UNCHS001558	1	89670901	TC	TT	TC	CC	TC	CC	CC	TC	TC	TC	TC	TC	TC	CC	TC	TC	TT	TC	TC	CC	TC	TC	TT	CC	CC	CC	TC	TT	TT	CC	TC	CC	CC	CC	TC	CC	TC	TT	TC	TC	TT	TC	TC	TT
C	A	Informative	UNCHS001559	1	89678120	AC	CC	AC	AA	AC	AA	AA	AC	AC	AC	AC	AC	AC	AA	AC	AC	CC	AC	AC	AA	AC	AC	CC	AA	AA	AA	AC	CC	CC	AA	AC	AA	AA	AA	AC	AA	AC	CC	AC	AC	CC	AC	AC	CC
G	A	Informative	JAX00006320	1	89687405	AG	GG	AG	AA	AG	AA	AA	AG	AG	AG	AG	AG	AG	AA	AG	AG	GG	AG	AG	AA	AG	AG	GG	AA	AA	AA	AG	GG	GG	AA	AG	AA	AA	AA	AG	AA	AG	GG	AG	AG	GG	AG	AG	GG
C	A	Informative	UNCHS001562	1	89697362	AC	CC	AC	AA	AC	AA	AA	AC	AC	AC	AC	AC	AC	AA	AC	AC	CC	AC	AC	AA	AC	AC	CC	AA	AA	AA	AC	CC	CC	AA	AC	AA	AA	AA	AC	AA	AC	CC	AC	AC	CC	AC	AC	CC
A	G	Informative	UNC1094139	1	89700729	AG	AA	AG	GG	AG	GG	GG	AG	AG	AG	AG	AG	AG	GG	AG	AG	AA	AG	AG	GG	AG	AG	AA	GG	GG	GG	AG	AA	AA	GG	AG	GG	GG	GG	AG	GG	AG	AA	AG	AG	AA	AG	AG	AA
C	T	Informative	UNCHS001566	1	89775717	TC	CC	TC	TT	TC	TT	TT	TC	TC	TC	TC	TC	TC	TT	TC	TC	CC	TC	TC	TT	TC	TC	CC	TT	TT	TT	TC	CC	CC	TT	TC	TT	TT	TT	TC	TT	TC	CC	TC	TC	CC	TC	TC	CC
C	T	Informative	JAX00006329	1	89799110	TC	CC	TC	TT	TC	TT	TT	TC	TC	TC	TC	TC	TC	TT	TC	TC	CC	TC	TC	TT	TC	TC	CC	TT	TT	TT	TC	CC	CC	TT	TC	TT	TT	TT	TC	TT	TC	CC	TC	TC	CC	TC	TC	CC
A	G	Informative	UNC1095110	1	89814947	AG	AA	AG	GG	AG	GG	GG	AG	AG	AG	AG	AG	AG	GG	AG	AG	AA	AG	AG	GG	AG	AG	AA	GG	GG	GG	AG	AA	AA	GG	AG	GG	GG	GG	AG	GG	AG	AA	AG	AG	AA	AG	AG	AA
A	G	Informative	JAX00258190	1	89831285	AG	AA	AG	GG	AG	GG	GG	AG	AG	AG	AG	AG	AG	GG	AG	AG	AA	AG	AG	GG	AG	AG	AA	GG	GG	GG	AG	AA	AA	GG	AG	GG	GG	GG	AG	GG	AG	AA	AG	AG	AA	AG	AG	AA
A	G	Informative	UNC1095392	1	89858981	AG	AA	AG	GG	AG	GG	GG	AG	AG	AG	AG	AG	AG	GG	AG	AG	AA	AG	AG	GG	AG	AG	AA	GG	GG	GG	AG	AA	AA	GG	AG	GG	GG	GG	AG	GG	AG	AA	AG	AG	AA	AG	AG	AA
C	T	Informative	UNC1095781	1	89914883	TC	CC	TC	TT	TC	TT	TT	TC	TC	TC	TC	TC	TC	TT	TC	TC	CC	TC	TC	TT	TC	TC	CC	TT	TT	TT	TC	CC	CC	TT	TC	TT	TT	TT	TC	TT	TC	CC	TC	TC	CC	TC	TC	CC
G	A	Informative	UNC1095998	1	89965115	AG	GG	AG	AA	AG	AA	AA	AG	AG	AG	AG	AG	AG	AA	AG	AG	GG	AG	AG	AA	AG	AG	GG	AA	AA	AA	AG	GG	GG	AA	AG	AA	AA	AA	AG	AA	AG	GG	AG	AG	GG	AG	AG	GG
T	G	Informative	UNCHS001568	1	89982120	TG	TT	TG	GG	TG	GG	GG	TG	TG	TG	TG	TG	TG	GG	TG	TG	TT	TG	TG	GG	TG	TG	TT	GG	GG	GG	TG	TT	TT	GG	TG	GG	GG	GG	TG	GG	TG	TT	TG	TG	TT	TG	TG	TT
T	C	Informative	UNCHS001569	1	89991156	TC	TT	TC	CC	TC	CC	CC	TC	TC	TC	TC	TC	TC	CC	TC	TC	TT	TC	TC	CC	TC	TC	TT	CC	CC	CC	TC	TT	TT	CC	TC	CC	CC	CC	TC	CC	TC	TT	TC	TC	TT	TC	TC	TT
T	C	Informative	UNCHS001570	1	89995487	TC	TT	TC	CC	TC	CC	CC	TC	TC	TC	TC	TC	TC	CC	TC	TC	TT	TC	TC	CC	TC	TC	TT	CC	CC	CC	TC	TT	TT	CC	TC	CC	CC	CC	TC	CC	TC	TT	TC	TC	TT	TC	TC	TT
A	G	Informative	UNC1096728	1	90038287	AG	AA	AG	GG	AG	GG	GG	AG	AG	AG	AG	AG	AG	GG	AG	AG	AA	AG	AG	GG	AG	AG	AA	GG	GG	GG	AG	AA	AA	GG	AG	GG	GG	GG	AG	GG	AG	AA	AG	AG	AA	AG	AG	AA
G	A	Informative	UNC1096912	1	90061211	AG	GG	AG	AA	AG	AA	AA	AG	AG	AG	AG	AG	AG	AA	AG	AG	GG	AG	AG	AA	AG	AG	GG	AA	AA	AA	AG	GG	GG	AA	AG	AA	AA	AA	AG	AA	AG	GG	AG	AG	GG	AG	AG	GG
G	A	Informative	sisterstrain1	1	90204039	AA	AA	AA	AA	AA	AA	AA	AA	GG	AA	AA	AA	AA	GG	AA	AA	AA	AA	AA	AA	AA	AA	AG	AA	AA	AG	AA	AA	AA	AA	AA	AG	AA	AA	AA	AA	AA	AA	AA	AA	AA	AA	AA	AA
A	G	Informative	UNCHS001579	1	90409135	AG	AA	AG	GG	AG	GG	GG	AG	AG	AG	AG	AG	AG	GG	AG	AG	AA	AG	AG	GG	AG	AG	AA	GG	GG	GG	AG	AA	AA	GG	AG	GG	GG	GG	AG	GG	AG	AA	AG	AG	AA	AG	AG	AA
T	C	Informative	UNCHS001580	1	90411400	TC	TT	TC	CC	TC	CC	CC	TC	TC	TC	TC	TC	TC	CC	TC	TC	TT	TC	TC	CC	TC	TC	TT	CC	CC	CC	TC	TT	TT	CC	TC	CC	CC	CC	TC	CC	TC	TT	TC	TC	TT	TC	TC	TT
A	G	Informative	UNC1100198	1	90421451	AG	AA	AG	GG	AG	GG	GG	AG	AG	AG	AG	AG	AG	GG	AG	AG	AA	AG	AG	GG	AG	AG	AA	GG	GG	GG	AG	AA	AA	GG	AG	GG	GG	GG	AG	GG	AG	AA	AG	AG	AA	AG	AG	AA
C	T	Informative	UNC1100887	1	90465322	TC	CC	TC	TT	TC	TT	TT	TC	TC	TC	TC	TC	TC	TT	TC	TC	CC	TC	TC	TT	TC	TC	CC	TT	TT	TT	TC	CC	CC	TT	TC	TT	TT	TT	TC	TT	TC	CC	TC	TC	CC	TC	TC	CC
T	C	Informative	UNCHS001581	1	90482177	TC	TT	TC	CC	TC	CC	CC	TC	TC	TC	TC	TC	TC	CC	TC	TC	TT	TC	TC	CC	TC	TC	TT	CC	CC	CC	TC	TT	TT	CC	TC	CC	CC	CC	TC	CC	TC	TT	TC	TC	TT	TC	TC	TT
C	T	Informative	UNCHS001583	1	90516154	TC	CC	TC	TT	TC	TT	TT	TC	TC	TC	TC	TC	TC	TT	TC	TC	CC	TC	TC	TT	TC	TC	CC	TT	TT	TT	TC	CC	CC	TT	TC	TT	TT	TT	TC	TT	TC	CC	TC	TC	CC	TC	TC	CC
A	G	Informative	UNC1101617	1	90517560	AG	AA	AG	GG	AG	GG	GG	AG	AG	AG	AG	AG	AG	GG	AG	AG	AA	AG	AG	GG	AG	AG	AA	GG	GG	GG	AG	AA	AA	GG	AG	GG	GG	GG	AG	GG	AG	AA	AG	AG	AA	AG	AG	AA
A	G	Informative	UNCHS001585	1	90519830	AG	AA	AG	GG	AG	GG	GG	AG	AG	AG	AG	AG	AG	GG	AG	AG	AA	AG	AG	GG	AG	AG	AA	GG	GG	GG	AG	AA	AA	GG	AG	GG	GG	GG	AG	GG	AG	AA	AG	AG	AA	AG	AG	AA
G	A	Informative	UNCHS001588	1	90551733	AG	GG	AG	AA	AG	AA	AA	AG	AG	AG	AG	AG	AG	AA	AG	AG	GG	AG	AG	AA	AG	AG	GG	AA	AA	AA	AG	GG	GG	AA	AG	AA	AA	AA	AG	AA	AG	GG	AG	AG	GG	AG	AG	GG
C	T	Informative	UNC1102206	1	90552338	TC	CC	TC	TT	TC	TT	TT	TC	TC	TC	TC	TC	TC	TT	TC	TC	CC	TC	TC	TT	TC	TC	CC	TT	TT	TT	TC	CC	CC	TT	TC	TT	TT	TT	TC	TT	TC	CC	TC	TC	CC	TC	TC	CC
T	C	Informative	UNC1102951	1	90596322	TC	TT	TC	CC	TC	CC	CC	TC	TC	TC	TC	TC	TC	CC	TC	TC	TT	TC	TC	CC	TC	TC	TT	CC	CC	CC	TC	TT	TT	CC	TC	CC	CC	CC	TC	CC	TC	TT	TC	TC	TT	TC	TC	TT
A	G	Informative	UNC1103435	1	90627755	AG	AA	AG	GG	AG	GG	GG	AG	AG	AG	AG	AG	AG	GG	AG	AG	AA	AG	AG	GG	AG	AG	AA	GG	GG	GG	AG	AA	AA	GG	AG	GG	GG	GG	AG	GG	AG	AA	AG	AG	AA	AG	AG	AA
C	T	Informative	UNC1104334	1	90678542	TC	CC	TC	TT	TC	TT	TT	TC	TC	--	TC	TC	TC	TT	--	TC	CC	TC	TC	TT	TC	TC	CC	TT	TT	TT	TC	CC	CC	TT	TC	TT	TT	TT	TC	TT	TC	CC	TC	TC	CC	--	TC	CC
A	G	Informative	UNCHS001589	1	90692745	AG	AA	AG	GG	AG	GG	GG	AG	AG	AG	AG	AG	AG	GG	AG	AG	AA	AG	AG	GG	AG	AG	AA	GG	GG	GG	AG	AA	AA	GG	AG	GG	GG	GG	AG	GG	AG	AA	AG	AG	AA	AG	AG	AA
T	C	Informative	UNCHS001590	1	90694900	TC	TT	TC	CC	TC	CC	CC	TC	TC	TC	TC	TC	TC	CC	TC	TC	TT	TC	TC	CC	TC	TC	TT	CC	CC	CC	TC	TT	TT	CC	TC	CC	CC	CC	TC	CC	TC	TT	TC	TC	TT	TC	TC	TT
T	C	Informative	UNCHS001591	1	90705157	TC	TT	TC	CC	TC	CC	CC	TC	TC	TC	TC	TC	TC	CC	TC	TC	TT	TC	TC	CC	TC	TC	TT	CC	CC	CC	TC	TT	TT	CC	TC	CC	CC	CC	TC	CC	TC	TT	TC	TC	TT	TC	TC	TT
T	C	Informative	UNC1105080	1	90718159	TC	TT	TC	CC	TC	CC	CC	TC	TC	TC	TC	TC	TC	CC	TC	TC	TT	TC	TC	CC	TC	TC	TT	CC	CC	CC	TC	TT	TT	CC	TC	CC	CC	CC	TC	CC	TC	TT	TC	TC	TT	TC	TC	TT
T	C	Informative	JAX00006399	1	90724780	TC	TT	TC	CC	TC	CC	CC	TC	TC	TC	TC	TC	TC	CC	TC	TC	TT	TC	TC	CC	TC	TC	TT	CC	CC	CC	TC	TT	TT	CC	TC	CC	CC	CC	TC	CC	TC	TT	TC	TC	TT	TC	TC	TT
T	C	Informative	UNC1106597	1	90807611	TC	TT	TC	CC	TC	CC	CC	TC	TC	TC	TC	TC	TC	CC	TC	TC	TT	TC	TC	CC	TC	TC	TT	CC	CC	CC	TC	TT	TT	CC	TC	CC	CC	CC	TC	CC	TC	TT	TC	TC	TT	TC	TC	TT
T	C	Informative	JAX00258427	1	90856846	TC	TT	TC	CC	TC	CC	CC	TC	TC	TC	TC	TC	TC	CC	TC	TC	TT	TC	TC	CC	TC	TC	TT	CC	CC	CC	TC	TT	TT	CC	TC	CC	CC	CC	TC	CC	TC	TT	TC	TC	TT	TC	TC	TT
G	A	Informative	UNC1107740	1	90881488	AG	GG	AG	AA	AG	AA	AA	AG	AG	AG	AG	AG	AG	AA	AG	AG	GG	AG	AG	AA	AG	AG	GG	AA	AA	AA	AG	GG	GG	AA	AG	AA	AA	AA	AG	AA	AG	GG	AG	AG	GG	AG	AG	GG
T	C	Informative	UNCHS001594	1	90937931	TC	TT	TC	CC	TC	CC	CC	TC	TC	TC	TC	TC	TC	CC	TC	TC	TT	TC	TC	CC	TC	TC	TT	CC	CC	CC	TC	TT	TT	CC	TC	CC	CC	CC	TC	CC	TC	TT	TC	TC	TT	TC	TC	TT
C	T	Informative	UNC1108970	1	90971066	TC	CC	TC	TT	TC	TT	TT	TC	TC	TC	TC	TC	TC	TT	TC	TC	CC	TC	TC	TT	TC	TC	CC	TT	TT	TT	TC	CC	CC	TT	TC	TT	TT	TT	TC	TT	TC	CC	TC	TC	CC	TC	TC	CC
A	G	Informative	UNC1109449	1	91020638	AG	AA	AG	GG	AG	GG	GG	AG	AG	AG	AG	AG	AG	GG	AG	AG	AA	AG	AG	GG	AG	AG	AA	GG	GG	GG	AG	AA	AA	GG	AG	GG	GG	GG	AG	GG	AG	AA	AG	AG	AA	AG	AG	AA
G	A	Informative	JAX00006422	1	91043484	AG	GG	AG	AA	AG	AA	AA	AG	AG	AG	AG	AG	AG	AA	AG	AG	GG	AG	AG	AA	AG	AG	GG	AA	AA	AA	AG	GG	GG	AA	AG	AA	AA	AA	AG	AA	AG	GG	AG	AG	GG	AG	AG	GG
C	A	Informative	UNC1110825	1	91109739	AC	CC	AC	AA	AC	AA	AA	AC	AC	AC	AC	AC	AC	AA	AC	AC	CC	AC	AC	AA	AC	AC	CC	AA	AA	AA	AC	CC	CC	AA	AC	AA	AA	AA	AC	AA	AC	CC	AC	AC	CC	AC	AC	CC
T	C	Informative	UNC1111900	1	91182025	TC	TT	TC	CC	TC	CC	CC	TC	TC	TC	TC	TC	TC	CC	TC	TC	TT	TC	TC	CC	TC	TC	TT	CC	CC	CC	TC	TT	TT	CC	TC	CC	CC	CC	TC	CC	TC	TT	TC	TC	TT	TC	TC	TT
T	C	Informative	UNC1112698	1	91223633	TC	TT	TC	CC	TC	CC	CC	TC	TC	TC	TC	TC	TC	CC	TC	TC	TT	TC	TC	CC	TC	TC	TT	CC	CC	CC	TC	TT	TT	CC	TC	CC	CC	CC	TC	CC	TC	TT	TC	TC	TT	TC	TC	TT
T	C	Informative	UNC1113539	1	91281830	TC	TT	TC	CC	TC	CC	CC	TC	TC	TC	TC	TC	TC	CC	TC	TC	TT	TC	TC	CC	TC	TC	TT	CC	CC	CC	TC	TT	TT	CC	TC	CC	CC	CC	TC	CC	TC	TT	TC	TC	TT	TC	TC	TT
C	T	Informative	JAX00188798	1	91324973	TC	CC	TC	TT	TC	TT	TT	TC	TC	TC	TC	TC	TC	TT	TC	TC	CC	TC	TC	TT	TC	TC	CC	TT	TT	TT	TC	CC	CC	TT	TC	TT	TT	TT	TC	TT	TC	CC	TC	TC	CC	TC	TC	CC
A	G	Informative	UNC1114694	1	91354327	AG	AA	AG	GG	AG	GG	GG	AG	AG	AG	AG	AG	AG	GG	AG	AG	AA	AG	AG	GG	AG	AG	AA	GG	GG	GG	AG	AA	AA	GG	AG	GG	GG	GG	AG	GG	AG	AA	AG	AG	AA	AG	AG	AA
T	C	Informative	UNC1116108	1	91446560	TC	TT	TC	CC	TC	CC	CC	TC	TC	TC	TC	TC	TC	CC	TC	TC	TT	TC	TC	CC	TC	TC	TT	CC	CC	CC	TC	TT	TT	CC	TC	CC	CC	CC	TC	CC	TC	TT	TC	TC	TT	TC	TC	TT
T	C	Informative	UNCHS001596	1	91455422	TC	TT	TC	CC	TC	CC	CC	TC	TC	TC	TC	TC	TC	CC	TC	TC	TT	TC	TC	CC	TC	TC	TT	CC	CC	CC	TC	TT	TT	CC	TC	CC	CC	CC	TC	CC	TC	TT	TC	TC	TT	TC	TC	TT
G	A	Informative	UNC1116613	1	91491896	AG	GG	AG	AA	AG	AA	AA	AG	AG	AG	AG	AG	AG	AA	AG	AG	GG	AG	AG	AA	AG	AG	GG	AA	AA	AA	AG	GG	GG	AA	AG	AA	AA	AA	AG	AA	AG	GG	AG	AG	GG	AG	AG	GG
C	T	Informative	UNCHS001599	1	91570333	TC	CC	TC	TT	TC	TT	TT	TC	TC	TC	TC	TC	TC	TT	TC	TC	CC	TC	TC	TT	TC	TC	CC	TT	TT	TT	TC	CC	CC	TT	TC	TT	TT	TT	TC	TT	TC	CC	TC	TC	CC	TC	TC	CC
T	C	Informative	UNC1118291	1	91647566	TC	TT	TC	CC	TC	CC	CC	TC	TC	TC	TC	TC	TC	CC	TC	TC	TT	TC	TC	CC	TC	TC	TT	CC	CC	CC	TC	TT	TT	CC	TC	CC	CC	CC	TC	CC	TC	TT	TC	TC	TT	TC	TC	TT
A	G	Informative	JAX00006469	1	91703940	AG	AA	AG	GG	AG	GG	GG	AG	AG	AG	AG	AG	AG	GG	AG	AG	AA	AG	AG	GG	AG	AG	AA	GG	GG	GG	AG	AA	AA	GG	AG	GG	GG	GG	AG	GG	AG	AA	AG	AG	AA	AG	AG	AA
T	C	Informative	JAX00258605	1	91707451	TC	TT	TC	CC	TC	CC	CC	TC	TC	TC	TC	TC	TC	CC	TC	TC	TT	TC	TC	CC	TC	TC	TT	CC	CC	CC	TC	TT	TT	CC	TC	CC	CC	CC	TC	CC	TC	TT	TC	TC	TT	TC	TC	TT
T	C	Informative	backupUNC010171549	1	91905548	TC	TT	TC	CC	TC	CC	CC	TC	TC	TC	TC	TC	TC	CC	TC	TC	TT	TC	TC	CC	TC	TC	TT	CC	CC	CC	TC	TT	TT	CC	TC	CC	CC	CC	TC	CC	TC	TT	TC	TC	TT	TC	TC	TT
T	C	Informative	UNCHS001611	1	91960072	TC	TT	TC	CC	TC	CC	CC	TC	TC	TC	TC	TC	TC	CC	TC	TC	TT	TC	TC	CC	TC	TC	TT	CC	CC	CC	TC	TT	TT	CC	TC	CC	CC	CC	TC	CC	TC	TT	TC	TC	TT	TC	TC	TT
C	T	Informative	UNCHS001613	1	91984356	TC	CC	TC	TT	TC	TT	TT	TC	TC	TC	TC	TC	TC	TT	TC	TC	CC	TC	TC	TT	TC	TC	CC	TT	TT	TT	TC	CC	CC	TT	TC	TT	TT	TT	TC	TT	TC	CC	TC	TC	CC	TC	TC	CC
G	A	Informative	UNCHS001618	1	92077589	AG	GG	AG	AA	AG	AA	AA	AG	AG	AG	AG	AG	AG	AA	AG	AG	GG	AG	AG	AA	AG	AG	GG	AA	AA	AA	AG	GG	GG	AA	AG	AA	AA	AA	AG	AA	AG	GG	AG	AG	GG	AG	AG	GG
A	G	Informative	JAX00258672	1	92098459	AG	AA	AG	GG	AG	GG	GG	AG	AG	AG	AG	AG	AG	GG	AG	AG	AA	AG	AG	GG	AG	AG	AA	GG	GG	GG	AG	AA	AA	GG	AG	GG	GG	GG	AG	GG	AG	AA	AG	AG	AA	AG	AG	AA
G	T	Informative	UNC1123512	1	92129576	TG	GG	TG	TT	TG	TT	TT	TG	TG	TG	TG	TG	TG	TT	TG	TG	GG	TG	TG	TT	TG	TG	GG	TT	TT	TT	TG	GG	GG	TT	TG	TT	TT	TT	TG	TT	TG	GG	TG	TG	GG	TG	TG	GG
C	T	Informative	UNC1124039	1	92170417	TC	CC	TC	TT	TC	TT	TT	TC	TC	TC	TC	TC	TC	TT	TC	TC	CC	TC	TC	TT	TC	TC	CC	TT	TT	TT	TC	CC	CC	TT	TC	TT	TT	TT	TC	TT	TC	CC	TC	TC	CC	TC	TC	CC
A	G	Informative	UNC1124747	1	92208893	AG	AA	AG	GG	AG	GG	GG	AG	AG	AG	AG	AG	AG	GG	AG	AG	AA	AG	AG	GG	AG	AG	AA	GG	GG	GG	AG	AA	AA	GG	AG	GG	GG	GG	AG	GG	AG	AA	AG	AG	AA	AG	AG	AA
G	A	Informative	UNC1126248	1	92295156	AG	GG	AG	AA	AG	AA	AA	AG	AG	AG	AG	AG	AG	AA	AG	AG	GG	AG	AG	AA	AG	AG	GG	AA	AA	AA	AG	GG	GG	AA	AG	AA	AA	AA	AG	AA	AG	GG	AG	AG	GG	AG	AG	GG
G	A	Informative	UNCHS001622	1	92295156	AG	GG	AG	AA	AG	AA	AA	AG	AG	AG	AG	AG	AG	AA	AG	AG	GG	AG	AG	AA	AG	AG	GG	AA	AA	AA	AG	GG	GG	AA	AG	AA	AA	AA	AG	AA	AG	GG	AG	AG	GG	AG	AG	GG
G	A	Informative	UNC1127124	1	92351372	AG	GG	AG	AA	AG	AA	AA	AG	AG	AG	AG	AG	AG	AA	AG	AG	GG	AG	AG	AA	AG	AG	GG	AA	AA	AA	AG	GG	GG	AA	AG	AA	AA	AA	AG	AA	AG	GG	AG	AG	GG	AG	AG	GG
A	G	Informative	UNC1128405	1	92429993	AG	AA	AG	GG	AG	GG	GG	AG	AG	AG	AG	AG	AG	GG	AG	AG	AA	AG	AG	GG	AG	AG	AA	GG	GG	GG	AG	AA	AA	GG	AG	GG	GG	GG	AG	GG	AG	AA	AG	AG	AA	AG	AG	AA
A	G	Informative	UNCHS001624	1	92429993	AG	AA	AG	GG	AG	GG	GG	AG	AG	AG	AG	AG	AG	GG	AG	AG	AA	AG	AG	GG	AG	AG	AA	GG	GG	GG	AG	AA	AA	GG	AG	GG	GG	GG	AG	GG	AG	AA	AG	AG	AA	AG	AG	AA
A	G	Informative	UNC1129284	1	92479735	AG	AA	AG	GG	AG	GG	GG	AG	AG	AG	AG	AG	AG	GG	AG	AG	AA	AG	AG	GG	AG	AG	AA	GG	GG	GG	AG	AA	AA	GG	AG	GG	GG	GG	AG	GG	AG	AA	AG	AG	AA	AG	AG	AA
T	G	Informative	JAX00258792	1	92484404	TG	TT	TG	GG	TG	GG	GG	TG	TG	TG	TG	TG	TG	GG	TG	TG	TT	TG	TG	GG	TG	TG	TT	GG	GG	GG	TG	TT	TT	GG	TG	GG	GG	GG	TG	GG	TG	TT	TG	TG	TT	TG	TG	TT
A	G	Informative	UNCHS001626	1	92490367	AG	AA	AG	GG	AG	GG	GG	AG	AG	AG	AG	AG	AG	GG	AG	AG	AA	AG	AG	GG	AG	AG	AA	GG	GG	GG	AG	AA	AA	GG	AG	GG	GG	GG	AG	GG	AG	AA	AG	AG	AA	AG	AG	AA
A	G	Informative	UNC1129670	1	92495220	AG	AA	AG	GG	AG	GG	GG	AG	AG	AG	AG	AG	AG	GG	AG	AG	AA	AG	AG	GG	AG	AG	AA	GG	GG	GG	AG	AA	AA	GG	AG	GG	GG	GG	AG	GG	AG	AA	AG	AG	AA	AG	AG	AA
G	A	Informative	UNC1130561	1	92543920	AG	GG	AG	AA	AG	AA	AA	AG	AG	AG	AG	AG	AG	AA	AG	AG	GG	AG	AG	AA	AG	AG	GG	AA	AA	AA	AG	GG	GG	AA	AG	AA	AA	AA	AG	AA	AG	GG	AG	AG	GG	AG	AG	GG
G	T	Informative	UNC1131648	1	92606045	TG	GG	TG	TT	TG	TT	TT	TG	TG	TG	TG	TG	TG	TT	TG	TG	GG	TG	TG	TT	TG	TG	GG	TT	TT	TT	TG	GG	GG	TT	TG	TT	TT	TT	TG	TT	TG	GG	TG	TG	GG	TG	TG	GG
T	G	Informative	UNC1131906	1	92619949	TG	TT	TG	GG	TG	GG	GG	TG	TG	TG	TG	TG	TG	GG	TG	TG	TT	TG	TG	GG	TG	TG	TT	GG	GG	GG	TG	TT	TT	GG	TG	GG	GG	GG	TG	GG	TG	TT	TG	TG	TT	TG	TG	TT
G	A	Informative	UNC1132952	1	92686080	AG	GG	AG	AA	AG	AA	AA	AG	AG	AG	AG	AG	AG	AA	AG	AG	GG	AG	AG	AA	AG	AG	GG	AA	AA	AA	AG	GG	GG	AA	AG	AA	AA	AA	AG	AA	AG	GG	AG	AG	GG	AG	AG	GG
A	C	Informative	UNC1133587	1	92721876	AC	AA	AC	CC	AC	CC	CC	AC	AC	AC	AC	AC	AC	CC	AC	AC	AA	AC	AC	CC	AC	AC	AA	CC	CC	CC	AC	AA	AA	CC	AC	CC	CC	CC	AC	CC	AC	AA	AC	AC	AA	AC	AC	AA
G	A	Informative	UNC1134532	1	92772391	AG	GG	AG	AA	AG	AA	AA	AG	AG	AG	AG	AG	AG	AA	AG	AG	GG	AG	AG	AA	AG	AG	GG	AA	AA	AA	AG	GG	GG	AA	AG	AA	AA	AA	AG	AA	AG	GG	AG	AG	GG	AG	AG	GG
T	C	Informative	JAX00006553	1	92801257	TC	TT	TC	CC	TC	CC	CC	TC	TC	TC	TC	TC	TC	CC	TC	TC	TT	TC	TC	CC	TC	TC	TT	CC	CC	CC	TC	TT	TT	CC	TC	CC	CC	CC	TC	CC	TC	TT	TC	TC	TT	TC	TC	TT
T	C	Informative	UNCHS001627	1	92801566	TC	TT	TC	CC	TC	CC	CC	TC	TC	TC	TC	TC	TC	CC	TC	TC	TT	TC	TC	CC	TC	TC	TT	CC	CC	CC	TC	TT	TT	CC	TC	CC	CC	CC	TC	CC	TC	TT	TC	TC	TT	TC	TC	TT
A	G	Informative	UNCHS001628	1	92803956	AG	AA	AG	GG	AG	GG	GG	AG	AG	AG	AG	AG	AG	GG	AG	AG	AA	AG	AG	GG	AG	AG	AA	GG	GG	GG	AG	AA	AA	GG	AG	GG	GG	GG	AG	GG	AG	AA	AG	AG	AA	AG	AG	AA
A	G	Informative	UNC1135540	1	92832173	AG	AA	AG	GG	AG	GG	GG	AG	AG	AG	AG	AG	AG	GG	AG	AG	AA	AG	AG	GG	AG	AG	AA	GG	GG	GG	AG	AA	AA	GG	AG	GG	GG	GG	AG	GG	AG	AA	AG	AG	AA	AG	AG	AA
C	T	Informative	UNCHS001630	1	92879924	TC	CC	TC	TT	TC	TT	TT	TC	TC	TC	TC	TC	TC	TT	TC	TC	CC	TC	TC	TT	TC	TC	CC	TT	TT	TT	TC	CC	CC	TT	TC	TT	TT	TT	TC	TT	TC	CC	TC	TC	CC	TC	TC	CC
G	A	Informative	UNC1136684	1	92900106	AG	GG	AG	AA	AG	AA	AA	AG	AG	AG	AG	AG	AG	AA	AG	AG	GG	AG	AG	AA	AG	AG	GG	AA	AA	AA	AG	GG	GG	AA	AG	AA	AA	AA	AG	AA	AG	GG	AG	AG	GG	AG	AG	GG
C	T	Informative	UNC1137390	1	92933982	TC	CC	TC	TT	TC	TT	TT	TC	TC	TC	TC	TC	TC	TT	TC	TC	CC	TC	TC	TT	TC	TC	CC	TT	TT	TT	TC	CC	CC	TT	TC	TT	TT	TT	TC	TT	TC	CC	TC	TC	CC	TC	TC	CC
T	C	Informative	JAX00258934	1	92939675	TC	TT	TC	CC	TC	CC	CC	TC	TC	TC	TC	TC	TC	CC	TC	TC	TT	TC	TC	CC	TC	TC	TT	CC	CC	CC	TC	TT	TT	CC	TC	CC	CC	CC	TC	CC	TC	TT	TC	TC	TT	TC	TC	TT
T	C	Informative	UNC1137537	1	92947509	TC	TT	TC	CC	TC	CC	CC	TC	TC	TC	TC	TC	TC	CC	TC	TC	TT	TC	TC	CC	TC	TC	TT	CC	CC	CC	TC	TT	TT	CC	TC	CC	CC	CC	TC	CC	TC	TT	TC	TC	TT	TC	TC	TT
G	A	Informative	UNCHS001631	1	92992312	AG	GG	AG	AA	AG	AA	AA	AG	AG	AG	AG	AG	AG	AA	AG	AG	GG	AG	AG	AA	AG	AG	GG	AA	AA	AA	AG	GG	GG	AA	AG	AA	AA	AA	AG	AA	AG	GG	AG	AG	GG	AG	AG	GG
G	T	Informative	JAX00258967	1	92993100	TG	GG	TG	TT	TG	TT	TT	TG	TG	TG	TG	TG	TG	TT	TG	TG	GG	TG	TG	TT	TG	TG	GG	TT	TT	TT	TG	GG	GG	TT	TG	TT	TT	TT	TG	TT	TG	GG	TG	TG	GG	TG	TG	GG
C	T	Informative	UNCHS001632	1	92994749	TC	CC	TC	TT	TC	TT	TT	TC	TC	TC	TC	TC	TC	TT	TC	TC	CC	TC	TC	TT	TC	TC	CC	TT	TT	TT	TC	CC	CC	TT	TC	TT	TT	TT	TC	TT	TC	CC	TC	TC	CC	TC	TC	CC
C	A	Informative	UNC1138928	1	93024444	AC	CC	AC	AA	AC	AA	AA	AC	AC	AC	AC	AC	AC	AA	AC	AC	CC	AC	AC	AA	AC	AC	CC	AA	AA	AA	AC	CC	CC	AA	AC	AA	AA	AA	AC	AA	AC	CC	AC	AC	CC	AC	AC	CC
C	T	Informative	UNC1140623	1	93164119	TC	CC	TC	TT	TC	TT	TT	TC	TC	TC	TC	TC	TC	TT	TC	TC	CC	TC	TC	TT	TC	TC	CC	TT	TT	TT	TC	CC	CC	TT	TC	TT	TT	TT	TC	TT	TC	CC	TC	TC	CC	TC	TC	CC
C	T	Informative	UNCHS001633	1	93164119	TC	CC	TC	TT	TC	TT	TT	TC	TC	TC	TC	TC	TC	TT	TC	TC	CC	TC	TC	TT	TC	TC	CC	TT	TT	TT	TC	CC	CC	TT	TC	TT	TT	TT	TC	TT	TC	CC	TC	TC	CC	TC	TC	CC
T	G	Informative	UNCHS001634	1	93168079	TG	TT	TG	GG	TG	GG	GG	TG	TG	TG	TG	TG	TG	GG	TG	TG	TT	TG	TG	GG	TG	TG	TT	GG	GG	GG	TG	TT	TT	GG	TG	GG	GG	GG	TG	GG	TG	TT	TG	TG	TT	TG	TG	TT
A	G	Informative	UNC1141094	1	93208589	AG	AA	AG	GG	AG	GG	GG	AG	AG	AG	AG	AG	AG	GG	AG	AG	AA	AG	AG	GG	AG	AG	AA	GG	GG	GG	AG	AA	AA	GG	AG	GG	GG	GG	AG	GG	AG	AA	AG	AG	AA	AG	AG	AA
A	G	Informative	UNCHS001636	1	93240417	AG	AA	AG	GG	AG	GG	GG	AG	AG	AG	AG	AG	AG	GG	AG	AG	AA	AG	AG	GG	AG	AG	AA	GG	GG	GG	AG	AA	AA	GG	AG	GG	GG	GG	AG	GG	AG	AA	AG	AG	AA	AG	AG	AA
A	G	Informative	UNC1141823	1	93246884	AG	AA	AG	GG	AG	GG	GG	AG	AG	AG	AG	AG	AG	GG	AG	AG	AA	AG	AG	GG	AG	AG	AA	GG	GG	GG	AG	AA	AA	GG	AG	GG	GG	GG	AG	GG	AG	AA	AG	AG	AA	AG	AG	AA
A	G	Informative	UNC1142661	1	93326394	AG	AA	AG	GG	AG	GG	GG	AG	AG	AG	AG	AG	AG	GG	AG	AG	AA	AG	AG	GG	AG	AG	AA	GG	GG	GG	AG	AA	AA	GG	AG	GG	--	GG	AG	GG	AG	AA	AG	AG	AA	AG	AG	AA
T	C	Informative	JAX00006594	1	93333966	TC	TT	TC	CC	TC	CC	CC	TC	TC	TC	TC	TC	TC	CC	TC	TC	TT	TC	TC	CC	TC	TC	TT	CC	CC	CC	TC	TT	TT	CC	TC	CC	CC	CC	TC	CC	TC	TT	TC	TC	TT	TC	TC	TT
G	A	Informative	UNC1143014	1	93375630	AG	GG	AG	AA	AG	AA	AA	AG	AG	AG	AG	AG	AG	AA	AG	AG	GG	AG	AG	AA	AG	AG	GG	AA	AA	AA	AG	GG	GG	AA	AG	AA	AA	AA	AG	AA	AG	GG	AG	AG	GG	AG	AG	GG
C	A	Informative	JAX00259111	1	93424503	AC	CC	AC	AA	AC	AA	AA	AC	AC	AC	AC	AC	AC	AA	AC	AC	CC	AC	AC	AA	AC	AC	CC	AA	AA	AA	AC	CC	CC	AA	AC	AA	AA	AA	AC	AA	AC	CC	AC	AC	CC	AC	AC	CC
T	C	Informative	UNCHS001640	1	93428327	TC	TT	TC	CC	TC	CC	CC	TC	TC	TC	TC	TC	TC	CC	TC	TC	TT	TC	TC	CC	TC	TC	TT	CC	CC	CC	TC	TT	TT	CC	TC	CC	CC	CC	TC	CC	TC	TT	TC	TC	TT	TC	TC	TT
T	C	Informative	UNC1143875	1	93446925	TC	TT	TC	CC	TC	CC	CC	TC	TC	TC	TC	TC	TC	CC	TC	TC	TT	TC	TC	CC	TC	TC	TT	CC	CC	CC	TC	TT	TT	CC	TC	CC	CC	CC	TC	CC	TC	TT	TC	TC	TT	TC	TC	TT
T	C	Informative	UNCHS001642	1	93449527	TC	TT	TC	CC	TC	CC	CC	TC	TC	TC	TC	TC	TC	CC	TC	TC	TT	TC	TC	CC	TC	TC	TT	CC	CC	CC	TC	TT	TT	CC	TC	CC	CC	CC	TC	CC	TC	TT	TC	TC	TT	TC	TC	TT
C	T	Informative	UNC1143929	1	93453232	TC	CC	TC	TT	TC	TT	TT	TC	TC	TC	TC	TC	TC	TT	TC	TC	CC	TC	TC	TT	TC	TC	CC	TT	TT	TT	TC	CC	CC	TT	TC	TT	TT	TT	TC	TT	TC	CC	TC	TC	CC	TC	TC	CC
A	G	Informative	UNC1145304	1	93554737	AG	AA	AG	GG	AG	GG	GG	AG	AG	AG	AG	AG	AG	GG	AG	AG	AA	AG	AG	GG	AG	AG	AA	GG	GG	GG	AG	AA	AA	GG	AG	GG	GG	GG	AG	GG	AG	AA	AG	AG	AA	AG	AG	AA
C	T	Informative	UNC1165119	1	95188649	TC	CC	TC	TT	TC	TT	TT	TC	TC	TC	TC	TC	TC	TT	TC	TC	CC	TC	TC	TT	TC	TC	CC	TT	TT	TT	CC	CC	CC	TT	TC	TT	TT	TT	TC	TT	CC	CC	TC	TC	CC	TC	TC	CC
C	T	Informative	UNCHS001703	1	95188649	TC	CC	TC	TT	TC	TT	TT	TC	TC	TC	TC	TC	TC	TT	TC	TC	CC	TC	TC	TT	TC	TC	CC	TT	TT	TT	CC	CC	CC	TT	TC	TT	TT	TT	TC	TT	CC	CC	TC	TC	CC	TC	TC	CC
C	A	Informative	UNC1165457	1	95240941	AC	CC	AC	AA	AC	AA	AA	AC	AC	AC	AC	AC	AC	AA	AC	AC	CC	AC	AC	AA	AC	AC	CC	AA	AA	AA	CC	CC	CC	AA	AC	AA	AA	AA	AC	AA	CC	CC	AC	AC	CC	AC	AC	CC
A	G	Informative	UNCHS001707	1	95292793	AG	AA	AG	GG	AG	GG	GG	AG	AG	AG	AG	AG	AG	GG	AG	AG	AA	AG	AG	GG	AG	AG	AA	GG	GG	GG	AA	AA	AA	GG	AG	GG	GG	GG	AG	GG	AA	AA	AG	AG	AA	AG	AG	AA
C	T	Informative	UNCHS001709	1	95323260	TC	CC	TC	TT	TC	TT	TT	TC	TC	TC	TC	TC	TC	TT	TC	TC	CC	TC	TC	TT	TC	TC	CC	TT	TT	TT	CC	CC	CC	TT	TC	TT	TT	TT	TC	TT	CC	CC	TC	TC	CC	TC	TC	CC
G	A	Informative	UNC1166518	1	95377722	AG	GG	AG	AA	AG	AA	AA	AG	AG	AG	AG	AG	AG	AA	AG	AG	GG	AG	AG	AA	AG	AG	GG	AA	AA	AA	GG	GG	GG	AA	AG	AA	AA	AA	AG	AA	GG	GG	AG	AG	GG	AG	AG	GG
C	T	Informative	UNCHS001711	1	95382290	TC	CC	TC	TT	TC	TT	TT	TC	TC	TC	TC	TC	TC	TT	TC	TC	CC	TC	TC	TT	TC	TC	CC	TT	TT	TT	CC	CC	CC	TT	TC	TT	TT	TT	TC	TT	CC	CC	TC	TC	CC	TC	TC	CC
G	A	Informative	UNC1167817	1	95507409	AG	GG	AG	AA	AG	AA	AA	AG	AG	AG	AG	AG	AG	AA	AG	AG	GG	AG	AG	AA	AG	AG	GG	AA	AA	AA	GG	GG	GG	AA	AG	AA	AA	AA	AG	AA	GG	GG	AG	AG	GG	AG	AG	GG
C	T	Informative	UNCHS001717	1	95521115	TC	CC	TC	TT	TC	TT	TT	TC	TC	TC	TC	TC	TC	TT	TC	TC	CC	TC	TC	TT	TC	TC	CC	TT	TT	TT	CC	CC	CC	TT	TC	TT	TT	TT	TC	TT	CC	CC	TC	TC	CC	TC	TC	CC
A	G	Informative	UNCHS001718	1	95523821	AG	AA	AG	GG	AG	GG	GG	AG	AG	AG	AG	AG	AG	GG	AG	AG	AA	AG	AG	GG	AG	AG	AA	GG	GG	GG	AA	AA	AA	GG	AG	GG	GG	GG	AG	GG	AA	AA	AG	AG	AA	AG	AG	AA
T	C	Informative	UNCHS001720	1	95528288	TC	TT	TC	CC	TC	CC	CC	TC	TC	TC	TC	TC	TC	CC	TC	TC	TT	TC	TC	CC	TC	TC	TT	CC	CC	CC	TT	TT	TT	CC	TC	CC	CC	CC	TC	CC	TT	TT	TC	TC	TT	TC	TC	TT
T	C	Informative	UNCHS001721	1	95569144	TC	TT	TC	CC	TC	CC	CC	TC	TC	TC	TC	TC	TC	CC	TC	TC	TT	TC	TC	CC	TC	TC	TT	CC	CC	CC	TT	TT	TT	CC	TC	CC	CC	CC	TC	CC	TT	TT	TC	TC	TT	TC	TC	TT
G	A	Informative	UNC1168381	1	95569413	AG	GG	AG	AA	AG	AA	AA	AG	AG	AG	AG	AG	AG	AA	AG	AG	GG	AG	AG	AA	AG	AG	GG	AA	AA	AA	GG	GG	GG	AA	AG	AA	AA	AA	AG	AA	GG	GG	AG	AG	GG	AG	AG	GG
G	A	Informative	UNCHS001723	1	95575524	AG	GG	AG	AA	AG	AA	AA	AG	AG	AG	AG	AG	AG	AA	AG	AG	GG	AG	AG	AA	AG	AG	GG	AA	AA	AA	GG	GG	GG	AA	AG	AA	AA	AA	AG	AA	GG	GG	AG	AG	GG	AG	AG	GG
A	G	Informative	UNCHS001724	1	95578960	AG	AA	AG	GG	AG	GG	GG	AG	AG	AG	AG	AG	AG	GG	AG	AG	AA	AG	AG	GG	AG	AG	AA	GG	GG	GG	AA	AA	AA	GG	AG	GG	GG	GG	AG	GG	AA	AA	AG	AG	AA	AG	AG	AA
G	A	Informative	UNCHS001725	1	95589259	AG	GG	AG	AA	AG	AA	AA	AG	AG	AG	AG	AG	AG	AA	AG	AG	GG	AG	AG	AA	AG	AG	GG	AA	AA	AA	GG	GG	GG	AA	AG	AA	AA	AA	AG	AA	GG	GG	AG	AG	GG	AG	AG	GG
C	T	Informative	JAX00006764	1	95600986	TC	CC	TC	TT	TC	TT	TT	TC	TC	TC	TC	TC	TC	TT	TC	TC	CC	TC	TC	TT	TC	TC	CC	TT	TT	TT	CC	CC	CC	TT	TC	TT	TT	TT	TC	TT	CC	CC	TC	TC	CC	TC	TC	CC
T	G	Informative	UNC1169384	1	95641786	TG	TT	TG	GG	TG	GG	GG	TG	TG	TG	TG	TG	TG	GG	TG	TG	TT	TG	TG	GG	TG	TG	TT	GG	GG	GG	TT	TT	TT	GG	TG	GG	GG	GG	TG	GG	TT	TT	TG	TG	TT	TG	TG	TT
C	T	Informative	UNCHS001727	1	95681116	TC	CC	TC	TT	TC	TT	TT	TC	TC	TC	TC	TC	TC	TT	TC	TC	CC	TC	TC	TT	TC	TC	CC	TT	TT	TT	CC	CC	CC	TT	TC	TT	TT	TT	TC	TT	CC	CC	TC	TC	CC	TC	TC	CC
C	T	Informative	UNCHS001728	1	95683600	TC	CC	TC	TT	TC	TT	TT	TC	TC	TC	TC	TC	TC	TT	TC	TC	CC	TC	TC	TT	TC	TC	CC	TT	TT	TT	CC	CC	CC	TT	TC	TT	TT	TT	TC	TT	CC	CC	TC	TC	CC	TC	TC	CC
A	C	Informative	JAX00006769	1	95687017	AC	AA	AC	CC	AC	CC	CC	AC	AC	AC	AC	AC	AC	CC	AC	AC	AA	AC	AC	CC	AC	AC	AA	CC	CC	CC	AA	AA	AA	CC	AC	CC	CC	CC	AC	CC	AA	AA	AC	AC	AA	AC	AC	AA
C	T	Informative	UNC1169961	1	95724741	TC	CC	TC	TT	TC	TT	TT	TC	TC	TC	TC	TC	TC	TT	TC	TC	CC	TC	TC	TT	TC	TC	CC	TT	TT	TT	CC	CC	CC	TT	TC	TT	TT	TT	TC	TT	CC	CC	TC	TC	CC	TC	TC	CC
C	T	Informative	UNCHS001731	1	95919744	TC	CC	TC	TT	TC	TT	TT	TC	TC	TC	TC	TC	TC	TT	TC	TC	CC	TC	TC	TT	TC	TC	CC	TT	TT	TT	CC	CC	CC	TT	TC	TT	TT	TT	TC	TT	CC	CC	TC	TC	CC	TC	TC	CC
A	G	Informative	JAX00259704	1	96166065	AG	AA	AG	GG	AG	GG	GG	AG	AG	AG	AG	AG	AG	GG	AG	AG	AA	AG	AG	GG	AG	AG	AA	GG	GG	GG	AA	AA	AA	GG	AG	GG	GG	GG	AG	GG	AA	AA	AG	AG	AA	AG	AG	AA
T	C	Informative	UNC1173855	1	96275736	--	--	CC	CC	--	--	CC	TC	TC	TC	TC	TC	CC	TC	--	TC	TT	TC	TC	CC	TC	TC	--	--	CC	--	TT	--	TT	--	TC	CC	CC	CC	TC	CC	--	TT	TC	TC	--	TC	TC	--
C	T	Informative	UNC1253290	1	102194388	TC	CC	TC	TT	TC	TT	TT	TC	TC	TC	TC	TC	TC	TT	TC	TC	CC	TC	TC	TC	CC	TC	CC	TT	TT	TT	CC	CC	CC	TT	TC	TT	TT	TT	TC	TT	CC	CC	TC	TC	CC	TC	TC	CC
T	C	Informative	UNC1257137	1	102419183	TC	TT	TC	CC	TC	CC	CC	TC	TC	TC	TC	TC	TC	CC	TC	TC	TT	TC	TC	TC	TT	TC	TT	CC	CC	CC	TT	TT	TT	CC	TC	CC	CC	CC	TC	CC	TT	TT	TC	TC	TT	TC	TC	TT
C	T	Informative	UNC1257988	1	102487493	TC	CC	TC	TT	TC	TT	TT	TC	TC	TC	TC	TC	TC	TT	TC	TC	CC	TC	TC	TC	CC	TC	CC	TT	TT	TT	CC	CC	CC	TT	TC	TT	TT	TT	TC	TT	CC	CC	TC	TC	CC	TC	TC	CC
A	G	Informative	UNC1260464	1	102686297	AG	AA	AG	GG	AG	GG	GG	AG	AG	AG	AG	AG	AG	GG	AG	AG	AA	AG	AG	AG	AA	AG	AA	GG	GG	GG	AA	AA	AA	GG	AG	GG	GG	GG	AG	GG	AA	AA	AG	AG	AA	AG	AG	AA
G	A	Informative	UNC1265791	1	103167389	AG	GG	AG	AA	AG	AA	AA	AG	AG	AG	AG	AG	AG	AA	AG	AG	GG	AG	AG	AG	GG	AG	GG	AA	AA	AA	GG	GG	GG	AA	AG	AA	AA	AA	AG	AA	GG	GG	AG	AG	GG	AG	AG	GG
G	T	Informative	UNC1276993	1	103939565	TG	GG	TG	TT	TG	TT	TT	TG	TG	TG	TG	TG	TG	TT	TG	TG	GG	TG	TG	TG	GG	TG	GG	TT	TT	TT	GG	GG	GG	TT	TG	TT	TT	TT	TG	TT	GG	GG	TG	TG	GG	TG	TG	GG
G	A	Informative	UNCHS001827	1	104376770	AG	GG	AG	AA	AG	AA	AA	AG	AG	AG	AG	AG	AG	AA	AG	AG	GG	AG	AG	AG	GG	AG	GG	AA	AA	AA	GG	GG	GG	AA	AG	AA	AA	AA	AG	AA	GG	GG	AG	AG	GG	AG	AG	GG
G	A	Informative	UNC1294443	1	104951324	AG	GG	AG	AA	AG	AA	AA	AG	AG	AG	AG	AG	AG	AA	AG	AG	GG	AG	AG	AG	GG	AG	GG	AA	AA	AA	GG	GG	GG	AA	AG	AA	AA	AA	AG	AA	GG	GG	AG	AG	GG	AG	AG	GG
T	G	Informative	UNC1297520	1	105095860	TG	TT	TG	GG	TG	GG	GG	TG	TG	TG	TG	TG	TG	GG	TG	TG	TT	TG	TG	TG	TT	TG	TT	GG	GG	GG	TT	TT	TT	GG	TG	GG	GG	GG	TG	GG	TT	TT	TG	TG	TT	TG	TG	TT
A	G	Informative	UNC1309269	1	105674882	AG	AA	AG	GG	AG	GG	GG	AG	AG	AG	AG	AG	AG	GG	AG	AG	AA	AG	AG	AG	AA	AG	AA	GG	GG	GG	AA	AA	AA	GG	AG	GG	GG	GG	AG	GG	AA	AA	AG	AG	AA	AG	AG	AA
A	G	Informative	JAX00261573	1	106699554	AG	AA	AG	GG	AG	GG	GG	AG	AG	AG	AG	AG	AG	GG	AG	AG	AA	AG	AG	AG	AA	AG	AA	GG	GG	GG	AA	AA	AA	GG	AG	GG	GG	GG	AG	GG	AA	AA	AG	AG	--	AG	AG	AA
A	G	Informative	JAX00007592	1	106700094	AG	AA	AG	GG	AG	GG	GG	AG	AG	AG	AG	AG	AG	GG	AG	AG	AA	AG	AG	AG	AA	AG	AA	GG	GG	GG	AA	AA	AA	GG	AG	GG	GG	GG	AG	GG	AA	AA	AG	AG	AA	AG	AG	AA
C	T	Informative	UNCHS001849	1	106701838	TC	CC	TC	TT	TC	TT	TT	TC	TC	TC	TC	TC	TC	TT	TC	TC	CC	TC	TC	TC	CC	TC	CC	TT	TT	TT	CC	CC	CC	TT	TC	TT	TT	TT	TC	TT	CC	CC	TC	TC	CC	TC	TC	CC
A	G	Informative	UNCHS001851	1	106716616	AG	AA	AG	GG	AG	GG	GG	AG	AG	AG	AG	AG	AG	GG	AG	AG	AA	AG	AG	AG	AA	AG	AA	GG	GG	GG	AA	AA	AA	GG	AG	GG	GG	GG	AG	GG	AA	AA	AG	AG	AA	AG	AG	AA
G	T	Informative	UNCHS001852	1	106718871	TG	GG	TG	TT	TG	TT	TT	TG	TG	TG	TG	TG	TG	TT	TG	TG	GG	TG	TG	TG	GG	TG	GG	TT	TT	TT	GG	GG	GG	TT	TG	TT	TT	TT	TG	TT	GG	GG	TG	TG	GG	TG	TG	GG
T	C	Informative	UNC1321774	1	106723160	TC	TT	TC	CC	TC	CC	CC	TC	TC	TC	TC	TC	TC	CC	TC	TC	TT	TC	TC	TC	TT	TC	TT	CC	CC	CC	TT	TT	TT	CC	TC	CC	CC	CC	TC	CC	TT	TT	TC	TC	TT	TC	TC	TT
T	C	Informative	UNCHS001854	1	106819891	TC	TT	TC	CC	TC	CC	CC	TC	TC	TC	TC	TC	TC	CC	TC	TC	TT	TC	TC	TC	TT	TC	TT	CC	CC	CC	TT	TT	TT	CC	TC	CC	CC	CC	TC	CC	TT	TT	TC	TC	TT	TC	TC	TT
G	A	Informative	UNC1323321	1	106837479	AG	GG	AG	AA	AG	AA	AA	AG	AG	AG	AG	AG	AG	AA	AG	AG	GG	AG	AG	AG	GG	AG	GG	AA	AA	AA	GG	GG	GG	AA	AG	AA	AA	AA	AG	AA	GG	GG	AG	AG	GG	AG	AG	GG
T	C	Informative	UNC1327507	1	107157209	TC	TT	TC	CC	TC	CC	CC	TC	TC	TC	TC	TC	TC	CC	TC	TC	TT	TC	TC	TC	TT	TC	TT	CC	CC	CC	TT	TT	TT	CC	TC	CC	CC	CC	TC	CC	TT	TT	TC	TC	TT	TC	TC	TT
G	A	Informative	UNC1329671	1	107299748	AG	GG	AG	AA	AG	AA	AA	AG	AG	AG	AG	AG	AG	AA	AG	AG	GG	AG	AG	AG	GG	AG	GG	AA	AA	AA	GG	GG	GG	AA	AG	AA	AA	AA	AG	AA	GG	GG	AG	AG	GG	AG	AG	GG
G	A	Informative	UNCHS001861	1	107309485	AG	GG	AG	AA	AG	AA	AA	AG	AG	AG	AG	AG	AG	AA	AG	AG	GG	AG	AG	AG	GG	AG	GG	AA	AA	AA	GG	GG	GG	AA	AG	AA	AA	AA	AG	AA	GG	GG	AG	AG	GG	AG	AG	GG
A	C	Informative	UNCHS001864	1	107315820	AC	AA	AC	CC	AC	CC	CC	AC	AC	AC	AC	AC	AC	CC	AC	AC	AA	AC	AC	AC	AA	AC	AA	CC	CC	CC	AA	AA	AA	CC	AC	CC	CC	CC	AC	CC	AA	AA	AC	AC	AA	AC	AC	AA
A	G	Informative	JAX00007646	1	107399201	AG	AA	AG	GG	AG	GG	GG	AG	AG	AG	AG	AG	AG	GG	AG	AG	AA	AG	AG	AG	AA	AG	AA	GG	GG	GG	AA	AA	AA	GG	AG	GG	GG	GG	AG	GG	AA	AA	AG	AG	AA	AG	AG	AA
G	A	Informative	UNCHS001865	1	107412484	AG	GG	AG	AA	AG	AA	AA	AG	AG	AG	AG	AG	AG	AA	AG	AG	GG	AG	AG	AG	GG	AG	GG	AA	AA	AA	GG	GG	GG	AA	AG	AA	AA	AA	AG	AA	GG	GG	AG	AG	GG	AG	AG	GG
C	T	Informative	UNC1331384	1	107414374	TC	CC	TC	TT	TC	TT	TT	TC	TC	TC	TC	TC	TC	TT	TC	TC	CC	TC	TC	TC	CC	TC	CC	TT	TT	TT	CC	CC	CC	TT	TC	TT	TT	TT	TC	TT	CC	CC	TC	TC	CC	TC	TC	CC
C	T	Informative	UNCHS001867	1	107478492	TC	CC	TC	TT	TC	TT	TT	TC	TC	TC	TC	TC	TC	TT	TC	TC	CC	TC	TC	TC	CC	TC	CC	TT	TT	TT	CC	CC	CC	TT	TC	TT	TT	TT	TC	TT	CC	CC	TC	TC	CC	TC	TC	CC
A	C	Informative	UNCHS001868	1	107481082	AC	AA	AC	CC	AC	CC	CC	AC	AC	AC	AC	AC	AC	CC	AC	AC	AA	AC	AC	AC	AA	AC	AA	CC	CC	CC	AA	AA	AA	CC	AC	CC	CC	CC	AC	CC	AA	AA	AC	AC	AA	AC	AC	AA
A	G	Informative	UNCHS001870	1	107488773	AG	AA	AG	GG	AG	GG	GG	AG	AG	AG	AG	AG	AG	GG	AG	AG	AA	AG	AG	AG	AA	AG	AA	GG	GG	GG	AA	AA	AA	GG	AG	GG	GG	GG	AG	GG	AA	AA	AG	AG	AA	AG	AG	AA
T	G	Informative	UNCHS001871	1	107515994	TG	TT	TG	GG	TG	GG	GG	TG	TG	TG	TG	TG	TG	GG	TG	TG	TT	TG	TG	TG	TT	TG	TT	GG	GG	GG	TT	TT	TT	GG	TG	GG	GG	GG	TG	GG	TT	TT	TG	TG	TT	TG	TG	TT
G	A	Informative	UNCHS001872	1	107518723	AG	GG	AG	AA	AG	AA	AA	AG	AG	AG	AG	AG	AG	AA	AG	AG	GG	AG	AG	AG	GG	AG	GG	AA	AA	AA	GG	GG	GG	AA	AG	AA	AA	AA	AG	AA	GG	GG	AG	AG	GG	AG	AG	GG
C	T	Informative	UNCHS001874	1	107526881	TC	CC	TC	TT	TC	TT	TT	TC	TC	TC	TC	TC	TC	TT	TC	TC	CC	TC	TC	TC	CC	TC	CC	TT	TT	TT	CC	CC	CC	TT	TC	TT	TT	TT	TC	TT	CC	CC	TC	TC	CC	TC	TC	CC
G	A	Informative	UNC1332548	1	107547270	AG	GG	AG	AA	AG	AA	AA	AG	AG	AG	AG	AG	AG	AA	AG	--	GG	AG	AG	AG	GG	AG	GG	AA	AA	AA	GG	GG	GG	AA	AG	AA	AA	AA	AG	AA	GG	GG	AG	AG	GG	AG	AG	GG
A	G	Informative	UNCHS001875	1	107583223	AG	AA	AG	GG	AG	GG	GG	AG	AG	AG	AG	AG	AG	GG	AG	AG	AA	AG	AG	AG	AA	AG	AA	GG	GG	GG	AA	AA	AA	GG	AG	GG	GG	GG	AG	GG	AA	AA	AG	AG	AA	AG	AG	AA
G	A	Informative	UNCHS001876	1	107591281	AG	GG	AG	AA	AG	AA	AA	AG	AG	AG	AG	AG	AG	AA	AG	AG	GG	AG	AG	AG	GG	AG	GG	AA	AA	AA	GG	GG	GG	AA	AG	AA	AA	AA	AG	AA	GG	GG	AG	AG	GG	AG	AG	GG
G	A	Informative	UNCHS001877	1	107609038	AG	GG	AG	AA	AG	AA	AA	AG	AG	AG	AG	AG	AG	AA	AG	AG	GG	AG	AG	AG	GG	AG	GG	AA	AA	AA	GG	GG	GG	AA	AG	AA	AA	AA	AG	AA	GG	GG	AG	AG	GG	AG	AG	GG
C	T	Informative	UNC1333161	1	107616207	TC	CC	TC	TT	TC	TT	TT	TC	TC	TC	TC	TC	TC	TT	TC	TC	CC	TC	TC	TC	CC	TC	CC	TT	TT	TT	CC	CC	CC	TT	TC	TT	TT	TT	TC	TT	CC	CC	TC	TC	CC	TC	TC	CC
A	G	Informative	UNCHS001889	1	107859232	AG	AA	AG	GG	AG	GG	GG	AG	AG	AG	AG	AG	AG	GG	AG	AG	AA	AG	AG	AG	AA	AG	AA	GG	GG	GG	AA	AA	AA	GG	AG	GG	GG	GG	AG	GG	AA	AA	AG	AG	AA	AG	AG	AA
T	C	Informative	UNCHS001890	1	107861552	TC	TT	TC	CC	TC	CC	CC	TC	TC	TC	TC	TC	TC	CC	TC	TC	TT	TC	TC	TC	TT	TC	TT	CC	CC	CC	TT	TT	TT	CC	TC	CC	CC	CC	TC	CC	TT	TT	TC	TC	TT	TC	TC	TT
G	A	Informative	UNC1336924	1	107886138	AG	GG	AG	AA	AG	AA	AA	AG	AG	AG	AG	AG	AG	AA	AG	AG	GG	AG	AG	AG	GG	AG	GG	AA	AA	AA	GG	GG	GG	AA	AG	AA	AA	AA	AG	AA	GG	GG	AG	AG	GG	AG	AG	GG
C	T	Informative	UNC1339209	1	108085932	TC	CC	TC	TT	TC	TT	TT	TC	TC	TC	TC	TC	TC	TT	TC	TC	CC	TC	TC	TC	CC	TC	CC	TT	TT	TT	CC	CC	CC	TT	TC	TT	TT	TT	TC	TT	CC	CC	TC	TC	CC	TC	TC	CC
T	C	Informative	UNCHS001895	1	108155787	TC	TT	TC	CC	TC	CC	CC	TC	TC	TC	TC	TC	TC	CC	TC	TC	TT	TC	TC	TC	TT	TC	TT	CC	CC	CC	TT	TT	TT	CC	TC	CC	CC	CC	TC	CC	TT	TT	TC	TC	TT	TC	TC	TT
A	G	Informative	UNCHS001906	1	108297765	AG	AA	AG	GG	AG	GG	GG	AG	AG	AG	AG	AG	AG	GG	AG	AG	AA	AG	AG	AG	AA	AG	AA	GG	GG	GG	AA	AA	AA	GG	AG	GG	GG	GG	AG	GG	AA	AA	AG	AG	AA	AG	AG	AA
G	A	Informative	UNCHS001910	1	108350327	AG	GG	AG	AA	AG	AA	AA	AG	AG	AG	AG	AG	AG	AA	AG	AG	GG	AG	AG	AG	GG	AG	GG	AA	AA	AA	GG	GG	GG	AA	AG	AA	AA	AA	AG	AA	GG	GG	AG	AG	GG	AG	AG	GG
C	T	Informative	UNC1342769	1	108442528	TC	CC	TC	TT	TC	TT	TT	TC	TC	TC	TC	TC	TC	TT	TC	TC	CC	TC	TC	TC	CC	TC	CC	TT	TT	TT	CC	CC	CC	TT	TC	TT	TT	TT	TC	TT	CC	CC	TC	TC	CC	TC	TC	CC
T	C	Informative	UNCHS001915	1	108625593	TC	TT	TC	CC	TC	CC	CC	TC	TC	TC	TC	TC	TC	CC	TC	TC	TT	TC	TC	TC	TT	TC	TT	CC	CC	CC	TT	TT	TT	CC	TC	CC	CC	CC	TC	CC	TT	TT	TC	TC	TT	TC	TC	TT
T	C	Informative	UNC1345210	1	108626097	TC	TT	TC	CC	TC	CC	CC	TC	TC	TC	TC	TC	TC	CC	TC	TC	TT	TC	TC	TC	TT	TC	TT	CC	CC	CC	TT	TT	TT	CC	TC	CC	CC	CC	TC	CC	TT	TT	TC	TC	TT	TC	TC	TT
T	G	Informative	UNCHS001917	1	108636452	TG	TT	TG	GG	TG	GG	GG	TG	TG	TG	TG	TG	TG	GG	TG	TG	TT	TG	TG	TG	TT	TG	TT	GG	GG	GG	TT	TT	TT	GG	TG	GG	GG	GG	TG	GG	TT	TT	TG	TG	TT	TG	TG	TT
T	C	Informative	UNCHS001918	1	108639117	TC	TT	TC	CC	TC	CC	CC	TC	TC	TC	TC	TC	TC	CC	TC	TC	TT	TC	TC	TC	TT	TC	TT	CC	CC	CC	TT	TT	TT	CC	TC	CC	CC	CC	TC	CC	TT	TT	TC	TC	TT	TC	TC	TT
G	A	Informative	UNCHS001919	1	108648159	AG	GG	AG	AA	AG	--	AA	AG	AG	AG	AG	AG	AG	AA	AG	AG	GG	AG	AG	AG	GG	AG	GG	--	--	AA	GG	GG	GG	--	AG	--	--	AA	AG	AA	GG	GG	AG	AG	GG	AG	AG	GG
G	A	Informative	UNCHS001922	1	108857408	AG	GG	AG	AA	AG	AA	AA	AG	AG	AG	AG	AG	AG	AA	AG	AG	GG	AG	AG	AG	GG	AG	GG	AA	AA	AA	GG	GG	GG	AA	AG	AA	AA	AA	AG	AA	GG	GG	AG	AG	GG	AG	AG	GG
G	A	Informative	UNC1350911	1	109184260	AG	GG	AG	AA	AG	AA	AA	AG	AG	AG	AG	AG	AG	AA	AG	AG	GG	AG	AG	AG	GG	AG	GG	AA	AA	AA	GG	GG	GG	AA	AG	AA	AA	AA	AG	AA	GG	GG	AG	AG	GG	AG	AG	GG
A	C	Informative	UNCHS001925	1	109299212	AC	AA	AC	CC	AC	CC	CC	AC	AC	AC	AC	AC	AC	CC	AC	AC	AA	AC	AC	AC	AA	AC	AA	CC	CC	CC	AA	AA	AA	CC	AC	CC	CC	CC	AC	CC	AA	AA	AC	AC	AA	AC	AC	AA
G	A	Informative	UNC1352340	1	109317437	AG	GG	AG	AA	AG	AA	AA	AG	AG	AG	AG	AG	AG	AA	AG	AG	GG	AG	AG	AG	GG	AG	GG	AA	AA	AA	GG	GG	GG	AA	AG	AA	AA	AA	AG	AA	GG	GG	AG	AG	GG	AG	AG	GG
C	T	Informative	UNC1353725	1	109388938	TC	CC	TC	TT	TC	TT	TT	TC	TC	TC	TC	TC	TC	TT	TC	TC	CC	TC	TC	TC	CC	TC	CC	TT	TT	TT	CC	CC	CC	TT	TC	TT	TT	TT	TC	TT	CC	CC	TC	TC	CC	TC	TC	CC
T	C	Informative	UNC1365888	1	110260942	TC	TT	TC	CC	TC	CC	CC	TC	TC	TC	TC	TC	TC	CC	TC	TC	TT	TC	TC	TC	TT	TC	TT	CC	CC	CC	TT	TT	TT	CC	TC	CC	CC	CC	TC	CC	TT	TT	TC	TC	TT	TC	TC	TT
G	A	Informative	UNCHS001939	1	110275405	AG	GG	AG	AA	AG	AA	AA	AG	AG	AG	AG	AG	AG	AA	AG	AG	GG	AG	AG	AG	GG	AG	GG	AA	AA	AA	GG	GG	GG	AA	AG	AA	AA	AA	AG	AA	GG	GG	AG	AG	GG	AG	AG	GG
G	A	Informative	UNC1368298	1	110406781	AG	GG	AG	AA	AG	AA	AA	AG	AG	AG	AG	AG	AG	AA	AG	GG	GG	AG	AG	AG	GG	AG	GG	AA	AA	AA	GG	GG	GG	AA	AG	AA	AA	AA	AG	AA	GG	GG	AG	AG	GG	AG	AG	GG
A	C	Informative	UNC1368671	1	110431823	AC	AA	AC	CC	AC	CC	CC	AC	AC	AC	AC	AC	AC	CC	AC	AA	AA	AC	AC	AC	AA	AC	AA	CC	CC	CC	AA	AA	AA	CC	AC	CC	CC	CC	AC	CC	AA	AA	AC	AC	AA	AC	AC	AA
A	C	Informative	UNC1375431	1	110867835	AC	AA	AC	CC	AC	CC	CC	AC	AC	AC	AC	AC	AC	CC	AC	AA	AA	AC	AC	AC	AA	AC	AA	CC	CC	CC	AA	AA	AA	CC	AC	CC	CC	CC	AC	CC	AA	AA	AC	AC	AA	AC	AC	AA
C	T	Informative	UNC1379443	1	111124679	TC	CC	TC	TT	TC	TT	TT	TC	TC	TC	TC	TC	TC	TT	TC	CC	CC	TC	TC	TC	CC	TC	CC	TT	TT	TT	CC	CC	CC	TT	TC	TT	TT	TT	TC	TT	CC	CC	TC	TC	CC	TC	TC	CC
T	C	Informative	UNC1381625	1	111295765	TC	TT	TC	CC	TC	CC	CC	TC	TC	TC	TC	TC	TC	CC	TC	TT	TT	TC	TC	TC	TT	TC	TT	CC	CC	CC	TT	TT	TT	CC	TC	CC	CC	CC	TC	CC	TT	TT	TC	TC	TT	TC	TC	TT
C	T	Informative	UNCHS001954	1	111437308	TC	CC	TC	TT	TC	TT	TT	TC	TC	TC	TC	TC	TC	TT	TC	CC	CC	TC	TC	TC	CC	TC	CC	TT	TT	TT	CC	CC	CC	TT	TC	TT	TT	TT	TC	TT	CC	CC	TC	TC	CC	TC	TC	CC
C	T	Informative	UNC1387881	1	111754160	--	CC	--	TC	--	TC	TC	--	--	--	--	--	--	TC	--	CC	CC	--	--	--	CC	--	CC	TC	TC	TC	CC	CC	CC	TC	--	TC	TC	TC	--	TC	CC	CC	--	--	CC	--	--	CC
G	T	Informative	JAX00262523	1	111840607	TG	GG	TG	TT	TG	TT	TT	TG	TG	TG	TG	TG	TG	TT	TG	GG	GG	TG	TG	TG	GG	TG	GG	TT	TT	TT	GG	GG	GG	TT	TG	TT	TT	TT	TG	TT	GG	GG	TG	TG	GG	TG	TG	GG
A	G	Informative	UNCHS001955	1	111865026	AG	AA	AG	GG	AG	GG	GG	AG	AG	AG	AG	AG	AG	GG	AG	AA	AA	AG	AG	AG	AA	AG	AA	GG	GG	GG	AA	AA	AA	GG	AG	GG	GG	GG	AG	GG	AA	AA	AG	AG	AA	AG	AG	AA
A	G	Informative	UNCHS001487	1	111939787	AG	AA	AG	GG	AG	GG	GG	AG	AG	AG	AG	AG	AG	GG	AG	AA	AA	AG	AG	AG	AA	AG	AA	GG	GG	GG	AA	AA	AA	GG	AG	GG	GG	GG	AG	GG	AA	AA	AG	AG	AA	AG	AG	AA
A	G	Informative	UNCHS001959	1	111967263	AG	AA	AG	GG	AG	GG	GG	AG	AG	AG	AG	AG	AG	GG	AG	AA	AA	AG	AG	AG	AA	AG	AA	GG	GG	GG	AA	AA	AA	GG	AG	GG	GG	GG	AG	GG	AA	AA	AG	AG	AA	AG	AG	AA
G	A	Informative	UNCHS001960	1	111969403	AG	GG	AG	AA	AG	AA	AA	AG	AG	AG	AG	AG	AG	AA	AG	GG	GG	AG	AG	AG	GG	AG	GG	AA	AA	AA	GG	GG	GG	AA	AG	AA	AA	AA	AG	AA	GG	GG	AG	AG	GG	AG	AG	GG
T	C	Informative	UNC1391068	1	111976063	TC	TT	TC	CC	TC	CC	CC	TC	TC	TC	TC	TC	TC	CC	TC	TT	TT	TC	TC	TC	TT	TC	TT	CC	CC	CC	TT	TT	TT	CC	TC	CC	CC	CC	TC	CC	TT	TT	TC	TC	TT	TC	TC	TT
C	T	Informative	UNCHS001961	1	112103312	TC	CC	TC	TT	TC	TT	TT	TC	TC	TC	TC	TC	TC	TT	TC	CC	CC	TC	TC	TC	CC	TC	CC	TT	TT	TT	CC	CC	CC	TT	TC	TT	TT	TT	TC	TT	CC	CC	TC	TC	CC	TC	TC	CC
T	G	Informative	UNCHS001962	1	112105599	TG	TT	TG	GG	TG	GG	GG	TG	TG	TG	TG	TG	TG	GG	TG	TT	TT	TG	TG	TG	TT	TG	TT	GG	GG	GG	TT	TT	TT	GG	TG	GG	GG	GG	TG	GG	TT	TT	TG	TG	TT	TG	TG	TT
C	T	Informative	UNCHS001963	1	112109406	TC	CC	TC	TT	TC	TT	TT	TC	TC	TC	TC	TC	TC	TT	TC	CC	CC	TC	TC	TC	CC	TC	CC	TT	TT	TT	CC	CC	CC	TT	TC	TT	TT	TT	TC	TT	CC	CC	TC	TC	CC	TC	TC	CC
C	A	Informative	UNC1392467	1	112109997	AC	CC	AC	AA	AC	AA	AA	AC	AC	AC	AC	AC	AC	AA	AC	CC	CC	AC	AC	AC	CC	AC	CC	AA	AA	AA	CC	CC	CC	AA	AC	AA	AA	AA	AC	AA	CC	CC	AC	AC	CC	AC	AC	CC
A	G	Informative	UNCHS001964	1	112111568	AG	AA	AG	GG	AG	GG	GG	AG	AG	AG	AG	AG	AG	GG	AG	AA	AA	AG	AG	AG	AA	AG	AA	GG	GG	GG	AA	AA	AA	GG	AG	GG	GG	GG	AG	GG	AA	AA	AG	AG	AA	AG	AG	AA
G	A	Informative	UNC1393775	1	112235245	AG	GG	AG	AA	AG	AA	AA	AG	AG	AG	AG	AG	AG	AA	AG	GG	GG	AG	AG	AG	GG	AG	GG	AA	AA	AA	GG	GG	GG	AA	AG	AA	AA	AA	AG	AA	GG	GG	AG	AG	GG	AG	AG	GG
T	G	Informative	UNCHS001965	1	112292441	TG	TT	TG	GG	TG	GG	GG	TG	TG	TG	TG	TG	TG	GG	TG	TT	TT	TG	TG	TG	TT	TG	TT	GG	GG	GG	TT	TT	TT	GG	TG	GG	GG	GG	TG	GG	TT	TT	TG	TG	TT	TG	TG	TT
C	T	Informative	UNCHS001966	1	112296449	TC	CC	TC	TT	TC	TT	TT	TC	TC	TC	TC	TC	TC	TT	TC	CC	CC	TC	TC	TC	CC	TC	CC	TT	TT	TT	CC	CC	CC	TT	TC	TT	TT	TT	TC	TT	CC	CC	TC	TC	CC	TC	TC	CC
A	C	Informative	UNC1394609	1	112341603	AC	AA	AC	CC	AC	CC	CC	AC	AC	AC	AC	AC	AC	CC	AC	AA	AA	AC	AC	AC	AA	AC	AA	CC	CC	CC	AA	AA	AA	CC	AC	CC	CC	CC	AC	CC	AA	AA	AC	AC	AA	AC	AC	AA
A	G	Informative	UNCHS001967	1	112348098	AG	AA	AG	GG	AG	GG	GG	AG	AG	AG	AG	AG	AG	GG	AG	AA	AA	AG	AG	AG	AA	AG	AA	GG	GG	GG	AA	AA	AA	GG	AG	GG	GG	GG	AG	GG	AA	AA	AG	AG	AA	AG	AG	AA
G	T	Informative	UNCHS001968	1	112352293	TG	GG	TG	TT	TG	TT	TT	TG	TG	TG	TG	TG	TG	TT	TG	GG	GG	TG	TG	TG	GG	TG	GG	TT	TT	TT	GG	GG	GG	TT	TG	TT	TT	TT	TG	TT	GG	GG	TG	TG	GG	TG	TG	GG
T	C	Informative	JAX00008023	1	112448203	TC	TT	TC	CC	TC	CC	CC	TC	TC	TC	TC	TC	TC	CC	TC	TT	TT	TC	TC	TC	TT	TC	TT	CC	CC	CC	TT	TT	TT	CC	TC	CC	CC	CC	TC	CC	TT	TT	TC	TC	TT	TC	TC	TT
T	G	Informative	ICR4112	1	112642478	TG	TT	TG	GG	TG	GG	GG	TG	TG	TG	TG	TG	TG	GG	TG	TT	TT	TG	TG	TG	TT	TG	TT	GG	GG	GG	TT	TT	TT	GG	TG	GG	GG	GG	TG	GG	TT	TT	TG	TG	TT	TG	TG	TT
G	A	Informative	UNC1404693	1	113140231	AG	GG	AG	AA	AG	AA	AA	AG	AG	AG	AG	AG	AG	AA	AG	GG	GG	AG	AG	AG	GG	AG	GG	AA	AA	AA	GG	GG	GG	AA	AG	AA	AA	AA	AG	AA	GG	GG	AG	AG	GG	AG	AG	GG
C	A	Informative	UNCHS001971	1	113346852	AC	CC	AC	AA	AC	AA	AA	AC	AC	AC	AC	AC	AC	AA	AC	CC	CC	AC	AC	AC	CC	AC	CC	AA	AA	AA	CC	CC	CC	AA	AC	AA	AA	AA	AC	AA	CC	CC	AC	AC	CC	AC	AC	CC
G	T	Informative	UNCHS001972	1	113349008	TG	GG	TG	TT	TG	TT	TT	TG	TG	TG	TG	TG	TG	TT	TG	GG	GG	TG	TG	TG	GG	TG	GG	TT	TT	TT	GG	GG	GG	TT	TG	TT	TT	TT	TG	TT	GG	GG	TG	TG	GG	TG	TG	GG
G	A	Informative	UNC1407130	1	113354497	AG	GG	AG	AA	AG	AA	AA	AG	AG	AG	AG	AG	AG	AA	AG	GG	GG	AG	AG	AG	GG	AG	GG	AA	AA	AA	GG	GG	GG	AA	AG	AA	AA	AA	AG	AA	GG	GG	AG	AG	GG	AG	AG	GG
A	G	Informative	JAX00262771	1	113394778	AG	AA	AG	GG	AG	GG	GG	AG	AG	AG	AG	AG	AG	GG	AG	AA	AA	AG	AG	AG	AA	AG	AA	GG	GG	GG	AA	AA	AA	GG	AG	GG	GG	GG	AG	GG	AA	AA	AG	AG	AA	AG	AG	AA
G	T	Informative	ICR121	1	113560641	TG	GG	TG	TT	TG	TT	TT	TG	TG	TG	TG	TG	TG	TT	TG	GG	GG	TG	TG	TG	GG	TG	GG	TT	TT	TT	GG	GG	GG	TT	TG	TT	--	TT	TG	TT	GG	GG	TG	TG	GG	TG	TG	GG
G	T	Informative	JAX00262793	1	113593699	TG	GG	TG	TT	TG	TT	TT	TG	TG	TG	TG	TG	TG	TT	TG	GG	GG	TG	TG	TG	GG	TG	GG	TT	TT	TT	GG	GG	GG	TT	TG	TT	TT	TT	TG	TT	GG	GG	TG	TG	GG	TG	TG	GG
A	G	Informative	UNCHS001973	1	113631338	AG	AA	AG	GG	AG	GG	GG	AG	AG	AG	AG	AG	AG	GG	AG	AA	AA	AG	AG	AG	AA	AG	AA	GG	GG	GG	AA	AA	AA	GG	AG	GG	GG	GG	AG	GG	AA	AA	AG	AG	AA	AG	AG	AA
T	C	Informative	UNCHS001974	1	113634895	TC	TT	TC	CC	TC	CC	CC	TC	TC	TC	TC	TC	TC	CC	TC	TT	TT	TC	TC	TC	TT	TC	TT	CC	CC	CC	TT	TT	TT	CC	TC	CC	CC	CC	TC	CC	TT	TT	TC	TC	TT	TC	TC	TT
A	G	Informative	UNC1414382	1	113756792	AG	AA	AG	GG	AG	GG	GG	AG	AG	AG	AG	AG	AG	GG	AG	AA	AA	AG	AG	AG	AA	AG	AA	GG	GG	GG	AA	AA	AA	GG	AG	GG	GG	GG	AG	GG	AA	AA	AG	AG	AA	AG	AG	AA
C	A	Informative	UNC1416733	1	113891309	AC	CC	AC	AA	AC	AA	AA	AC	AC	AC	AC	AC	AC	AA	AC	CC	CC	AC	AC	AC	CC	AC	CC	AA	AA	AA	CC	CC	CC	AA	AC	AA	AA	AA	AC	AA	CC	CC	AC	AC	CC	AC	AC	CC
G	A	Informative	UNC1418679	1	114002395	AG	GG	AG	AA	AG	AA	AA	AG	AG	AG	AG	AG	AG	AA	AG	GG	GG	AG	AG	AG	GG	AG	GG	AA	AA	AA	GG	GG	GG	AA	AG	AA	AA	AA	AG	AA	GG	GG	AG	AG	GG	AG	AG	GG
G	A	Informative	ICR4126	1	114118501	AG	GG	AG	AA	AG	AA	AA	AG	AG	AG	AG	AG	AG	AA	AG	GG	GG	AG	AG	AG	GG	AG	GG	AA	AA	AA	GG	GG	GG	AA	AG	AA	AA	AA	AG	AA	GG	GG	AG	AG	GG	AG	AG	GG
A	C	Informative	UNC1421139	1	114145913	AC	AA	AC	CC	AC	CC	CC	AC	AC	AC	AC	AC	AC	CC	AC	AA	AA	AC	AC	AC	AA	AC	AA	CC	CC	CC	AA	AA	AA	CC	AC	CC	CC	CC	AC	CC	AA	AA	AC	AC	AA	AC	AC	AA
G	A	Informative	ICR127	1	114188916	AG	GG	AG	AA	AG	AA	AA	AG	AG	AG	AG	AG	AG	AA	AG	GG	GG	AG	AG	AG	GG	AG	GG	AA	AA	AA	GG	GG	GG	AA	AG	AA	AA	AA	AG	AA	GG	GG	AG	AG	GG	AG	AG	GG
A	G	Informative	JAX00262932	1	114329895	AG	AA	AG	GG	AG	GG	GG	AG	AG	AG	AG	AG	AG	GG	AG	AA	AA	AG	AG	AG	AA	AG	AA	GG	GG	GG	AA	AA	AA	GG	AG	GG	GG	GG	AG	GG	AA	AA	AG	AG	AA	AG	AG	AA
G	A	Informative	UNC1425647	1	114382966	AG	GG	AG	AA	AG	AA	AA	AG	AG	AG	AG	AG	AG	AA	AG	GG	GG	AG	AG	AG	GG	AG	GG	AA	AA	AA	GG	GG	GG	AA	AG	AA	AA	AA	AG	AA	GG	GG	AG	AG	GG	AG	AG	GG
C	T	Informative	ICR130	1	114545593	TC	CC	TC	TT	TC	TT	TT	TC	TC	TC	TC	TC	TC	TT	TC	CC	CC	TC	TC	TC	CC	CC	CC	TT	TT	TT	CC	CC	CC	TT	TC	TT	TT	TT	TC	TT	CC	CC	TC	TC	CC	TC	TC	CC
T	C	Informative	UNC1444262	1	115409710	TC	TT	TC	CC	TC	CC	CC	TC	TC	TC	TC	TC	TC	CC	TC	TT	TT	TC	TC	TC	TT	TT	TT	CC	CC	CC	TT	TT	TT	CC	TC	CC	CC	CC	TC	CC	TT	TT	TC	TC	TT	TC	TC	TT
G	A	Informative	UNCHS001992	1	115671249	AG	GG	AG	AA	AG	AA	AA	AG	AG	AG	AG	AG	AG	AA	AG	GG	GG	AG	AG	AG	GG	GG	GG	AA	AA	AA	GG	GG	GG	AA	AG	AA	AA	AA	AG	AA	GG	GG	AG	AG	GG	AG	AG	GG
G	A	Informative	UNCHS001993	1	115671889	AG	GG	AG	AA	AG	AA	AA	AG	AG	AG	AG	AG	AG	AA	AG	GG	GG	AG	AG	AG	GG	GG	GG	AA	AA	AA	GG	GG	GG	AA	AG	AA	AA	AA	AG	AA	GG	GG	AG	AG	GG	AG	AG	GG
T	C	Informative	UNCHS001994	1	115680070	TC	TT	TC	CC	TC	CC	CC	TC	TC	TC	TC	TC	TC	CC	TC	TT	TT	TC	TC	TC	TT	TT	TT	CC	CC	CC	TT	TT	TT	CC	TC	CC	CC	CC	TC	CC	TT	TT	TC	TC	TT	TC	TC	TT
C	T	Informative	JAX00008269	1	115730660	TC	CC	TC	TT	TC	TT	TT	TC	TC	TC	TC	TC	TC	TT	TC	CC	CC	TC	TC	TC	CC	CC	CC	TT	TT	TT	CC	CC	CC	TT	TC	TT	TT	TT	TC	TT	CC	CC	TC	TC	CC	TC	TC	CC
C	T	Informative	JAX00263223	1	115831345	TC	CC	TC	TT	TC	TT	TT	TC	TC	TC	TC	TC	TC	TT	TC	CC	CC	TC	TC	TC	CC	CC	CC	TT	TT	TT	CC	CC	CC	TT	TC	TT	TT	TT	TC	TT	CC	CC	TC	TC	CC	TC	TC	CC
G	T	Informative	ICR4142	1	115896509	TG	GG	TG	TT	TG	TT	TT	TG	TG	TG	TG	TG	TG	TT	TG	GG	GG	TG	TG	TG	GG	GG	GG	TT	TT	TT	GG	GG	GG	TT	TG	TT	TT	TT	TG	TT	GG	GG	TG	TG	GG	TG	TG	GG
G	A	Informative	UNC1463677	1	116637325	AG	GG	AG	AA	AG	AA	AA	AG	AG	AG	AG	AG	AG	AA	AG	GG	GG	AG	AG	AG	GG	GG	GG	AA	AA	AA	GG	GG	GG	AA	AG	AA	AA	AA	AG	AA	GG	GG	AG	AG	GG	AG	AG	GG
A	C	Informative	ICR150	1	116644345	AC	AA	AC	CC	AC	CC	CC	AC	AC	AC	AC	AC	AC	CC	AC	AA	AA	AC	AC	AC	AA	AA	AA	CC	CC	CC	AA	AA	AA	CC	AC	CC	CC	CC	AC	CC	AA	AA	AC	AC	AA	AC	AC	AA
C	T	Informative	ICR4150	1	116647583	TC	CC	TC	TT	TC	TT	TT	TC	TC	TC	TC	TC	TC	TT	TC	CC	CC	TC	TC	TC	CC	CC	CC	TT	TT	TT	CC	CC	CC	TT	TC	TT	TT	TT	TC	TT	CC	CC	TC	TC	CC	TC	TC	CC
T	C	Informative	JAX00008351	1	116806036	TC	TT	TC	CC	TC	CC	CC	TC	TC	TC	TC	TC	TC	CC	TC	TT	TT	TC	TC	TC	TT	TT	TT	CC	CC	CC	TT	TT	TT	CC	TC	CC	CC	CC	TC	CC	TT	TT	TC	TC	TT	TC	TC	TT
C	T	Informative	UNCHS002005	1	116858800	TC	CC	TC	TT	TC	TT	TT	TC	TC	TC	TC	TC	TC	TT	TC	CC	CC	TC	TC	TC	CC	CC	CC	TT	TT	TT	CC	CC	CC	TT	TC	TT	TT	TT	TC	TT	CC	CC	TC	TC	CC	TC	TC	CC
T	C	Informative	UNCHS002006	1	116861041	TC	TT	TC	CC	TC	CC	CC	TC	TC	TC	TC	TC	TC	CC	TC	TT	TT	TC	TC	TC	TT	TT	TT	CC	CC	CC	TT	TT	TT	CC	TC	CC	CC	CC	TC	CC	TT	TT	TC	TC	TT	TC	TC	TT
G	A	Informative	ICR4153	1	116917129	AG	GG	AG	AA	AG	AA	AA	AG	AG	AG	AG	AG	AG	AA	AG	GG	GG	AG	AG	AG	GG	GG	GG	AA	AA	AA	GG	GG	GG	AA	AG	AA	AA	AA	AG	AA	GG	GG	AG	AG	GG	AG	AG	GG
G	A	Informative	ICR4154	1	117008413	AG	GG	AG	AA	AG	AA	AA	AG	AG	AG	AG	AG	AG	AA	AG	GG	GG	AG	AG	AG	GG	GG	GG	AA	AA	AA	GG	GG	GG	AA	AG	AA	AA	--	AG	AA	GG	GG	AG	AG	GG	AG	AG	GG
A	G	Informative	UNC1469655	1	117031468	AG	AA	AG	GG	AG	GG	GG	AG	AG	AG	AG	AG	AG	GG	AG	AA	AA	AG	AG	AG	AA	AA	AA	GG	GG	GG	AA	AA	AA	GG	AG	GG	GG	GG	AG	GG	AA	AA	AG	AG	AA	AG	AG	AA
A	G	Informative	UNCHS002011	1	117182067	AG	AA	AG	GG	AG	GG	GG	AG	AG	AG	AG	AG	AG	GG	AG	AA	AA	AG	AG	AG	AA	AA	AA	GG	GG	GG	AA	AA	AA	GG	AG	GG	GG	GG	AG	GG	AA	AA	AG	AG	AA	AG	AG	AA
A	G	Informative	JAX00263458	1	117182101	AG	AA	AG	GG	AG	GG	GG	AG	AG	AG	AG	AG	AG	GG	AG	AA	AA	AG	AG	AG	AA	AA	AA	GG	GG	GG	AA	AA	AA	GG	AG	GG	GG	GG	AG	GG	AA	AA	AG	AG	AA	AG	AG	AA
A	G	Informative	UNC1481218	1	117747139	AG	AA	AG	GG	AG	GG	GG	AG	AG	AG	AG	AG	AG	GG	AG	AA	AA	AG	AG	AG	AA	AA	AA	GG	GG	GG	AA	AA	AA	GG	AG	GG	GG	GG	AG	GG	AA	AA	AG	AG	AA	AG	AG	AA
T	C	Informative	JAX00263558	1	117790569	TC	TT	TC	CC	TC	--	--	TC	TC	--	TC	TC	TC	--	TC	TT	TT	TC	TC	TC	TT	TT	TT	CC	CC	CC	TT	TT	TT	CC	TC	CC	CC	CC	--	CC	TT	TT	TC	TC	TT	TC	TC	TT
T	C	Informative	JAX00263558r	1	117790569	--	TT	TC	CC	--	--	CC	TC	TC	--	TC	TC	TC	CC	TC	TT	TT	TC	TC	TC	TT	TT	TT	CC	CC	CC	TT	TT	TT	CC	TC	CC	CC	CC	TC	CC	TT	TT	TC	TC	TT	TC	TC	TT
C	A	Informative	UNCHS002025	1	117934143	CC	CC	CC	AC	CC	AC	CC	CC	CC	CC	CC	CC	CC	AC	CC	CC	CC	CC	CC	CC	CC	CC	CC	CC	AC	AC	CC	CC	CC	AC	CC	AC	AC	AC	CC	AC	CC	CC	CC	AC	CC	CC	CC	CC
G	T	Informative	UNC1486466	1	118080187	TG	GG	TG	TT	TG	TT	TT	TG	TG	TG	TG	TG	TG	TT	TG	GG	GG	TG	TG	TG	GG	GG	GG	TT	TT	TT	GG	GG	GG	TT	TG	TT	TT	TT	TG	TT	GG	GG	TG	TG	GG	TG	TG	GG
C	T	Informative	UNCHS002030	1	118136931	TC	CC	TC	TT	TC	TT	TT	TC	TC	TC	TC	TC	TC	TT	TC	CC	CC	TC	TC	TC	CC	CC	CC	TT	TT	TT	CC	CC	CC	TT	TC	TT	TT	TT	TC	TT	CC	CC	TC	TC	CC	TC	TC	CC
A	G	Informative	UNC1488201	1	118185185	AG	AA	AG	GG	AG	GG	GG	AG	AG	AG	AG	AG	AG	GG	AG	AA	AA	AG	AG	AG	AA	AA	AA	GG	GG	GG	AA	AA	AA	GG	AG	GG	GG	GG	AG	GG	AA	AA	AG	AG	AA	AG	AG	AA
T	C	Informative	UNC1499687	1	118828580	TC	TT	TC	CC	TC	CC	CC	TC	TC	TC	TC	TC	TC	CC	TC	TT	TT	TC	TC	TC	TT	TT	TT	CC	CC	CC	TT	TT	TT	CC	TC	CC	CC	CC	TC	CC	TT	TT	TC	TC	TT	TC	TC	TT
G	A	Informative	UNCHS002033	1	118853095	AG	GG	AG	AA	AG	AA	AA	AG	AG	AG	AG	AG	AG	AA	AG	GG	GG	AG	AG	AG	GG	GG	GG	AA	AA	AA	GG	GG	GG	AA	AG	AA	AA	AA	AG	AA	GG	GG	AG	AG	GG	AG	AG	GG
C	A	Informative	UNCHS002034	1	118856389	AC	CC	AC	AA	AC	AA	AA	AC	AC	AC	AC	AC	AC	AA	AC	CC	CC	AC	AC	AC	CC	CC	CC	AA	AA	AA	CC	CC	CC	AA	AC	AA	AA	AA	AC	AA	CC	CC	AC	AC	CC	AC	AC	CC
C	A	Informative	UNCHS002035	1	118915358	AC	CC	AC	AA	AC	AA	AA	AC	AC	AC	AC	AC	AC	AA	AC	CC	CC	AC	AC	AC	CC	CC	CC	AA	AA	AA	CC	CC	CC	AA	AC	AA	AA	AA	AC	AA	CC	CC	AC	AC	CC	AC	AC	CC
G	A	Informative	UNCHS002038	1	118920608	AG	GG	AG	AA	AG	AA	AA	AG	AG	AG	AG	AG	AG	AA	AG	GG	GG	AG	AG	AG	GG	GG	GG	AA	AA	AA	GG	GG	GG	AA	AG	AA	AA	AA	AG	AA	GG	GG	AG	AG	GG	AG	AG	GG
C	T	Informative	UNCHS002039	1	118978968	TC	CC	TC	TT	TC	TT	TT	TC	TC	TC	TC	TC	TC	TT	TC	CC	CC	TC	TC	TC	CC	CC	CC	TT	TT	TT	CC	CC	CC	TT	TC	TT	TT	TT	TC	TT	CC	CC	TC	TC	CC	TC	TC	CC
C	A	Informative	UNC1502088	1	119014061	AC	CC	AC	AA	AC	AA	AA	AC	AC	AC	AC	AC	AC	AA	AC	CC	CC	AC	AC	AC	CC	CC	CC	AA	AA	AA	CC	CC	CC	AA	AC	AA	AA	AA	AC	AA	CC	CC	AC	AC	CC	AC	AC	CC
A	G	Informative	ICR4176	1	119201427	AG	AA	AG	GG	AG	GG	GG	AG	AG	AG	AG	AG	AG	GG	AG	AA	AA	AG	AG	AG	AA	AA	AA	GG	GG	GG	AA	AA	AA	GG	AG	GG	GG	GG	AG	GG	AA	AA	AG	AG	AA	AG	AG	AA
G	A	Informative	UNCHS002041	1	119260108	AG	GG	AG	AA	AG	AA	AA	AG	AG	AG	AG	AG	AG	AA	AG	GG	GG	AG	AG	AG	GG	GG	GG	AA	AA	AA	GG	GG	GG	AA	AG	AA	AA	AA	AG	AA	GG	GG	AG	AG	GG	AG	AG	GG
C	A	Informative	ICR177	1	119273510	AC	CC	AC	AA	AC	AA	AA	AC	AC	AC	AC	AC	AC	AA	AC	CC	CC	AC	AC	AC	CC	CC	CC	AA	AA	AA	CC	CC	CC	AA	AC	AA	AA	AA	AC	AA	CC	CC	AC	AC	CC	AC	AC	CC
C	T	Informative	ICR4177	1	119278988	TC	CC	TC	TT	TC	TT	TT	TC	TC	TC	TC	TC	TC	TT	TC	CC	CC	TC	TC	TC	CC	CC	CC	TT	TT	TT	CC	CC	CC	TT	TC	TT	TT	TT	TC	TT	CC	CC	TC	TC	CC	TC	TC	CC
T	C	Informative	UNC1510005	1	119546864	TC	TT	TC	CC	TC	CC	CC	TC	TC	TC	TC	TC	TC	CC	TC	TT	TT	TC	TC	TC	TT	TT	TT	CC	CC	CC	TT	TT	TT	CC	TC	CC	CC	CC	TC	CC	TT	TT	TC	TC	TT	TC	TC	TT
T	C	Informative	ICR179	1	119558114	TC	TT	TC	CC	TC	CC	CC	TC	TC	TC	TC	TC	TC	CC	TC	TT	TT	TC	TC	TC	TT	TT	TT	CC	CC	CC	TT	TT	TT	CC	TC	CC	CC	CC	TC	CC	TT	TT	TC	TC	TT	--	TC	TT
A	G	Informative	UNCHS002048	1	120197348	AG	AA	AG	GG	AG	GG	GG	AG	AG	AG	AG	AG	AG	GG	AG	AA	AA	AG	AG	AG	AA	AA	AA	GG	GG	GG	AA	AA	AA	GG	AG	GG	GG	GG	AG	GG	AA	AA	AG	AG	AA	AG	AG	AA
C	A	Informative	ICR4186	1	120232568	AC	CC	AC	AA	AC	AA	AA	AC	AC	AC	AC	AC	AC	AA	AC	CC	CC	AC	AC	AC	CC	CC	CC	AA	AA	AA	CC	CC	CC	AA	AC	AA	AA	AA	AC	AA	CC	CC	AC	AC	CC	AC	AC	CC
G	A	Informative	UNC1512461	1	120234583	AG	GG	AG	AA	AG	AA	AA	AG	AG	AG	AG	AG	AG	AA	AG	GG	GG	AG	AG	AG	GG	GG	GG	AA	AA	AA	GG	GG	GG	AA	AG	AA	AA	AA	AG	AA	GG	GG	AG	AG	GG	--	AG	GG
G	T	Informative	ICR187	1	120297037	TG	GG	TG	TT	TG	TT	TT	TG	TG	TG	TG	TG	TG	TT	TG	GG	GG	TG	TG	TG	GG	GG	GG	TT	TT	TT	GG	GG	GG	TT	TG	TT	TT	TT	TG	TT	GG	GG	TG	TG	GG	TG	TG	GG
T	G	Informative	UNC1513655	1	120350215	TG	TT	TG	GG	TG	GG	GG	TG	TG	TG	TG	TG	TG	GG	TG	TT	TT	TG	TG	TG	TT	TT	TT	GG	GG	GG	TT	TT	TT	GG	TG	GG	GG	GG	TG	GG	TT	TT	TG	TG	TT	TG	TG	TT
C	T	Informative	UNCHS002052	1	120392356	TC	CC	TC	TT	TC	TT	TT	TC	TC	TC	TC	TC	TC	TT	TC	CC	CC	TC	TC	TC	CC	CC	CC	TT	TT	TT	CC	CC	CC	TT	TC	TT	TT	TT	TC	TT	CC	CC	TC	TC	CC	TC	TC	CC
G	A	Informative	UNCHS002053	1	120393406	AG	GG	AG	AA	AG	AA	AA	AG	AG	AG	AG	AG	AG	AA	AG	GG	GG	AG	AG	AG	GG	GG	GG	AA	AA	AA	GG	GG	GG	AA	AG	AA	AA	AA	AG	AA	GG	GG	AG	AG	GG	AG	AG	GG
A	G	Informative	ICR4188	1	120405820	AG	AA	AG	GG	AG	GG	GG	AG	AG	AG	AG	AG	AG	GG	AG	AA	AA	AG	AG	AG	AA	AA	AA	GG	GG	GG	AA	AA	AA	GG	AG	GG	GG	GG	AG	GG	AA	AA	AG	AG	AA	AG	AG	AA
C	T	Informative	UNCHS002058	1	120455910	TC	CC	TC	TT	TC	TT	TT	TC	TC	TC	TC	TC	TC	TT	TC	CC	CC	TC	TC	TC	CC	CC	CC	TT	TT	TT	CC	CC	CC	TT	TC	TT	TT	TT	TC	TT	CC	CC	TC	TC	CC	TC	TC	CC
C	T	Informative	UNC1515066	1	120509049	TC	CC	TC	TT	TC	TT	TT	TC	TC	TC	TC	TC	TC	TT	TC	CC	CC	TC	TC	TC	CC	CC	CC	TT	TT	TT	CC	CC	CC	TT	TC	TT	TT	TT	TC	TT	CC	CC	TC	TC	CC	TC	TC	CC
T	C	Informative	UNCHS002061	1	120602307	TC	TT	TC	CC	TC	CC	CC	TC	TC	TC	TC	TC	TC	CC	TC	TT	TT	TC	TC	TC	TT	TT	TT	CC	CC	CC	TT	TT	TT	CC	TC	CC	CC	CC	TC	CC	TT	TT	TC	TC	TT	TC	TC	TT
G	A	Informative	JAX00264021	1	120749381	AG	GG	AG	AA	AG	AA	AA	AG	AG	AG	AG	AG	AG	AA	AG	GG	GG	AG	AG	AG	GG	GG	GG	AA	AA	AA	GG	GG	GG	AA	AG	AA	AA	AA	AG	AA	GG	GG	AA	AG	GG	AG	AG	GG
C	T	Informative	UNC1518702	1	120751258	TC	CC	TC	TT	TC	TT	TT	TC	TC	TC	TC	TC	TC	TT	TC	CC	CC	TC	TC	TC	CC	CC	CC	TT	TT	TT	CC	CC	CC	TT	TC	TT	TT	TT	TC	TT	CC	CC	TT	TC	CC	TC	TC	CC
G	A	Informative	UNCHS002068	1	120884650	AG	GG	AG	AA	AG	AA	AA	AG	AG	AG	AG	AG	AG	AA	AG	GG	GG	AG	AG	AG	GG	GG	GG	AA	AA	AA	GG	GG	GG	AA	AG	AA	AA	AA	AG	AA	GG	GG	AA	AG	GG	AG	AG	GG
C	T	Informative	UNC1521058	1	120937874	TC	CC	TC	TT	TC	TT	TT	TC	TC	TC	TC	TC	TC	TT	TC	CC	CC	TC	TC	TC	CC	CC	CC	TT	TT	TT	CC	CC	CC	TT	TC	TT	TT	TT	TC	TT	CC	CC	TT	TC	CC	TC	TC	CC
A	G	Informative	UNC1521453	1	120976720	AG	AA	AG	GG	AG	GG	GG	AG	AG	AG	AG	AG	AG	GG	AG	AA	AA	AG	AG	AG	AA	AA	AA	GG	GG	GG	AA	AA	AA	GG	AG	GG	GG	GG	AG	GG	AA	AA	GG	AG	AA	AG	AG	AA
A	G	Informative	JAX00008647	1	121017491	AG	AA	AG	GG	AG	GG	GG	AG	AG	AG	AG	AG	AG	GG	AG	AA	AA	AG	AG	AG	AA	AA	AA	GG	GG	GG	AA	AA	AA	GG	AG	GG	GG	GG	AG	GG	AA	AA	GG	AG	AA	AG	AG	AA
G	A	Informative	UNC1522291	1	121055407	AG	GG	AG	AA	AG	AA	AA	AG	AG	AG	AG	AG	AG	AA	AG	GG	GG	AG	AG	AG	GG	GG	GG	AA	AA	AA	GG	GG	GG	AA	AG	AA	AA	AA	AG	AA	GG	GG	AA	AG	GG	AG	AG	GG
G	A	Informative	UNCHS002076	1	121188018	AG	GG	AG	AA	AG	AA	AA	AG	AG	AG	AG	AG	AG	AA	AG	GG	GG	AG	AG	AG	GG	GG	GG	AA	AA	AA	GG	GG	GG	AA	AG	AA	AA	AA	AG	AA	GG	GG	AA	AG	GG	AG	AG	GG
G	A	Informative	UNC1524054	1	121224576	AG	GG	AG	AA	AG	AA	AA	AG	AG	AG	AG	AG	AG	AA	AG	GG	GG	AG	AG	AG	GG	GG	GG	AA	AA	AA	GG	GG	GG	AA	AG	AA	AA	AA	AG	AA	GG	GG	AA	AG	GG	AG	AG	GG
C	T	Informative	UNCHS002079	1	121435019	TC	CC	TC	TT	TC	TT	TT	TC	TC	TC	TC	TC	TC	TT	TC	CC	CC	TC	TC	TC	CC	CC	CC	TT	TT	TT	CC	CC	CC	TT	TC	TT	TT	TT	TC	TT	CC	CC	TT	TC	CC	TC	TC	CC
C	T	Informative	UNC1527204	1	121516358	TC	CC	TC	TT	TC	TT	TT	TC	TC	TC	TC	TC	TC	TT	TC	CC	CC	TC	TC	TC	CC	CC	CC	TT	TT	TT	CC	CC	CC	TT	TC	TT	TT	TT	TC	TT	CC	CC	TT	TC	CC	TC	TC	CC
C	T	Informative	UNCHS002084	1	121516358	TC	CC	TC	TT	TC	TT	TT	TC	TC	TC	TC	TC	TC	TT	TC	CC	CC	TC	TC	TC	CC	CC	CC	TT	TT	TT	CC	CC	CC	TT	TC	TT	TT	TT	TC	TT	CC	CC	TT	TC	CC	TC	TC	CC
C	T	Informative	UNCHS002086	1	121553207	TC	CC	TC	TT	TC	TT	TT	TC	TC	TC	TC	TC	TC	TT	TC	CC	CC	TC	TC	TC	CC	CC	CC	TT	TT	TT	CC	CC	CC	TT	TC	TT	TT	TT	TC	TT	CC	CC	TT	TC	CC	TC	TC	CC
A	G	Informative	UNC1527951	1	121666302	AG	AA	AG	GG	AG	GG	GG	AG	AG	AG	AG	AG	AG	GG	AG	AA	AA	AG	AG	AG	AA	AA	AA	GG	GG	GG	AA	AA	AA	GG	AG	GG	GG	GG	AG	GG	AA	AA	GG	AG	AA	AG	AG	AA
T	C	Informative	UNCHS002093	1	121766894	TC	TT	TC	CC	TC	CC	CC	TC	TC	TC	TC	TC	TC	CC	TC	TT	TT	TC	TC	TC	TT	TT	TT	CC	CC	CC	TT	TT	TT	CC	TC	CC	CC	CC	TC	CC	TT	TT	CC	TC	TT	TC	TC	TT
A	G	Informative	UNCHS002095	1	121784500	AG	AA	AG	GG	AG	GG	GG	AG	AG	AG	AG	AG	AG	GG	AG	AA	AA	AG	AG	AG	AA	AA	AA	GG	GG	GG	AA	AA	AA	GG	AG	GG	GG	GG	AG	GG	AA	AA	GG	AG	AA	AG	AG	AA
A	C	Informative	UNC1529295	1	121815038	AC	AA	AC	CC	AC	CC	CC	AC	AC	AC	AC	AC	AC	CC	AC	AA	AA	AC	AC	AC	AA	AA	AA	CC	CC	CC	AA	AA	AA	CC	AC	CC	CC	CC	AC	CC	AA	AA	CC	AC	AA	AC	AC	AA
G	A	Informative	UNC1529781	1	121872403	AG	GG	AG	AA	AG	AA	AA	AG	AG	AG	AG	AG	AG	AA	AG	GG	GG	AG	AG	AG	GG	GG	GG	AA	AA	AA	GG	GG	GG	AA	AG	AA	AA	AA	AG	AA	GG	GG	AA	AG	GG	AG	AG	GG
G	T	Informative	UNC1530571	1	121935745	TG	GG	TG	TT	TG	TT	TT	TG	TG	TG	TG	TG	TG	TT	TG	GG	GG	TG	TG	TG	GG	GG	GG	TT	TT	TT	GG	GG	GG	TT	TG	TT	TT	TT	TG	TT	GG	GG	TT	TG	GG	TG	TG	GG
T	G	Informative	UNC1532108	1	122044443	TG	TT	TG	GG	TG	GG	GG	TG	TG	TG	TG	TG	TG	GG	TG	TT	TT	TG	TG	TG	TT	TT	TT	GG	GG	GG	TT	TT	TT	GG	TG	GG	GG	GG	TG	GG	TT	TT	GG	TG	TT	TG	TG	TT
A	G	Informative	UNC1532665	1	122082932	AG	AA	AG	GG	AG	GG	GG	AG	AG	AG	AG	AG	AG	GG	AG	AA	AA	AG	AG	AG	AA	AA	AA	GG	GG	GG	AA	AA	AA	GG	AG	GG	GG	GG	AG	GG	AA	AA	GG	AG	AA	AG	AG	AA
C	T	Informative	UNCHS002105	1	122086155	TC	CC	TC	TT	TC	TT	TT	TC	TC	TC	TC	TC	TC	TT	TC	CC	CC	TC	TC	TC	CC	CC	CC	TT	TT	TT	CC	CC	CC	TT	TC	TT	TT	TT	TC	TT	CC	CC	TT	TC	CC	TC	TC	CC
G	A	Informative	UNC1533406	1	122124051	AG	GG	AG	AA	AG	AA	AA	AG	AG	AG	AG	AG	AG	AA	AG	GG	GG	AG	AG	AG	GG	GG	GG	AA	AA	AA	GG	GG	GG	AA	AG	AA	AA	AA	AG	AA	GG	GG	AA	AG	GG	AG	AG	GG
C	T	Informative	UNC1533578	1	122138222	TC	CC	TC	TT	TC	TT	TT	TC	TC	TC	TC	TC	TC	TT	TC	CC	CC	TC	TC	TC	CC	CC	CC	TT	TT	TT	CC	CC	CC	TT	TC	TT	TT	TT	TC	TT	CC	CC	TT	TC	CC	TC	TC	CC
A	G	Informative	UNCHS002108	1	122181022	AG	AA	AG	GG	AG	GG	GG	AG	AG	AG	AG	AG	AG	GG	AG	AA	AA	AG	AG	AG	AA	AA	AA	GG	GG	GG	AA	AA	AA	GG	AG	GG	GG	GG	AG	GG	AA	AA	GG	AG	AA	AG	AG	AA
T	C	Informative	UNCHS002110	1	122215164	TC	TT	TC	CC	TC	CC	CC	TC	TC	TC	TC	TC	TC	CC	TC	TT	TT	TC	TC	TC	TT	TT	TT	CC	CC	CC	TT	TT	TT	CC	TC	CC	CC	CC	TC	CC	TT	TT	CC	TC	TT	TC	TC	TT
T	C	Informative	UNC1534707	1	122217509	TC	TT	TC	CC	TC	CC	CC	TC	TC	TC	TC	TC	TC	CC	TC	TT	TT	TC	TC	TC	TT	TT	TT	CC	CC	CC	TT	TT	TT	CC	TC	CC	CC	CC	TC	CC	TT	TT	CC	TC	TT	TC	TC	TT
A	G	Informative	UNC1535395	1	122263858	AG	AA	AG	GG	AG	GG	GG	AG	AG	AG	AG	AG	AG	GG	AG	AA	AA	AG	AG	AG	AA	AA	AA	GG	GG	GG	AA	AA	AA	GG	AG	GG	GG	GG	AG	GG	AA	AA	GG	AG	AA	AG	AG	AA
G	A	Informative	UNCHS002111	1	122475170	AG	GG	AG	AA	AG	AA	AA	AG	AG	AG	AG	AG	AG	AA	AG	GG	GG	AG	AG	AG	GG	GG	GG	AA	AA	AA	GG	GG	GG	AA	--	AA	AA	AA	AG	AA	GG	GG	AA	AG	GG	AG	AG	GG
A	C	Informative	JAX00008758	1	122496030	AC	AA	AC	CC	AC	CC	CC	AC	AC	AC	AC	AC	AC	CC	AC	AA	AA	AC	AC	AC	AA	AA	AA	CC	CC	CC	AA	AA	AA	CC	AC	CC	CC	CC	AC	CC	AA	AA	CC	AC	AA	AC	AC	AA
T	G	Informative	UNC1538944	1	122519185	TG	TT	TG	GG	TG	GG	GG	TG	TG	TG	TG	TG	TG	GG	TG	TT	TT	TG	TG	TG	TT	TT	TT	GG	GG	GG	TT	TT	TT	GG	TG	GG	GG	GG	TG	GG	TT	TT	GG	TG	TT	TG	TG	TT
A	G	Informative	UNC1545975	1	123033131	AG	AA	AG	GG	AG	GG	GG	AG	AG	AG	AG	AG	AG	GG	AG	AA	AA	AG	AG	AG	AA	AA	AA	GG	GG	GG	AA	AA	AA	GG	AG	GG	GG	GG	AG	GG	AA	AA	GG	AG	AA	AG	AG	AA
G	A	Informative	UNCHS002122	1	123044868	AG	GG	AG	AA	AG	AA	AA	AG	AG	AG	AG	AG	AG	AA	AG	GG	GG	AG	AG	AG	GG	GG	GG	AA	AA	AA	GG	GG	GG	AA	AG	AA	AA	AA	AG	AA	GG	GG	AA	AG	GG	AG	AG	GG
G	A	Informative	JAX00008801	1	123052937	AG	GG	AG	AA	AG	AA	AA	AG	AG	AG	AG	AG	AG	AA	AG	GG	GG	AG	AG	AG	GG	GG	GG	AA	AA	AA	GG	GG	GG	AA	AG	AA	AA	AA	AG	AA	GG	GG	AA	AG	GG	AG	AG	GG
T	C	Informative	UNCHS002123	1	123114601	TC	TT	TC	CC	TC	CC	CC	TC	TC	TC	TC	TC	TC	CC	TC	TT	TT	TC	TC	TC	TT	TT	TT	CC	CC	CC	TT	TT	TT	CC	TC	CC	CC	CC	TC	CC	TT	TT	CC	TC	TT	TC	TC	TT
G	T	Informative	UNC1548133	1	123184272	TG	GG	TG	TT	TG	TT	TT	TG	TG	TG	TG	TG	TG	TT	TG	GG	GG	TG	TG	TG	GG	GG	GG	TT	TT	TT	GG	GG	GG	TT	TG	TT	TT	TT	TG	TT	GG	GG	TT	TG	GG	TG	TG	GG
T	C	Informative	UNCHS002126	1	123211232	TC	TT	TC	CC	TC	CC	CC	TC	TC	TC	TC	TC	TC	CC	TC	TT	TT	TC	TC	TC	TT	TT	TT	CC	CC	CC	TT	TT	TT	CC	TC	CC	CC	CC	TC	CC	TT	TT	CC	TC	TT	TC	TC	TT
G	T	Informative	UNC1548528	1	123211800	TG	GG	TG	TT	TG	TT	TT	TG	TG	TG	TG	TG	TG	TT	TG	GG	GG	TG	TG	TG	GG	GG	GG	TT	TT	TT	GG	GG	GG	TT	TG	TT	TT	TT	TG	TT	GG	GG	TT	TG	GG	TG	TG	GG
C	T	Informative	UNCHS002127	1	123226028	TC	CC	TC	TT	TC	TT	TT	TC	TC	TC	TC	TC	TC	TT	TC	CC	CC	TC	TC	TC	CC	CC	CC	TT	TT	TT	CC	CC	CC	TT	TC	TT	TT	TT	TC	TT	CC	CC	TT	TC	CC	TC	TC	CC
A	G	Informative	UNCHS002128	1	123228488	AG	AA	AG	GG	AG	GG	GG	AG	AG	AG	AG	AG	AG	GG	AG	AA	AA	AG	AG	--	AA	AA	AA	GG	GG	GG	AA	AA	AA	GG	AG	GG	GG	GG	AG	GG	AA	AA	GG	AG	AA	AG	AG	AA
A	G	Informative	UNC1549118	1	123251601	AG	AA	AG	GG	AG	GG	GG	AG	AG	AG	AG	AG	AG	GG	AG	AA	AA	AG	AG	AG	AA	AA	AA	GG	GG	GG	AA	AA	AA	GG	AG	GG	GG	GG	AG	GG	AA	AA	GG	AG	AA	AG	AG	AA
T	C	Informative	UNCHS002131	1	123357509	TC	TT	TC	CC	TC	CC	CC	TC	TC	TC	TC	TC	TC	CC	TC	TT	TT	TC	TC	TC	TT	TT	TT	CC	CC	CC	TT	TT	TT	CC	TC	CC	CC	CC	TC	CC	TT	TT	CC	TC	TT	TC	TC	TT
C	T	Informative	UNC1551053	1	123367638	TC	CC	TC	TT	TC	TT	TT	TC	TC	TC	TC	TC	TC	TT	TC	CC	CC	TC	TC	TC	CC	CC	CC	TT	TT	TT	CC	CC	CC	TT	TC	TT	TT	TT	TC	TT	CC	CC	TT	TC	CC	TC	TC	CC
A	G	Informative	UNC1551705	1	123411181	AG	AA	AG	GG	AG	GG	GG	AG	AG	AG	AG	AG	AG	GG	AG	AA	AA	AG	AG	AG	AA	AA	AA	GG	GG	GG	AA	AA	AA	GG	AG	GG	GG	GG	AG	GG	AA	AA	GG	AG	AA	AG	AG	AA
A	G	Informative	JAX00008828	1	123423207	AG	AA	AG	GG	AG	GG	GG	AG	AG	AG	AG	AG	AG	GG	AG	AA	AA	AG	AG	AG	AA	AA	AA	GG	GG	GG	AA	AA	AA	GG	AG	GG	GG	GG	AG	GG	AA	AA	GG	AG	AA	AG	AG	AA
G	A	Informative	UNC1552601	1	123466735	AG	GG	AG	AA	AG	AA	AA	AG	AG	AG	AG	AG	AG	AA	AG	GG	GG	AG	AG	AG	GG	GG	GG	AA	AA	AA	GG	GG	GG	AA	AG	AA	AA	AA	AG	AA	GG	GG	AA	AG	GG	AG	AG	GG
A	G	Informative	UNC1553066	1	123501780	AG	AA	AG	GG	AG	GG	GG	AG	AG	AG	AG	AG	AG	GG	AG	AA	AA	AG	AG	AG	AA	AA	AA	GG	GG	GG	AA	AA	AA	GG	AG	GG	GG	GG	AG	GG	AA	AA	GG	AG	AA	AG	AG	AA
C	T	Informative	UNC1553663	1	123549126	TC	CC	TC	TT	TC	TT	TT	TC	TC	TC	TC	TC	TC	TT	TC	CC	CC	TC	TC	TC	CC	CC	CC	TT	TT	TT	CC	CC	CC	TT	TC	TT	TT	TT	TC	TT	CC	CC	TT	TC	CC	TC	TC	CC
T	G	Informative	UNC1554218	1	123596547	TG	TT	TG	GG	TG	GG	GG	TG	TG	TG	TG	TG	TG	GG	TG	TT	TT	TG	TG	TG	TT	TT	TT	GG	GG	GG	TT	TT	TT	GG	TG	GG	GG	GG	TG	GG	TT	TT	GG	TG	TT	TG	TG	TT
C	T	Informative	JAX00264752	1	123650007	TC	CC	TC	TT	TC	TT	TT	TC	TC	TC	TC	TC	TC	TT	TC	CC	CC	TC	TC	TC	CC	CC	CC	TT	TT	TT	CC	CC	CC	TT	TC	TT	TT	TT	TC	TT	CC	CC	TT	TC	CC	TC	TC	CC
A	G	Informative	UNC1555131	1	123662599	AG	AA	AG	GG	AG	GG	GG	AG	AG	AG	AG	AG	AG	GG	AG	AA	AA	AG	AG	AG	AA	AA	AA	GG	GG	GG	AA	AA	AA	GG	AG	GG	GG	GG	AG	GG	AA	AA	GG	AG	AA	AG	AG	AA
G	A	Informative	UNC1555537	1	123693728	AG	GG	AG	AA	AG	AA	AA	AG	AG	AG	AG	AG	AG	AA	AG	GG	GG	AG	AG	AG	GG	GG	GG	AA	AA	AA	GG	GG	GG	AA	AG	AA	AA	AA	AG	AA	GG	GG	AA	AG	GG	AG	AG	GG
T	C	Informative	UNCHS002138	1	123707648	TC	TT	TC	CC	TC	CC	CC	TC	TC	TC	TC	TC	TC	CC	TC	TT	TT	TC	TC	TC	TT	TT	TT	CC	CC	CC	TT	TT	TT	CC	TC	CC	CC	CC	TC	CC	TT	TT	CC	TC	TT	TC	TC	TT
C	A	Informative	JAX00264770	1	123723394	AC	CC	AC	AA	AC	AA	AA	AC	AC	AC	AC	AC	AC	AA	AC	CC	CC	AC	AC	AC	CC	CC	CC	AA	AA	AA	CC	CC	CC	AA	AC	AA	AA	AA	AC	AA	CC	CC	AA	AC	CC	AC	AC	CC
C	T	Informative	UNC1555971	1	123724202	TC	CC	TC	TT	TC	TT	TT	TC	TC	TC	TC	TC	TC	TT	TC	CC	CC	TC	TC	TC	CC	CC	CC	TT	TT	TT	CC	CC	CC	TT	TC	TT	TT	TT	TC	TT	CC	CC	TT	TC	CC	TC	TC	CC
G	A	Informative	UNC1557009	1	123800904	AG	GG	AG	AA	AG	AA	AA	AG	AG	AG	AG	AG	AG	AA	AG	GG	GG	AG	AG	AG	GG	GG	GG	AA	AA	AA	GG	GG	GG	AA	AG	AA	AA	AA	AG	AA	GG	GG	AA	AG	GG	AG	AG	GG
A	C	Informative	UNC1557877	1	123873070	AC	AA	AC	CC	AC	CC	CC	AC	AC	AC	AC	AC	AC	CC	AC	AA	AA	AC	AC	AC	AA	AA	AA	CC	CC	CC	AA	AA	AA	CC	AC	CC	CC	CC	AC	CC	AA	AA	CC	AC	AA	AC	AC	AA
G	T	Informative	UNCHS002139	1	123883228	TG	GG	TG	TT	TG	TT	TT	TG	TG	TG	TG	TG	TG	TT	TG	GG	GG	TG	TG	TG	GG	GG	GG	TT	TT	TT	GG	GG	GG	TT	TG	TT	TT	TT	TG	TT	GG	GG	TT	TG	GG	TG	TG	GG
G	A	Informative	UNCHS002140	1	123885883	AG	GG	AG	AA	AG	AA	AA	AG	AG	AG	AG	AG	AG	AA	AG	GG	GG	AG	AG	AG	GG	GG	GG	AA	AA	AA	GG	GG	GG	AA	AG	AA	AA	AA	AG	AA	GG	GG	AA	AG	GG	AG	AG	GG
C	T	Informative	UNC1558377	1	123918658	TC	CC	TC	TT	TC	TT	TT	TC	TC	TC	TC	TC	TC	TT	TC	CC	CC	TC	TC	TC	CC	CC	CC	TT	TT	TT	CC	CC	CC	TT	TC	TT	TT	TT	TC	TT	CC	CC	TT	TC	CC	TC	TC	CC
A	G	Informative	UNC1559206	1	124024202	AG	AA	AG	GG	AG	GG	GG	AG	AG	AG	AG	AG	AG	GG	AG	AA	AA	AG	AG	AG	AA	AA	AA	GG	GG	GG	AA	AA	AA	GG	AG	GG	GG	GG	AG	GG	AA	AA	GG	AG	AA	AG	AG	AA
C	T	Informative	UNCHS002142	1	124036396	TC	CC	TC	TT	TC	TT	TT	TC	TC	TC	TC	TC	TC	TT	TC	CC	CC	TC	TC	TC	CC	CC	CC	TT	TT	TT	CC	CC	CC	TT	TC	TT	TT	TT	TC	TT	CC	CC	TT	TC	CC	TC	TC	CC
G	A	Informative	UNC1559573	1	124066202	AG	GG	AG	AA	AG	AA	AA	AG	AG	AG	AG	AG	AG	AA	AG	GG	GG	AG	AG	AG	GG	GG	GG	AA	AA	AA	GG	GG	GG	AA	AG	AA	AA	AA	AG	AA	GG	GG	AA	AG	GG	AG	AG	GG
A	G	Informative	JAX00008882	1	124142160	AG	AA	AG	GG	AG	GG	GG	AG	AG	AG	AG	AG	AG	GG	AG	AA	AA	AG	AG	AG	AA	AA	AA	GG	GG	GG	AA	AA	AA	GG	AG	GG	GG	GG	AG	GG	AA	AA	GG	AG	AA	AG	AG	AA
C	T	Informative	UNC1560906	1	124168925	TC	CC	TC	TT	TC	TT	TT	TC	TC	TC	TC	TC	TC	TT	TC	CC	CC	TC	TC	TC	CC	CC	CC	TT	TT	TT	CC	CC	CC	TT	TC	TT	TT	TT	TC	TT	CC	CC	TT	TC	CC	TC	TC	CC
C	T	Informative	UNCHS002145	1	124243760	TC	CC	TC	TT	TC	TT	TT	TC	TC	TC	TC	TC	TC	TT	TC	CC	CC	TC	TC	TC	CC	CC	CC	TT	TT	TT	CC	CC	CC	TT	TC	TT	TT	TT	TC	TT	CC	CC	TT	TC	CC	TC	TC	CC
A	C	Informative	UNC1562414	1	124284929	AC	AA	AC	CC	AC	CC	CC	AC	AC	AC	AC	AC	AC	CC	AC	AA	AA	AC	AC	AC	AA	AA	AA	CC	CC	CC	AA	AA	AA	CC	AC	CC	CC	CC	AC	CC	AA	AA	CC	AC	AA	AC	AC	AA
G	T	Informative	UNCHS002147	1	124311053	TG	GG	TG	TT	TG	TT	TT	TG	TG	TG	TG	TG	TG	TT	TG	GG	GG	TG	TG	TG	GG	GG	GG	TT	TT	TT	GG	GG	GG	TT	TG	TT	TT	TT	TG	TT	GG	GG	TT	TG	GG	TG	TG	GG
A	G	Informative	UNCHS002148	1	124314887	AG	AA	AG	GG	AG	GG	GG	AG	AG	AG	AG	AG	AG	GG	AG	AA	AA	AG	AG	AG	AA	AA	AA	GG	GG	GG	AA	AA	AA	GG	AG	GG	GG	GG	AG	GG	AA	AA	GG	AG	AA	AG	AG	AA
G	A	Informative	UNC1563598	1	124385854	AG	GG	AG	AA	AG	AA	AA	AG	AG	AG	AG	AG	AG	AA	AG	GG	GG	AG	AG	AG	GG	GG	GG	AA	AA	AA	GG	GG	GG	AA	AG	AA	AA	AA	AG	AA	GG	GG	AA	AG	GG	AG	AG	GG
A	G	Informative	UNCHS002153	1	124435724	AG	AA	AG	GG	AG	GG	GG	AG	AG	AG	AG	AG	AG	GG	AG	AA	AA	AG	AG	AG	AA	AA	AA	GG	GG	GG	AA	AA	AA	GG	AG	GG	GG	GG	AG	GG	AA	AA	GG	AG	AA	AG	AG	AA
G	A	Informative	UNC1564999	1	124491666	AG	GG	AG	AA	AG	AA	AA	AG	AG	AG	AG	AG	AG	AA	AG	GG	GG	AG	AG	AG	GG	GG	GG	AA	AA	AA	GG	GG	GG	AA	AG	AA	AA	AA	AG	AA	GG	GG	AA	AG	GG	AG	AG	GG
G	A	Informative	UNC1565720	1	124530588	AG	GG	AG	AA	AG	AA	AA	AG	AG	AG	AG	AG	AG	AA	AG	GG	GG	AG	AG	AG	GG	GG	GG	AA	AA	AA	GG	GG	GG	AA	AG	AA	AA	AA	AG	AA	GG	GG	AA	AG	GG	AG	AG	GG
G	A	Informative	UNCHS002166	1	125887354	AG	GG	AG	AA	AG	AA	AA	AG	AG	AG	AG	AG	AG	AA	AG	GG	GG	AG	AG	AG	GG	GG	GG	AA	AA	AA	GG	GG	GG	AA	AG	AA	AA	AA	AG	AA	GG	GG	AA	AG	GG	AG	AG	GG
T	C	Informative	UNC1588458	1	125990055	TC	TT	TC	CC	TC	CC	CC	TC	TC	TC	TC	TC	TC	CC	TC	TT	TT	TC	TC	TC	TT	TT	TT	CC	CC	CC	TT	TT	TT	CC	TC	CC	CC	CC	TC	CC	TT	TT	CC	TC	TT	TC	TC	TT
G	A	Informative	UNCHS002174	1	126401387	AG	GG	AG	AA	AG	AA	AA	AG	AG	AG	AG	AG	AG	AA	AG	GG	GG	AG	AG	AG	GG	GG	GG	AA	AA	AA	GG	GG	GG	AA	AG	AA	AA	AA	AG	AA	GG	GG	AA	AG	GG	AG	AG	GG
C	A	Informative	UNCHS002175	1	126453663	AC	CC	AC	AA	AC	AA	AA	AC	AC	AC	AC	AC	AC	AA	AC	CC	CC	AC	AC	AC	CC	CC	CC	AA	AA	AA	CC	CC	CC	AA	AC	AA	AA	AA	AC	AA	CC	CC	AA	AC	CC	AC	AC	CC
T	C	Informative	UNCHS002176	1	126456212	TC	TT	TC	CC	TC	CC	CC	TC	TC	TC	TC	TC	TC	CC	TC	TT	TT	TC	TC	TC	TT	TT	TT	CC	CC	CC	TT	TT	TT	CC	TC	CC	CC	CC	TC	CC	TT	TT	CC	TC	TT	TC	TC	TT
T	C	Informative	UNCHS002177	1	126512146	TC	TT	TC	CC	TC	CC	CC	TC	TC	TC	TC	TC	TC	CC	TC	TT	TT	TC	TC	TC	TT	TT	TT	CC	CC	CC	TT	TT	TT	CC	TC	CC	CC	CC	TC	CC	TT	TT	CC	TC	TT	TC	TC	TT
C	T	Informative	UNCHS002178	1	126515367	TC	CC	TC	TT	TC	TT	TT	TC	TC	TC	TC	TC	TC	TT	TC	CC	CC	TC	TC	TC	CC	CC	CC	TT	TT	TT	CC	CC	CC	TT	--	TT	TT	TT	--	TT	CC	CC	TT	TC	CC	TC	TC	CC
A	C	Informative	JAX00265422	1	126541672	AC	AA	AC	CC	AC	CC	CC	AC	AC	AC	AC	AC	AC	CC	AC	AA	AA	AC	AC	AC	AA	AA	AA	CC	CC	CC	AA	AA	AA	CC	AC	CC	CC	CC	AC	CC	AA	AA	CC	AC	AA	AC	AC	AA
G	A	Informative	UNCHS002179	1	126590566	AG	GG	AG	AA	AG	AA	AA	AG	AG	AG	AG	AG	AG	AA	AG	GG	GG	AG	AG	AG	GG	GG	GG	AA	AA	AA	GG	GG	GG	AA	AG	AA	AA	AA	AG	AA	GG	GG	AA	AG	GG	AG	AG	GG
T	C	Informative	UNCHS002180	1	126592825	TC	TT	TC	CC	TC	CC	CC	TC	TC	TC	TC	TC	TC	CC	TC	TT	TT	TC	TC	TC	TT	TT	TT	CC	CC	CC	TT	TT	TT	CC	TC	CC	CC	CC	TC	CC	TT	TT	CC	TC	TT	TC	TC	TT
C	T	Informative	UNCHS002181	1	126642027	TC	CC	TC	TT	TC	TT	TT	TC	TC	TC	TC	TC	TC	TT	TC	CC	CC	TC	TC	TC	CC	CC	CC	TT	TT	TT	CC	CC	CC	TT	TC	TT	TT	TT	TC	TT	CC	CC	TT	TC	CC	TC	TC	CC
G	A	Informative	UNCHS002182	1	126644270	AG	GG	AG	AA	AG	AA	AA	AG	AG	AG	AG	AG	AG	AA	AG	GG	GG	AG	AG	AG	GG	GG	GG	AA	AA	AA	GG	GG	GG	AA	AG	AA	AA	AA	AG	AA	GG	GG	AA	AG	GG	AG	AG	GG
A	G	Informative	UNCHS002184	1	126674972	AG	AA	AG	GG	AG	GG	GG	AG	AG	AG	AG	AG	AG	GG	AG	AA	AA	AG	AG	AG	AA	AA	AA	GG	GG	GG	AA	AA	AA	GG	AG	GG	GG	GG	AG	GG	AA	AA	GG	AG	AA	AG	AG	AA
T	G	Informative	UNC1597584	1	126684564	TG	TT	TG	GG	TG	GG	GG	TG	TG	TG	TG	TG	TG	GG	TG	TT	TT	TG	TG	TG	TT	TT	TT	GG	GG	GG	TT	TT	TT	GG	TG	GG	GG	GG	TG	GG	TT	TT	GG	TG	TT	TG	TG	TT
G	A	Informative	JAX00265472	1	126692936	AG	GG	AG	AA	AG	AA	AA	AG	AG	AG	AG	AG	AG	AA	AG	GG	GG	AG	AG	AG	GG	GG	GG	AA	AA	AA	GG	GG	GG	AA	AG	AA	AA	AA	AG	AA	GG	GG	AA	AG	GG	AG	AG	GG
C	T	Informative	UNC1598080	1	126715508	TC	CC	TC	TT	TC	TT	TT	TC	TC	TC	TC	TC	TC	TT	TC	CC	CC	TC	TC	TC	CC	CC	CC	TT	TT	TT	CC	CC	CC	TT	TC	TT	TT	TT	TC	TT	CC	CC	TT	TC	CC	TC	TC	CC
T	C	Informative	UNCHS002185	1	126743289	TC	TT	TC	CC	TC	CC	CC	TC	TC	TC	TC	TC	TC	CC	TC	TT	TT	TC	TC	TC	TT	TT	TT	CC	CC	CC	TT	TT	TT	CC	TC	CC	CC	CC	TC	CC	TT	TT	CC	TC	TT	TC	TC	TT
A	G	Informative	UNCHS002186	1	126746911	AG	AA	AG	GG	AG	GG	GG	AG	AG	AG	AG	AG	AG	GG	AG	AA	AA	AG	AG	AG	AA	AA	AA	GG	GG	GG	AA	AA	AA	GG	AG	GG	GG	GG	AG	GG	AA	AA	GG	AG	AA	AG	AG	AA
A	G	Informative	UNC1599254	1	126794267	AG	AA	AG	GG	AG	GG	GG	AG	AG	AG	AG	AG	AG	GG	AG	AA	AA	AG	AG	AG	AA	AA	AA	GG	GG	GG	AA	AA	AA	GG	AG	GG	GG	GG	AG	GG	AA	AA	GG	AG	AA	AG	AG	AA
A	G	Informative	UNC1600173	1	126878421	AG	AA	AG	GG	AG	GG	GG	AG	AG	AG	AG	AG	AG	GG	AG	AA	AA	AG	AG	AG	AA	AA	AA	GG	GG	GG	AA	AA	AA	GG	AG	GG	GG	GG	AG	GG	AA	AA	GG	AG	AA	AG	AG	AA
G	A	Informative	UNC1600351	1	126891155	AG	GG	AG	AA	AG	AA	AA	AG	AG	AG	AG	AG	AG	AA	AG	GG	GG	AG	AG	AG	GG	GG	GG	AA	AA	AA	GG	GG	GG	AA	AG	AA	AA	AA	AG	AA	GG	GG	AA	AG	GG	AG	AG	GG
A	G	Informative	UNC1602949	1	127044683	--	AA	AG	GG	AG	GG	GG	AG	--	--	--	AG	AG	GG	AG	AA	AA	--	AG	AG	AA	AA	AA	GG	GG	GG	AA	AA	AA	GG	AG	GG	GG	GG	AG	GG	AA	AA	GG	AG	AA	--	--	AA
C	T	Informative	UNC1603638	1	127095872	TC	CC	TC	TT	TC	TT	TT	TC	TC	TC	TC	TC	TC	TT	TC	CC	CC	TC	TC	TC	CC	CC	CC	TT	TT	TT	CC	CC	CC	TT	TC	TT	TT	TT	TC	TT	CC	CC	TT	TC	CC	TC	TC	CC
C	T	Informative	UNC1606618	1	127332607	TC	CC	TC	TT	TC	TT	TT	TC	TC	TC	TC	TC	TC	TT	TC	CC	CC	TC	TC	TC	CC	CC	CC	TT	TT	TT	CC	CC	CC	TT	TC	TT	TT	TT	TC	TT	CC	CC	TT	TC	CC	TC	TC	CC
C	A	Informative	JAX00265687	1	127564258	AC	CC	AC	AA	AC	AA	AA	AC	AC	AC	AC	AC	AC	AA	AC	CC	CC	AC	AC	AC	CC	CC	CC	AA	AA	AA	CC	CC	CC	AA	AC	AA	AA	AA	AC	AA	CC	CC	AA	AC	CC	AC	AC	CC
G	T	Informative	UNC1610412	1	127581317	TG	GG	TG	TT	TG	TT	TT	TG	TG	TG	TG	TG	TG	TT	TG	GG	GG	TG	TG	TG	GG	GG	GG	TT	TT	TT	GG	GG	GG	TT	TG	TT	TT	TT	TG	TT	GG	GG	TT	TG	GG	TG	TG	GG
A	G	Informative	UNC1611162	1	127629692	AG	AA	AG	GG	AG	GG	GG	AG	AG	AG	AG	AG	AG	GG	AG	AA	AA	AG	AG	AG	AA	AA	AA	GG	GG	GG	AA	AA	AA	GG	AG	GG	GG	GG	AG	GG	AA	AA	GG	AG	AA	AG	AG	AA
T	C	Informative	UNCHS002197	1	127662172	TC	TT	TC	CC	TC	CC	CC	TC	TC	TC	TC	TC	TC	CC	TC	TT	TT	TC	--	TC	TT	TT	TT	CC	CC	CC	TT	TT	TT	CC	TC	CC	CC	CC	TC	CC	TT	TT	CC	TC	TT	TC	TC	TT
T	C	Informative	UNCHS002201	1	127751136	TC	TT	TC	CC	TC	CC	CC	TC	TC	TC	TC	TC	TC	CC	TC	TT	TT	TC	TC	TC	TT	TT	TT	CC	CC	CC	TT	TT	TT	CC	TC	CC	CC	CC	TC	CC	TT	TT	CC	TC	TT	TC	TC	TT
C	T	Informative	UNCHS002202	1	127753486	TC	CC	TC	TT	TC	TT	TT	TC	TC	TC	TC	TC	TC	TT	TC	CC	CC	TC	TC	TC	CC	CC	CC	TT	TT	TT	CC	CC	CC	TT	TC	TT	TT	TT	TC	TT	CC	CC	TT	TC	CC	TC	TC	CC
C	T	Informative	UNC1613285	1	127756022	TC	CC	TC	TT	TC	TT	TT	TC	TC	TC	TC	TC	TC	TT	TC	CC	CC	TC	TC	TC	CC	CC	CC	TT	TT	TT	CC	CC	CC	TT	TC	TT	TT	TT	TC	TT	CC	CC	TT	TC	CC	TC	TC	CC
C	T	Informative	UNC1614289	1	127813433	TC	CC	TC	TT	TC	TT	TT	TC	TC	TC	TC	TC	TC	TT	TC	CC	CC	TC	TC	TC	CC	CC	CC	TT	TT	TT	CC	CC	CC	TT	TC	TT	TT	TT	TC	TT	CC	CC	TT	TC	CC	TC	TC	CC
G	T	Informative	UNC1617184	1	128032807	TG	GG	TG	TT	TG	TT	TT	TG	TG	TG	TG	TG	TG	TT	TG	GG	GG	TG	TG	TG	GG	GG	GG	TT	TT	TT	GG	GG	GG	TT	TG	TT	TT	TT	TG	TT	GG	GG	TT	TG	GG	TG	TG	GG
T	C	Informative	UNCHS002216	1	128236786	TC	TT	TC	CC	TC	CC	CC	TC	TC	TC	TC	TC	TC	CC	TC	TT	TT	TC	TC	TC	TT	TT	TT	CC	CC	CC	TT	TT	TT	CC	TC	CC	CC	CC	TC	CC	TT	TT	CC	TC	TT	TC	TC	TT
A	G	Informative	UNCHS002217	1	128247882	AG	AA	AG	GG	AG	GG	GG	AG	AG	AG	AG	AG	AG	GG	AG	AA	AA	AG	AG	AG	AA	AA	AA	GG	GG	GG	AA	AA	AA	GG	AG	GG	GG	GG	AG	GG	AA	AA	GG	AG	AA	AG	AG	AA
T	C	Informative	UNC1620550	1	128250537	TC	--	TC	CC	TC	--	CC	TC	TC	TC	TC	TC	TC	--	TC	TT	TT	TC	TC	TC	TT	TT	TT	CC	CC	CC	TT	TT	TT	CC	TC	CC	CC	CC	TC	CC	TT	TT	CC	TC	TT	TC	TC	TT
A	G	Informative	UNCHS002218	1	128252169	AG	AA	AG	GG	AG	GG	GG	AG	AG	AG	AG	AG	AG	GG	AG	AA	AA	AG	AG	AG	AA	AA	AA	GG	GG	GG	AA	AA	AA	GG	AG	GG	GG	GG	AG	GG	AA	AA	GG	AG	AA	AG	AG	AA
A	G	Informative	UNC1622588	1	128394628	AG	AA	AG	GG	AG	GG	GG	AG	AG	AG	AG	AG	AG	GG	AG	AA	AA	AG	AG	AG	AA	AA	AA	GG	GG	GG	AA	AA	AA	GG	AG	GG	GG	GG	AG	GG	AA	AA	GG	AG	AA	AG	AG	AA
C	T	Informative	JAX00009205	1	128450945	TC	CC	TC	TT	TC	TT	TT	TC	TC	TC	TC	TC	TC	TT	TC	CC	CC	TC	TC	TC	CC	CC	CC	TT	TT	TT	CC	CC	CC	TT	TC	TT	TT	TT	TC	TT	CC	CC	TT	TC	CC	TC	TC	CC
C	T	Informative	UNC1624111	1	128480259	TC	CC	TC	TT	TC	TT	TT	TC	TC	TC	TC	TC	TC	TT	TC	CC	CC	TC	TC	TC	CC	CC	CC	TT	TT	TT	CC	CC	CC	TT	TC	TT	TT	TT	TC	TT	CC	CC	TT	TC	CC	TC	TC	CC
A	G	Informative	UNCHS002223	1	128551078	AG	AA	AG	GG	AG	GG	GG	AG	AG	AG	AG	AG	AG	GG	AG	AA	AA	AG	AG	AG	AA	AA	AA	GG	GG	GG	AA	AA	AA	GG	AG	GG	GG	GG	AG	GG	AA	AA	GG	AG	AA	AG	AG	AA
T	C	Informative	UNCHS002225	1	128566798	TC	TT	TC	CC	TC	CC	CC	TC	TC	TC	TC	TC	TC	CC	TC	TT	TT	TC	TC	TC	TT	TT	TT	CC	CC	CC	TT	TT	TT	CC	TC	CC	CC	CC	TC	CC	TT	TT	CC	TC	TT	TC	TC	TT
A	G	Informative	UNCHS002226	1	128569388	AG	AA	AG	GG	AG	GG	GG	AG	AG	AG	AG	AG	AG	GG	AG	AA	AA	AG	AG	AG	AA	AA	AA	GG	GG	GG	AA	AA	AA	GG	AG	GG	GG	GG	AG	GG	AA	AA	GG	AG	AA	AG	AG	AA
T	C	Informative	UNC1625548	1	128569578	TC	TT	TC	CC	TC	CC	CC	TC	TC	TC	TC	TC	TC	CC	TC	TT	TT	TC	TC	TC	TT	TT	TT	CC	CC	CC	TT	TT	TT	CC	TC	CC	CC	CC	TC	CC	TT	TT	CC	TC	TT	TC	TC	TT
T	C	Informative	UNCHS002227	1	128569578	TC	TT	TC	CC	TC	CC	CC	TC	TC	TC	TC	TC	TC	CC	TC	TT	TT	TC	TC	TC	TT	TT	TT	CC	CC	CC	TT	TT	TT	CC	TC	CC	CC	CC	TC	CC	TT	TT	CC	TC	TT	TC	TC	TT
G	T	Informative	UNCHS002230	1	128627347	TG	GG	TG	TT	TG	TT	TT	TG	TG	TG	TG	TG	TG	TT	TG	GG	GG	TG	TG	TG	GG	GG	GG	TT	TT	TT	GG	GG	GG	TT	TG	TT	TT	TT	TG	TT	GG	GG	TT	TG	GG	TG	TG	GG
T	G	Informative	UNCHS002231	1	128627787	TG	TT	TG	GG	TG	GG	GG	TG	TG	TG	TG	TG	TG	GG	TG	TT	TT	TG	TG	TG	TT	TT	TT	GG	GG	GG	TT	TT	TT	GG	TG	GG	GG	GG	TG	GG	TT	TT	GG	TG	TT	TG	TG	TT
G	A	Informative	UNCHS002233	1	128765131	AG	GG	AG	AA	AG	AA	AA	AG	AG	AG	AG	AG	AG	AA	AG	GG	GG	AG	AG	AG	GG	GG	GG	AA	AA	AA	GG	GG	GG	AA	AG	AA	AA	AA	AG	AA	GG	GG	AA	AG	GG	AG	AG	GG
C	T	Informative	UNCHS002234	1	128770367	TC	CC	TC	TT	TC	TT	TT	TC	TC	TC	TC	TC	TC	TT	TC	CC	CC	TC	TC	TC	CC	CC	CC	TT	TT	TT	CC	CC	CC	TT	TC	TT	TT	TT	TC	TT	CC	CC	TT	TC	CC	TC	TC	CC
T	G	Informative	UNC1627950	1	128775486	TG	TT	TG	GG	TG	GG	GG	TG	TG	TG	TG	TG	TG	GG	TG	TT	TT	TG	TG	TG	TT	TT	TT	GG	GG	GG	TT	TT	TT	GG	TG	GG	GG	GG	TG	GG	TT	TT	GG	TG	TT	TG	TG	TT
T	C	Informative	UNC1628428	1	128822717	TC	TT	TC	CC	TC	CC	CC	TC	TC	TC	TC	TC	TC	CC	TC	TT	TT	TC	TC	TC	TT	TT	TT	CC	CC	CC	TT	TT	TT	CC	TC	CC	CC	CC	TC	CC	TT	TT	CC	TC	TT	TC	TC	TT
G	A	Informative	UNCHS002235	1	128842879	AG	GG	AG	AA	AG	AA	AA	AG	AG	AG	AG	AG	AG	AA	AG	GG	GG	AG	AG	AG	GG	GG	GG	AA	AA	AA	GG	GG	GG	AA	AG	AA	AA	AA	AG	AA	GG	GG	AA	AG	GG	AG	AG	GG
A	G	Informative	UNCHS002236	1	128845108	AG	AA	AG	GG	AG	GG	GG	AG	AG	AG	AG	AG	AG	GG	AG	AA	AA	AG	AG	AG	AA	AA	AA	GG	GG	GG	AA	AA	AA	GG	AG	GG	GG	GG	AG	GG	AA	AA	GG	AG	AA	AG	AG	AA
C	T	Informative	UNCHS002237	1	128933348	TC	CC	TC	TT	TC	TT	TT	TC	TC	TC	TC	TC	TC	TT	TC	CC	CC	TC	TC	TC	CC	CC	CC	TT	TT	TT	CC	CC	CC	TT	TC	TT	TT	TT	TC	TT	CC	CC	TT	TC	CC	TC	TC	CC
G	A	Informative	UNCHS002238	1	128936525	AG	GG	AG	AA	AG	AA	AA	AG	AG	AG	AG	AG	AG	AA	AG	GG	GG	AG	AG	AG	GG	GG	GG	AA	AA	AA	GG	GG	GG	AA	AG	AA	AA	AA	AG	AA	GG	GG	AA	AG	GG	AG	AG	GG
T	G	Informative	UNC1629886	1	128940159	TG	TT	TG	GG	TG	GG	GG	TG	TG	TG	TG	TG	TG	GG	TG	TT	TT	TG	TG	TG	TT	TT	TT	GG	GG	GG	TT	TT	TT	GG	TG	GG	GG	GG	TG	GG	TT	TT	GG	TG	TT	TG	TG	TT
G	A	Informative	UNCHS002239	1	128941718	AG	GG	AG	AA	AG	AA	AA	AG	AG	AG	AG	AG	AG	AA	AG	GG	GG	AG	AG	AG	GG	GG	GG	AA	AA	AA	GG	GG	GG	AA	AG	AA	AA	AA	AG	AA	GG	GG	AA	AG	GG	AG	AG	GG
C	T	Informative	UNCHS002240	1	128945981	TC	CC	TC	TT	TC	TT	TT	TC	TC	TC	TC	TC	TC	TT	TC	CC	CC	TC	TC	TC	CC	CC	CC	TT	TT	TT	CC	CC	CC	TT	TC	TT	TT	TT	TC	TT	CC	CC	TT	TC	CC	TC	TC	CC
C	T	Informative	UNCHS002241	1	129039638	TC	CC	TC	TT	TC	TT	TT	TC	TC	TC	TC	TC	TC	TT	TC	CC	CC	TC	TC	TC	CC	CC	CC	TT	TT	TT	CC	CC	CC	TT	TC	TT	TT	TT	TC	TT	CC	CC	TT	TC	CC	TC	TC	CC
G	A	Informative	UNCHS002242	1	129045917	AG	GG	AG	AA	AG	AA	AA	AG	AG	AG	AG	AG	AG	AA	AG	GG	GG	AG	AG	AG	GG	GG	GG	AA	AA	AA	GG	GG	GG	AA	AG	AA	AA	AA	AG	AA	GG	GG	AA	AG	GG	AG	AG	GG
T	C	Informative	UNC1631459	1	129098117	TC	TT	TC	CC	TC	CC	CC	TC	TC	TC	TC	TC	TC	CC	TC	TT	TT	TC	TC	TC	TT	TT	TT	CC	CC	CC	TT	TT	TT	CC	TC	CC	CC	CC	TC	CC	TT	TT	CC	TC	TT	TC	TC	TT
T	C	Informative	UNCHS002244	1	129113580	TC	TT	TC	CC	TC	CC	CC	TC	TC	TC	TC	TC	TC	CC	TC	TT	TT	TC	TC	TC	TT	TT	TT	CC	CC	CC	TT	TT	TT	CC	TC	CC	CC	CC	TC	CC	TT	TT	CC	TC	TT	TC	TC	TT
A	G	Informative	JAX00009255	1	129123148	AG	AA	AG	GG	AG	GG	GG	AG	AG	AG	AG	AG	AG	GG	AG	AA	AA	AG	AG	AG	AA	AA	AA	GG	GG	GG	AA	AA	AA	GG	AG	GG	GG	GG	AG	GG	AA	AA	GG	AG	AA	AG	AG	AA
G	T	Informative	UNC1631899	1	129131348	TG	GG	TG	TT	TG	TT	TT	TG	TG	TG	TG	TG	TG	TT	TG	GG	GG	TG	TG	TG	GG	GG	GG	TT	TT	TT	GG	GG	GG	TT	TG	TT	TT	TT	TG	TT	GG	GG	TT	TG	GG	TG	TG	GG
T	C	Informative	UNC1633418	1	129249963	TC	TT	TC	CC	TC	CC	CC	TC	TC	TC	TC	TC	TC	CC	TC	TT	TT	TC	TC	TC	TT	TT	TT	CC	CC	CC	TT	TT	TT	CC	TC	CC	CC	CC	TC	CC	TT	TT	CC	TC	TT	TC	TC	TT
C	T	Informative	UNC1635087	1	129351354	TC	CC	TC	TT	TC	TT	TT	TC	TC	TC	TC	TC	TC	TT	TC	CC	CC	TC	TC	TC	CC	CC	CC	TT	TT	TT	CC	CC	CC	TT	TC	TT	TT	TT	TC	TT	CC	CC	TT	TC	CC	TC	TC	CC
T	C	Informative	JAX00266150	1	129356287	TC	TT	TC	CC	TC	CC	CC	TC	TC	TC	TC	TC	TC	CC	TC	TT	TT	TC	TC	TC	TT	TT	TT	CC	CC	CC	TT	TT	TT	CC	TC	CC	CC	CC	TC	CC	TT	TT	CC	TC	TT	TC	TC	TT
G	A	Informative	UNC1635382	1	129374434	AG	GG	AG	AA	AG	AA	AA	AG	AG	AG	AG	AG	AG	AA	AG	GG	GG	AG	AG	AG	GG	GG	GG	AA	AA	AA	GG	GG	GG	AA	AG	AA	AA	AA	AG	AA	GG	GG	AA	AG	GG	AG	AG	GG
T	G	Informative	JAX00009274	1	129378998	TG	TT	TG	GG	TG	GG	GG	TG	TG	TG	TG	TG	TG	GG	TG	TT	TT	TG	TG	TG	TT	TT	TT	GG	GG	GG	TT	TT	TT	GG	TG	GG	GG	GG	TG	GG	TT	TT	GG	TG	TT	TG	TG	TT
A	G	Informative	UNCHS002250	1	129382119	AG	AA	AG	GG	AG	GG	GG	AG	AG	AG	AG	AG	AG	GG	AG	AA	AA	AG	AG	AG	AA	AA	AA	GG	GG	GG	AA	AA	AA	GG	AG	GG	GG	GG	AG	GG	AA	AA	GG	AG	AA	AG	AG	AA
T	C	Informative	UNCHS002252	1	129389248	TC	TT	TC	CC	TC	CC	CC	TC	TC	TC	TC	TC	TC	CC	TC	TT	TT	TC	TC	TC	TT	TT	TT	CC	CC	CC	TT	TT	TT	CC	TC	CC	CC	CC	TC	CC	TT	TT	CC	TC	TT	TC	TC	TT
C	T	Informative	UNCHS002253	1	129414537	TC	CC	TC	TT	TC	TT	TT	TC	TC	TC	TC	TC	TC	TT	TC	CC	CC	TC	TC	TC	CC	CC	CC	TT	TT	TT	CC	CC	CC	TT	TC	TT	TT	TT	TC	TT	CC	CC	TT	TC	CC	TC	TC	CC
T	C	Informative	UNC1637133	1	129479671	TC	TT	TC	CC	TC	CC	CC	TC	TC	TC	TC	TC	TC	CC	TC	TT	TT	TC	TC	TC	TT	TT	TT	CC	CC	CC	TT	TT	TT	CC	TC	CC	CC	CC	TC	CC	TT	TT	CC	TC	TT	TC	TC	TT
A	G	Informative	UNC1638665	1	129579935	AG	AA	AG	GG	AG	GG	GG	AG	AG	AG	AG	AG	AG	GG	AG	AA	AA	AG	AG	AG	AA	AA	AA	GG	GG	GG	AA	AA	AA	GG	AG	GG	GG	GG	AG	GG	AA	AA	GG	AG	AA	AG	AG	AA
A	G	Informative	UNC1639760	1	129685754	AG	AA	AG	GG	AG	GG	GG	AG	AG	AG	AG	AG	AG	GG	AG	AA	AA	AG	AG	AG	AA	AA	AA	GG	GG	GG	AA	AA	AA	GG	AG	GG	GG	GG	AG	GG	AA	AA	GG	AG	AA	AG	AG	AA
G	A	Informative	UNCHS002257	1	129699717	AG	GG	AG	AA	AG	AA	AA	AG	AG	AG	AG	AG	AG	AA	AG	GG	GG	AG	AG	AG	GG	GG	GG	AA	AA	AA	GG	GG	GG	AA	AG	AA	AA	AA	AG	AA	GG	GG	AA	AG	GG	AG	AG	GG
G	A	Informative	UNC1640264	1	129726104	AG	GG	AG	AA	AG	AA	AA	AG	AG	AG	AG	AG	AG	AA	AG	GG	GG	AG	AG	AG	GG	GG	GG	AA	AA	AA	GG	GG	GG	AA	AG	AA	AA	AA	AG	AA	GG	GG	AA	AG	GG	AG	AG	GG
C	T	Informative	UNC1641688	1	129847340	TC	CC	TC	TT	TC	TT	TT	TC	TC	TC	TC	TC	TC	TT	TC	CC	CC	TC	TC	TC	CC	CC	CC	TT	TT	TT	CC	CC	CC	TT	TC	TT	TT	TT	TC	TT	CC	CC	TT	TC	CC	TC	TC	CC
C	T	Informative	UNCHS002259	1	129881378	TC	CC	TC	TT	TC	TT	TT	TC	TC	TC	TC	TC	TC	TT	TC	CC	CC	TC	TC	TC	CC	CC	CC	TT	TT	TT	CC	CC	CC	TT	TC	TT	TT	TT	TC	TT	CC	CC	TT	TC	CC	TC	TC	CC
T	C	Informative	UNCHS002264	1	129956068	TC	TT	TC	CC	TC	CC	CC	TC	TC	TC	TC	TC	TC	CC	TC	TT	TT	TC	TC	TC	TT	TT	TT	CC	CC	CC	TT	TT	TT	CC	TC	CC	CC	CC	TC	CC	TT	TT	CC	TC	TT	TC	TC	TT
G	A	Informative	UNC1643553	1	130046296	AG	GG	AG	AA	AG	AA	AA	AG	AG	AG	AG	AG	AG	AA	AG	GG	GG	AG	AG	AG	GG	GG	GG	AA	AA	AA	GG	GG	GG	AA	AG	AA	AA	AA	AG	AA	GG	GG	AA	AG	GG	AG	AG	GG
A	G	Informative	UNCHS002265	1	130048618	AG	AA	AG	GG	AG	GG	GG	AG	AG	AG	AG	AG	AG	GG	AG	AA	AA	AG	AG	AG	AA	AA	AA	GG	GG	GG	AA	AA	AA	GG	AG	GG	GG	GG	AG	GG	AA	AA	GG	AG	AA	AG	AG	AA
T	C	Informative	UNCHS002266	1	130052404	TC	TT	TC	CC	TC	CC	CC	TC	TC	TC	TC	TC	TC	CC	TC	TT	TT	TC	TC	TC	TT	TT	TT	CC	CC	CC	TT	TT	TT	CC	TC	CC	CC	CC	TC	CC	TT	TT	CC	TC	TT	TC	TC	TT
C	T	Informative	UNCHS002267	1	130073922	TC	CC	TC	TT	TC	TT	TT	TC	TC	TC	TC	TC	TC	TT	TC	CC	CC	TC	TC	TC	CC	CC	CC	TT	TT	TT	CC	CC	CC	TT	TC	TT	TT	TT	TC	TT	CC	CC	TT	TC	CC	TC	TC	CC
A	G	Informative	UNCHS002268	1	130076688	AG	AA	AG	GG	AG	GG	GG	AG	AG	AG	AG	AG	AG	GG	AG	AA	AA	AG	AG	AG	AA	AA	AA	GG	GG	GG	AA	AA	AA	GG	AG	GG	GG	GG	AG	GG	AA	AA	GG	AG	AA	AG	AG	AA
C	T	Informative	UNCHS002274	1	130250878	TC	CC	TC	TT	TC	TT	TT	TC	TC	TC	TC	TC	TC	TT	TC	CC	CC	TC	TC	TC	CC	CC	CC	TT	TT	TT	CC	CC	CC	TT	TC	TT	TT	TT	TC	TT	CC	CC	TT	TC	CC	TC	TC	CC
A	G	Informative	UNCHS002275	1	130283959	AG	AA	AG	GG	AG	GG	GG	AG	AG	AG	AG	AG	AG	GG	AG	AA	AA	AG	AG	AG	AA	AA	AA	GG	GG	GG	AA	AA	AA	GG	AG	GG	GG	GG	AG	GG	AA	AA	GG	AG	AA	AG	AG	AA
T	C	Informative	UNCHS002276	1	130287733	TC	TT	TC	CC	TC	CC	CC	TC	TC	TC	TC	TC	TC	CC	TC	TT	TT	TC	TC	TC	TT	TT	TT	CC	CC	CC	TT	TT	TT	CC	TC	CC	CC	CC	TC	CC	TT	TT	CC	TC	TT	TC	TC	TT
C	T	Informative	UNC1646138	1	130304823	TC	CC	TC	TT	TC	TT	TT	TC	TC	TC	TC	TC	TC	TT	TC	CC	CC	TC	TC	TC	CC	CC	CC	TT	TT	TT	CC	CC	CC	TT	TC	TT	TT	TT	TC	TT	CC	CC	TT	TC	CC	TC	TC	CC
G	A	Informative	JAX00266341	1	130352768	AG	GG	AG	AA	AG	AA	AA	AG	AG	AG	AG	AG	AG	AA	AG	GG	GG	AG	AG	AG	GG	GG	GG	AA	AA	AA	GG	GG	GG	AA	AG	AA	AA	AA	AG	AA	GG	GG	AA	AG	GG	AG	AG	GG
C	T	Informative	UNC1646942	1	130387821	TC	CC	TC	TT	TC	TT	TT	TC	TC	TC	TC	TC	TC	TT	TC	CC	CC	TC	TC	TC	CC	CC	CC	TT	TT	TT	CC	CC	CC	TT	TC	TT	TT	TT	TC	TT	CC	CC	TT	TC	CC	TC	TC	CC
C	T	Informative	UNCHS002277	1	130412676	TC	CC	TC	TT	TC	TT	TT	TC	TC	TC	TC	TC	TC	TT	TC	CC	CC	TC	TC	TC	CC	CC	CC	TT	TT	TT	CC	CC	CC	TT	TC	TT	TT	TT	TC	TT	CC	CC	TT	TC	CC	TC	TC	CC
A	C	Informative	UNCHS002278	1	130415901	AC	AA	AC	CC	AC	CC	CC	AC	AC	AC	AC	AC	AC	CC	AC	AA	AA	AC	AC	AC	AA	AA	AA	CC	CC	CC	AA	AA	AA	CC	AC	CC	CC	CC	AC	CC	AA	AA	CC	AC	AA	AC	AC	AA
G	A	Informative	UNCHS002280	1	130418397	AG	GG	AG	AA	AG	AA	AA	AG	AG	AG	AG	AG	AG	AA	AG	GG	GG	AG	AG	AG	GG	GG	GG	AA	AA	AA	GG	GG	GG	AA	AG	AA	AA	AA	AG	AA	GG	GG	AA	AG	GG	AG	AG	GG
C	T	Informative	UNCHS002281	1	130428992	TC	CC	TC	TT	TC	TT	TT	TC	TC	TC	TC	--	TC	TT	TC	CC	CC	TC	TC	TC	CC	CC	CC	TT	TT	TT	CC	CC	CC	TT	TC	TT	TT	TT	TC	TT	CC	CC	TT	TC	CC	TC	TC	CC
A	C	Informative	UNCHS002282	1	130431315	AC	AA	AC	CC	AC	CC	CC	AC	AC	AC	AC	AC	AC	CC	AC	AA	AA	AC	AC	AC	AA	AA	AA	CC	CC	CC	AA	AA	AA	CC	AC	CC	CC	CC	AC	CC	AA	AA	CC	AC	AA	AC	AC	AA
T	C	Informative	UNCHS002284	1	130441479	TC	TT	TC	CC	TC	CC	CC	TC	TC	TC	TC	TC	CC	CC	TC	TT	TT	TC	TC	TC	TT	TT	TT	CC	CC	CC	TT	TT	TT	CC	TC	CC	CC	CC	TC	CC	TT	TT	CC	TC	TT	TC	TC	TT
A	G	Informative	UNCHS002285	1	130499176	AG	AA	AG	GG	AG	GG	GG	AG	AG	AG	AG	AG	GG	GG	AG	AA	AA	AG	AG	AG	AA	AA	AA	GG	GG	GG	AA	AA	AA	GG	AG	GG	GG	GG	AG	GG	AA	AA	GG	AG	AA	AG	AG	AA
C	T	Informative	UNCHS002286	1	130501316	TC	CC	TC	TT	TC	TT	TT	TC	TC	TC	TC	TC	TT	TT	TC	CC	CC	TC	TC	TC	CC	CC	CC	TT	TT	TT	CC	CC	CC	TT	TC	TT	TT	TT	TC	TT	CC	CC	TT	TC	CC	TC	TC	CC
G	A	Informative	UNC1648713	1	130524533	AG	GG	AG	AA	AG	AA	AA	AG	AG	AG	AG	AG	AA	AA	AG	GG	GG	AG	AG	AG	GG	GG	GG	AA	AA	AA	GG	GG	GG	AA	AG	AA	AA	AA	AG	AA	GG	GG	AA	AG	GG	AG	AG	GG
A	G	Informative	UNC1649686	1	130580523	AG	AA	AG	GG	AG	GG	GG	AG	AG	AG	AG	AG	GG	GG	AG	AA	AA	AG	AG	AG	AA	AA	AA	GG	GG	GG	AA	AA	AA	GG	AG	GG	GG	GG	AG	GG	AA	AA	GG	AG	AA	AG	AG	AA
G	A	Informative	UNCHS002287	1	130677285	AG	GG	AG	AA	AG	AA	AA	AG	AG	AG	AG	AG	AA	AA	AG	GG	GG	AG	AG	AG	GG	GG	GG	AA	AA	AA	GG	GG	GG	AA	AG	AA	AA	AA	AG	AA	GG	GG	AA	AG	GG	AG	AG	GG
C	A	Informative	UNC1651111	1	130682685	AC	CC	AC	AA	AC	AA	AA	AC	AC	AC	AC	AC	AA	AA	AC	CC	CC	AC	AC	AC	CC	CC	CC	AA	AA	AA	CC	CC	CC	AA	AC	AA	AA	AA	AC	AA	CC	CC	AA	AC	CC	AC	AC	CC
A	G	Informative	UNCHS002290	1	130687470	AG	AA	AG	GG	AG	GG	GG	AG	AG	AG	AG	AG	GG	GG	AG	AA	AA	AG	AG	AG	AA	AA	AA	GG	GG	GG	AA	AA	AA	GG	AG	GG	GG	GG	AG	GG	AA	AA	GG	AG	AA	AG	AG	AA
T	C	Informative	UNCHS002291	1	130697100	TC	TT	TC	CC	TC	CC	CC	TC	TC	TC	TC	TC	CC	CC	TC	TT	TT	TC	TC	TC	TT	TT	TT	CC	CC	CC	TT	TT	TT	CC	TC	CC	CC	CC	TC	CC	TT	TT	CC	TC	TT	TC	TC	TT
A	G	Informative	UNC1651375	1	130698538	AG	AA	AG	GG	AG	GG	GG	AG	AG	AG	AG	AG	GG	GG	AG	AA	AA	AG	AG	AG	AA	AA	AA	GG	GG	GG	AA	AA	AA	GG	AG	GG	GG	GG	AG	GG	AA	AA	GG	AG	AA	AG	AG	AA
C	T	Informative	JAX00009529	1	132760514	TC	CC	TC	TT	TC	TT	TT	TC	TC	TC	TC	TC	TT	TT	TC	CC	CC	TC	TC	TC	CC	CC	CC	TT	TT	TT	CC	CC	CC	TT	TC	TT	TT	TT	TC	TT	CC	CC	TT	TC	CC	TC	TC	CC
C	T	Informative	UNC1675521	1	132774846	--	TC	TC	TT	--	TT	--	TC	TC	TC	TC	TC	TT	TT	TC	CC	CC	TC	TC	TC	--	CC	CC	TT	TT	TT	CC	CC	CC	TT	TC	--	TT	--	TC	TT	CC	CC	TT	TC	CC	TC	TC	CC
A	G	Informative	UNC1675886	1	132813886	AG	AA	AG	GG	AG	GG	GG	AG	AG	AG	AG	AG	GG	GG	AG	AA	AA	AG	AG	AG	AA	AA	AA	GG	GG	GG	AA	AA	AA	GG	AG	GG	GG	GG	AG	GG	AA	AA	GG	AG	AA	AG	AG	AA
G	A	Informative	UNC1677482	1	132959509	AG	GG	AG	AA	AG	AA	AA	AG	AG	AG	AG	AG	AA	AA	AG	GG	GG	AG	AG	AG	GG	GG	GG	AA	AA	AA	GG	GG	GG	AA	AG	AA	AA	AA	AG	AA	GG	GG	AA	AG	GG	AG	AG	GG
G	A	Informative	UNC1678106	1	133015849	AG	GG	AG	AA	AG	AA	AA	AG	AG	AG	AG	AG	AA	AA	AG	GG	GG	AG	AG	AG	GG	GG	GG	AA	AA	AA	GG	GG	GG	AA	AG	AA	AA	AA	AG	AA	GG	GG	AA	AG	GG	AG	AG	GG
G	A	Informative	UNC1678382	1	133034153	AG	GG	AG	AA	AG	AA	AA	AG	AG	AG	AG	AG	AA	AA	AG	GG	GG	AG	AG	AG	GG	GG	GG	AA	AA	AA	GG	GG	GG	AA	AG	AA	AA	AA	AG	AA	GG	GG	AA	AG	GG	AG	AG	GG
T	C	Informative	UNCHS002340	1	133056074	--	TT	TC	CC	TC	CC	CC	--	--	TC	TC	TC	CC	CC	--	TT	TT	TC	--	TC	TT	TT	TT	CC	CC	CC	TT	TT	TT	CC	TC	CC	CC	CC	TC	CC	TT	TT	CC	--	TT	TC	TC	TT
G	A	Informative	UNC1679056	1	133101200	AG	GG	AG	AA	AG	AA	AA	AG	AG	AG	AG	AG	AA	AA	AG	GG	GG	AG	AG	AG	GG	GG	GG	AA	AA	AA	GG	GG	GG	AA	AG	AA	AA	AA	AG	AA	GG	GG	AA	AG	GG	AG	AG	GG
C	A	Informative	UNCHS002341	1	133101801	AC	CC	AC	AA	AC	AA	AA	AC	AC	AC	AC	AC	AA	AA	AC	CC	CC	AC	AC	AC	CC	CC	CC	AA	AA	AA	CC	CC	CC	AA	AC	AA	AA	AA	AC	AA	CC	CC	AA	AC	CC	AC	AC	CC
T	C	Informative	UNCHS002342	1	133105473	TC	TT	TC	CC	TC	CC	CC	TC	TC	TC	TC	TC	CC	CC	TC	TT	TT	TC	TC	TC	TT	TT	TT	CC	CC	CC	TT	TT	TT	CC	TC	CC	CC	CC	TC	CC	TT	TT	CC	TC	TT	TC	TC	TT
G	T	Informative	UNCHS002344	1	133140912	TG	GG	TG	TT	TG	TT	TT	TG	TG	TG	TG	TG	TT	TT	TG	GG	GG	TG	TG	TG	GG	GG	GG	TT	TT	TT	GG	GG	GG	TT	TG	TT	TT	TT	TG	TT	GG	GG	TT	TG	GG	TG	TG	GG
G	A	Informative	JAX00009557	1	133144528	AG	GG	AG	AA	AG	AA	AA	AG	AG	AG	AG	AG	AA	AA	AG	GG	GG	AG	AG	AG	GG	GG	GG	AA	AA	AA	GG	GG	GG	AA	AG	AA	AA	AA	AG	AA	GG	GG	AA	AG	GG	AG	AG	GG
C	T	Informative	UNC1679857	1	133156934	TC	CC	TC	TT	TC	TT	TT	TC	TC	TC	TC	TC	TT	TT	TC	CC	CC	TC	TC	TC	CC	CC	CC	TT	TT	TT	CC	CC	CC	TT	TC	TT	TT	TT	TC	TT	CC	CC	TT	TC	CC	TC	TC	CC
A	G	Informative	JAX00266918	1	133194736	AG	AA	AG	GG	AG	GG	GG	AG	AG	AG	AG	AG	GG	GG	AG	AA	AA	AG	AG	AG	AA	AA	AA	GG	GG	GG	AA	AA	AA	GG	AG	GG	GG	GG	AG	GG	AA	AA	GG	AG	AA	AG	AG	AA
C	T	Informative	UNC1680373	1	133205866	TC	CC	TC	TT	TC	TT	TT	TC	TC	TC	TC	TC	TT	TT	TC	CC	CC	TC	TC	TC	CC	CC	CC	TT	TT	TT	CC	CC	CC	TT	TC	TT	TT	TT	TC	TT	CC	CC	TT	TC	CC	TC	TC	CC
C	T	Informative	UNC1680580	1	133227127	TC	CC	TC	TT	TC	TT	TT	TC	TC	TC	TC	TC	TT	TT	TC	CC	CC	TC	TC	TC	CC	CC	CC	TT	TT	TT	CC	CC	CC	TT	TC	TT	TT	TT	TC	TT	CC	CC	TT	TC	CC	TC	TC	CC
A	G	Informative	UNCHS002346	1	133258465	AG	AA	AG	GG	AG	GG	GG	AG	AG	AG	AG	AG	GG	GG	AG	AA	AA	AG	AG	AG	AA	AA	AA	GG	GG	GG	AA	AA	AA	GG	AG	GG	GG	GG	AG	GG	AA	AA	GG	AG	AA	AG	AG	AA
C	T	Informative	UNC1681979	1	133394071	TC	CC	TC	TT	TC	TT	TT	TC	TC	TC	TC	TC	TT	TT	TC	CC	CC	TC	TC	TC	CC	CC	CC	TT	TT	TT	CC	CC	CC	TT	TC	TT	TT	TT	TC	TT	CC	CC	TT	TC	CC	TC	TC	CC
A	G	Informative	UNCHS002352	1	133435326	AG	AA	AG	GG	AG	GG	GG	AG	AG	AG	AG	AG	GG	GG	AG	AA	AA	AG	AG	AG	AA	AA	AA	GG	GG	GG	AA	AA	AA	GG	AG	GG	GG	GG	AG	GG	AA	AA	GG	AG	AA	AG	AG	AA
C	T	Informative	UNC1682327	1	133437894	TC	CC	TC	TT	TC	TT	TT	TC	TC	TC	TC	TC	TT	TT	TC	CC	CC	TC	TC	TC	CC	CC	CC	TT	TT	TT	CC	CC	CC	TT	TC	TT	TT	TT	TC	TT	CC	CC	TT	TC	CC	TC	TC	CC
C	T	Informative	UNCHS002355	1	133490060	TC	CC	TC	TT	TC	TT	TT	TC	TC	TC	TC	TC	TT	TT	TC	CC	CC	TC	TC	TC	CC	CC	CC	TT	TT	TT	CC	CC	CC	TT	TC	TT	TT	TT	TC	TT	CC	CC	TT	TC	CC	TC	TC	CC
T	C	Informative	UNC1683050	1	133490734	TC	TT	TC	CC	TC	CC	CC	TC	TC	TC	TC	TC	CC	CC	TC	TT	TT	TC	TC	TC	TT	TT	TT	CC	CC	CC	TT	TT	TT	CC	TC	CC	CC	CC	TC	CC	TT	TT	CC	TC	TT	TC	TC	TT
T	C	Informative	UNCHS002356	1	133492307	TC	TT	TC	CC	TC	CC	CC	TC	TC	TC	TC	TC	CC	CC	TC	TT	TT	TC	TC	TC	TT	TT	TT	CC	CC	CC	TT	TT	TT	CC	TC	CC	CC	CC	TC	CC	TT	TT	CC	TC	TT	TC	TC	TT
C	T	Informative	JAX00009591	1	133607164	TC	CC	TC	TT	TC	TT	TT	TC	TC	TC	TC	TC	TT	TT	TC	CC	CC	TC	TC	TC	CC	CC	CC	TT	TT	TT	CC	CC	CC	TT	TC	TT	TT	TT	TC	TT	CC	CC	TT	TC	CC	TC	TC	CC
T	C	Informative	UNC1685599	1	133661417	TC	TT	TC	CC	TC	CC	CC	TC	TC	TC	TC	TC	CC	CC	TC	TT	TT	TC	TC	TC	TT	TT	TT	CC	CC	CC	TT	TT	TT	CC	TC	CC	CC	CC	TC	CC	TT	TT	CC	TC	TT	TC	TC	TT
A	C	Informative	JAX00009597	1	133671528	AC	AA	AC	CC	AC	CC	CC	AC	AC	AC	AC	AC	CC	CC	AC	AA	AA	AC	AC	AC	AA	AA	AA	CC	CC	CC	AA	AA	AA	CC	AC	CC	CC	CC	AC	CC	AA	AA	CC	AC	AA	AC	AC	AA
G	A	Informative	UNC1686272	1	133716572	AG	GG	AG	AA	AG	AA	AA	AG	AG	AG	AG	AG	AA	AA	AG	GG	GG	AG	AG	AG	GG	GG	GG	AA	AA	AA	GG	GG	GG	AA	AG	AA	AA	AA	AG	AA	GG	GG	AA	AG	GG	AG	AG	GG
G	A	Informative	UNCHS002370	1	134280240	AG	GG	AG	AA	AG	AA	AA	AG	AG	AG	AG	AG	AA	AA	AG	GG	GG	AG	AG	GG	GG	GG	GG	AA	AA	AA	GG	GG	GG	AA	AG	AA	AA	AA	AG	AA	GG	GG	AA	AG	GG	AG	AG	GG
T	C	Informative	UNC1693985	1	134280649	TC	TT	TC	CC	TC	CC	CC	TC	TC	TC	TC	TC	CC	CC	TC	TT	TT	TC	TC	TT	TT	TT	TT	CC	CC	CC	TT	TT	TT	CC	TC	CC	CC	CC	TC	CC	TT	TT	CC	TC	TT	TC	TC	TT
C	T	Informative	UNCHS002371	1	134284230	TC	CC	TC	TT	TC	TT	TT	TC	TC	TC	TC	TC	TT	TT	TC	CC	CC	TC	TC	CC	CC	CC	CC	TT	TT	TT	CC	CC	CC	TT	TC	TT	TT	TT	TC	TT	CC	CC	TT	TC	CC	TC	TC	CC
T	C	Informative	UNC1694738	1	134338573	TC	TT	TC	CC	TC	CC	CC	TC	TC	TC	TC	TC	CC	CC	TC	TT	TT	TC	TC	TT	TT	TT	TT	CC	CC	CC	TT	TT	TT	CC	TC	CC	CC	CC	TC	CC	TT	TT	CC	TC	TT	TC	TC	TT
A	G	Informative	UNC1695128	1	134377667	AG	AA	AG	GG	AG	GG	GG	AG	AG	AG	AG	AG	GG	GG	AG	AA	AA	AG	AG	AA	AA	AA	AA	GG	GG	GG	AA	AA	AA	GG	AG	GG	GG	GG	AG	GG	AA	AA	GG	AG	AA	AG	AG	AA
A	G	Informative	UNCHS002374	1	134396139	AG	AA	AG	GG	AG	GG	GG	AG	AG	AG	AG	AG	GG	GG	AG	AA	AA	AG	AG	AA	AA	AA	AA	GG	GG	GG	AA	AA	AA	GG	AG	GG	GG	GG	AG	GG	AA	AA	GG	AG	AA	AG	AG	AA
A	G	Informative	UNCHS002377	1	134419061	AG	AA	AG	GG	AG	GG	GG	AG	AG	AG	AG	AG	GG	GG	AG	AA	AA	AG	AG	AA	AA	AA	AA	GG	GG	GG	AA	AA	AA	GG	AG	GG	GG	GG	AG	GG	AA	AA	GG	AG	AA	AG	AG	AA
T	C	Informative	UNC1696976	1	134524635	TC	TT	TC	CC	TC	CC	CC	TC	TC	TC	TC	TC	CC	CC	TC	TT	TT	CC	TC	TT	TT	TT	TT	CC	CC	CC	TT	TT	TT	CC	TC	CC	CC	CC	TC	CC	TT	TT	CC	TC	TT	TC	TC	TT
T	C	Informative	UNC1700691	1	134779447	TC	TT	TC	CC	TC	CC	CC	TC	TC	TC	TC	TC	CC	CC	TC	TT	TT	CC	TC	TT	TT	TT	TT	CC	CC	CC	TT	TT	TT	CC	TC	CC	CC	CC	TC	CC	TT	TT	CC	TC	TT	TC	TC	TT
G	A	Informative	UNC1702506	1	134927581	AG	GG	AG	AA	AG	AA	AA	AG	AG	AG	AG	--	AA	AA	AG	GG	GG	AA	AG	GG	GG	GG	GG	AA	AA	AA	GG	GG	GG	AA	AG	AA	AA	AA	AG	AA	GG	GG	AA	AG	GG	AG	AG	GG
T	G	Informative	UNC1702816	1	134948851	TG	TT	TG	GG	TG	GG	GG	TG	TG	TG	TG	TG	GG	GG	TG	TT	TT	GG	TG	TT	TT	TT	TT	GG	GG	GG	TT	TT	TT	GG	TG	GG	GG	GG	TG	GG	TT	TT	GG	TG	TT	TG	TG	TT
G	A	Informative	UNCHS002392	1	134954937	AG	GG	AG	AA	AG	AA	AA	AG	AG	AG	AG	AG	AA	AA	AG	GG	GG	AA	AG	GG	GG	GG	GG	AA	AA	AA	GG	GG	GG	AA	AG	AA	AA	AA	AG	AA	GG	GG	AA	AG	GG	AG	AG	GG
T	C	Informative	UNCHS002393	1	134970248	TC	TT	TC	CC	TC	CC	CC	TC	TC	TC	TC	TC	CC	CC	TC	TT	TT	CC	TC	TT	TT	TT	TT	CC	CC	CC	TT	TT	TT	CC	TC	CC	CC	CC	TC	CC	TT	TT	CC	TC	TT	TC	TC	TT
A	C	Informative	UNC1703518	1	134998235	AC	AA	AC	CC	AC	CC	CC	AC	AC	AC	AC	AC	CC	CC	AC	AA	AA	CC	AC	AA	AA	AA	AA	CC	CC	CC	AA	AA	AA	CC	AC	CC	CC	CC	AC	CC	AA	AA	CC	AC	AA	AC	AC	AA
A	G	Informative	JAX00009700	1	135053720	AG	AA	AG	GG	AG	GG	GG	AG	AG	AG	AG	AG	GG	GG	AG	AA	AA	GG	AG	AA	AA	AA	AA	GG	GG	GG	AA	AA	AA	GG	AG	GG	GG	GG	AG	GG	AA	AA	GG	AG	AA	AG	AG	AA
A	G	Informative	UNCHS002396	1	135064855	--	AA	AG	GG	AG	GG	GG	AG	AG	AG	AG	AG	GG	GG	AG	AA	AA	GG	AG	AA	AA	AA	AA	GG	GG	GG	AA	AA	AA	GG	AG	GG	GG	GG	AG	GG	AA	AA	GG	AG	AA	AG	AG	AA
A	G	Informative	UNCHS002398	1	135134200	AG	AA	AG	GG	AG	GG	GG	AG	AG	AG	AG	AG	GG	GG	AG	AA	AA	GG	AG	AA	AA	AA	AA	GG	GG	GG	AA	AA	AA	GG	AG	GG	GG	GG	AG	GG	AA	AA	GG	AG	AA	AG	AG	AA
G	T	Informative	UNCJPD000394	1	135244353	TG	GG	--	TT	--	TT	TT	--	--	TG	TG	--	TT	TT	TG	GG	GG	TT	TG	GG	GG	GG	GG	TT	TT	TT	GG	GG	GG	TT	--	TT	TT	TT	TG	TT	GG	GG	TT	--	GG	TG	TG	GG
A	G	Informative	UNCJPD000395	1	135248518	AG	AA	AG	GG	AG	GG	GG	AG	AG	AG	AG	AG	GG	GG	AG	AA	AA	GG	AG	AA	AA	AA	AA	GG	GG	GG	AA	AA	AA	GG	AG	GG	GG	GG	AG	GG	AA	AA	GG	AG	AA	AG	AG	AA
G	A	Informative	JAX00267601	1	135292324	AG	GG	AG	AA	AG	AA	AA	AG	AG	AG	AG	AG	AA	AA	AG	GG	GG	AA	AG	GG	GG	GG	GG	AA	AA	AA	GG	GG	GG	AA	AG	AA	AA	AA	AG	AA	GG	GG	AA	AG	GG	AG	AG	GG
T	C	Informative	UNC1706873	1	135299907	TC	TT	TC	CC	TC	CC	CC	TC	TC	TC	TC	TC	CC	CC	TC	TT	TT	CC	TC	TT	TT	TT	TT	CC	CC	CC	TT	TT	TT	CC	TC	CC	CC	CC	TC	CC	TT	TT	CC	TC	TT	TC	TC	TT
A	C	Informative	UNCHS002403	1	135321414	AC	AA	AC	CC	AC	CC	CC	AC	AC	AC	AC	AC	CC	CC	AC	AA	AA	CC	AC	AA	AA	AA	AA	CC	CC	CC	AA	AA	AA	CC	AC	CC	CC	CC	AC	CC	AA	AA	CC	AC	AA	AC	AC	AA
T	C	Informative	UNCHS002404	1	135327862	TC	TT	TC	CC	TC	CC	CC	TC	TC	TC	TC	TC	CC	CC	TC	TT	TT	CC	TC	TT	TT	TT	TT	CC	CC	CC	TT	TT	TT	CC	TC	CC	CC	CC	TC	CC	TT	TT	CC	TC	TT	TC	TC	TT
C	T	Informative	UNC1707230	1	135335207	TC	CC	TC	TT	TC	TT	TT	TC	TC	TC	TC	TC	TT	TT	TC	CC	CC	TT	TC	CC	CC	CC	CC	TT	TT	TT	CC	CC	CC	TT	TC	TT	TT	TT	TC	TT	CC	CC	TT	TC	CC	TC	TC	CC
T	C	Informative	UNCHS002407	1	135348826	TC	TT	TC	CC	TC	CC	CC	TC	TC	TC	TC	TC	CC	CC	TC	TT	TT	CC	TC	TT	TT	TT	TT	CC	CC	CC	TT	TT	TT	CC	TC	CC	CC	CC	TC	CC	TT	TT	CC	TC	TT	TC	TC	TT
T	C	Informative	UNCHS002409	1	135359685	TC	TT	TC	CC	TC	CC	CC	TC	TC	TC	TC	TC	CC	CC	TC	TT	TT	CC	TC	TT	TT	TT	TT	CC	CC	CC	TT	TT	TT	CC	TC	CC	CC	CC	TC	CC	TT	TT	CC	TC	TT	TC	TC	TT
T	C	Informative	UNCHS002414	1	135489132	TC	TT	TC	CC	TC	CC	CC	TC	TC	TC	TC	TC	CC	CC	TC	TT	TT	CC	TC	TT	TT	TT	TT	CC	CC	CC	TT	TT	TT	CC	TC	CC	CC	CC	TC	CC	TT	TT	CC	TC	TT	TC	TC	TT
A	G	Informative	UNC1709861	1	135534532	AG	AA	AG	GG	AG	GG	GG	AG	AG	AG	AG	AG	GG	GG	AG	AA	AA	GG	AG	AA	AA	AA	AA	GG	GG	GG	AA	AA	AA	GG	AG	GG	GG	GG	AG	GG	AA	AA	GG	AG	AA	AG	AG	AA
T	C	Informative	UNC1710042	1	135565633	TC	TT	TC	CC	TC	CC	CC	TC	TC	TC	TC	TC	CC	CC	TC	TT	TT	CC	TC	TT	TT	TT	TT	CC	CC	CC	TT	TT	TT	CC	TC	CC	CC	CC	TC	CC	TT	TT	CC	TC	TT	TC	TC	TT
G	A	Informative	UNCHS002415	1	135584928	AG	GG	AG	AA	AG	AA	AA	AG	AG	AG	AG	AG	AA	AA	AG	GG	GG	AA	AG	GG	GG	GG	GG	AA	AA	AA	GG	GG	GG	AA	AG	AA	AA	AA	AG	AA	GG	GG	AA	AG	GG	AG	AG	GG
G	A	Informative	UNC1710615	1	135640823	AG	GG	AG	AA	AG	AA	AA	AG	AG	AG	AG	AG	AA	AA	AG	GG	GG	AA	AG	GG	GG	GG	GG	AA	AA	AA	GG	GG	GG	AA	AG	AA	AA	AA	AG	AA	GG	GG	AA	AG	GG	AG	AG	GG
G	A	Informative	UNC1710873	1	135668239	AG	GG	AG	AA	AG	AA	AA	AG	AG	AG	AG	AG	AA	AA	AG	GG	GG	AA	AG	GG	GG	GG	GG	AA	AA	AA	GG	GG	GG	AA	AG	AA	AA	AA	AG	AA	GG	GG	AA	AG	GG	AG	AG	GG
A	G	Informative	UNC1711490	1	135712915	AG	AA	AG	GG	AG	GG	GG	AG	AG	AG	AG	AG	GG	GG	AG	AA	AA	GG	AG	AA	AA	AA	AA	GG	GG	GG	AA	AA	AA	GG	AG	GG	GG	GG	AG	GG	AA	AA	GG	AG	AA	AG	AG	AA
T	C	Informative	UNCHS002419	1	135760205	TC	TT	TC	CC	TC	CC	CC	TC	TC	TC	TC	TC	CC	CC	TC	TT	TT	CC	TC	TT	TT	TT	TT	CC	CC	CC	TT	TT	TT	CC	TC	CC	CC	CC	TC	CC	TT	TT	CC	TC	TT	TC	TC	TT
C	A	Informative	UNC1720627	1	136353457	AC	CC	AC	AA	AC	AA	AA	AC	AC	AC	AC	AC	AA	AA	AC	CC	CC	AA	AC	CC	CC	CC	CC	AA	AA	AA	CC	CC	CC	AA	AC	AA	AA	AA	AC	AA	CC	CC	AA	AC	CC	AC	AC	CC
G	A	Informative	UNCHS002429	1	136356120	AG	GG	AG	AA	AG	AA	AA	AG	AG	AG	AG	AG	AA	AA	AG	GG	GG	AA	AG	GG	GG	GG	GG	AA	AA	AA	GG	GG	GG	AA	AG	AA	AA	AA	AG	AA	GG	GG	AA	AG	GG	AG	AG	GG
G	A	Informative	UNCHS002434	1	136366111	AG	GG	AG	AA	AG	AA	AA	AG	AG	AG	AG	AG	AA	AA	AG	GG	GG	AA	AG	GG	GG	GG	GG	AA	AA	AA	GG	GG	GG	AA	AG	AA	AA	AA	AG	AA	GG	GG	AA	AG	GG	AG	AG	GG
C	A	Informative	UNC1721079	1	136389498	AC	CC	AC	AA	AC	AA	AA	AC	AC	AC	AC	AC	AA	AA	AC	CC	CC	AA	AC	CC	CC	CC	CC	AA	AA	AA	CC	CC	CC	AA	AC	AA	AA	AA	AC	AA	CC	CC	AA	AC	CC	AC	AC	CC
A	G	Informative	UNCHS002438	1	136390992	AG	AA	AG	GG	AG	GG	GG	AG	AG	AG	AG	AG	GG	GG	AG	AA	AA	GG	AG	AA	AA	AA	AA	GG	GG	GG	AA	AA	AA	GG	AG	GG	GG	GG	AG	GG	AA	AA	GG	AG	AA	AG	AG	AA
A	C	Informative	UNCHS002440	1	136432732	AC	AA	AC	CC	AC	CC	CC	AC	AC	AC	AC	AC	CC	CC	AC	AA	AA	CC	AC	AA	AA	AA	AA	CC	CC	CC	AA	AA	AA	CC	AC	CC	CC	CC	AC	CC	AA	AA	CC	AC	AA	AC	AC	AA
C	T	Informative	UNCHS002442	1	136498931	TC	CC	TC	TT	TC	TT	TT	TC	TC	TC	TC	TC	TT	TT	TC	CC	CC	TT	TC	CC	CC	CC	CC	TT	TT	TT	CC	CC	CC	TT	TC	TT	TT	TT	TC	TT	CC	CC	TT	TC	CC	TC	TC	CC
A	C	Informative	UNCHS002444	1	136538341	AC	AA	AC	CC	AC	CC	CC	AC	AC	AC	AC	AC	CC	CC	AC	AA	AA	CC	AC	AA	AA	AA	AA	CC	CC	CC	AA	AA	AA	CC	AC	CC	CC	CC	AC	CC	AA	AA	CC	AC	AA	AC	AC	AA
G	T	Informative	UNCHS002446	1	136569171	TG	GG	TG	TT	TG	TT	TT	TG	TG	TG	TG	TG	TT	TT	TG	GG	GG	TT	TG	GG	GG	GG	GG	TT	TT	TT	GG	GG	GG	TT	TG	TT	TT	TT	TG	TT	GG	GG	TG	TG	GG	TG	TG	GG
A	G	Informative	UNCHS002447	1	136622924	AG	AA	AG	GG	AG	GG	GG	AG	AG	AG	AG	AG	GG	GG	AG	AA	AA	GG	AG	AA	AA	AA	AA	GG	GG	GG	AA	AA	AA	GG	AG	GG	GG	GG	AG	GG	AA	AA	AG	AG	AA	AG	AG	AA
A	G	Informative	UNCHS002448	1	136625665	AG	AA	AG	GG	AG	GG	GG	AG	AG	AG	AG	AG	GG	GG	AG	AA	AA	GG	AG	AA	AA	AA	AA	GG	GG	GG	AA	AA	AA	GG	AG	GG	GG	GG	AG	GG	AA	AA	AG	AG	AA	AG	AG	AA
T	G	Informative	UNC1724338	1	136635398	TG	TT	TG	GG	--	GG	GG	TG	TG	TG	TG	TG	GG	--	TG	TT	TT	GG	TG	TT	TT	TT	TT	GG	GG	GG	TT	TT	TT	GG	TG	GG	GG	GG	TG	GG	TT	TT	TG	TG	TT	TG	TG	TT
T	C	Informative	UNCHS002450	1	136713518	TC	TT	TC	CC	TC	CC	CC	TC	TC	TC	TC	TC	CC	CC	TC	TT	TT	CC	TC	TT	TT	TT	TT	CC	CC	CC	TT	TT	TT	CC	TC	CC	CC	CC	TC	CC	TT	TT	TC	TC	TT	TC	TC	TT
T	C	Informative	UNCHS002451	1	136723799	TC	TT	TC	CC	TC	CC	CC	TC	TC	TC	TC	TC	CC	CC	TC	TT	TT	CC	TC	TT	TT	TT	TT	CC	CC	CC	TT	TT	TT	CC	TC	CC	CC	CC	TC	CC	TT	TT	TC	TC	TT	TC	TC	TT
G	A	Informative	UNCHS002452	1	136726395	AG	GG	AG	AA	AG	AA	AA	AG	AG	AG	AG	AG	AA	AA	AG	GG	GG	AA	AG	GG	GG	GG	GG	AA	AA	AA	GG	GG	GG	AA	AG	AA	AA	AA	AG	AA	GG	GG	AG	AG	GG	AG	AG	GG
C	A	Informative	UNCHS002453	1	136726402	AC	CC	AC	AA	AC	AA	AA	AC	AC	AC	AC	AC	AA	AA	AC	CC	CC	AA	AC	CC	CC	CC	CC	AA	AA	AA	CC	CC	CC	AA	AC	AA	AA	AA	AC	AA	CC	CC	AC	AC	CC	AC	AC	CC
G	A	Informative	UNC1725243	1	136728059	AG	GG	AG	AA	AG	AA	AA	AG	AG	AG	AG	AG	AA	AA	AG	GG	GG	AA	AG	GG	GG	GG	GG	AA	AA	AA	GG	GG	GG	AA	AG	AA	AA	AA	AG	AA	GG	GG	AG	AG	GG	AG	AG	GG
A	C	Informative	UNCHS002454	1	136729751	AC	AA	AC	CC	AC	CC	CC	AC	AC	AC	AC	AC	CC	CC	AC	AA	AA	CC	AC	AA	AA	AA	AA	CC	CC	CC	AA	AA	AA	CC	AC	CC	CC	CC	AC	CC	AA	AA	AC	AC	AA	AC	AC	AA
C	T	Informative	UNCHS002455	1	136739038	TC	CC	TC	TT	TC	TT	TT	TC	TC	TC	TC	TC	TT	TT	TC	CC	CC	TT	TC	CC	CC	CC	CC	TT	TT	TT	CC	CC	CC	TT	TC	TT	TT	TT	TC	TT	CC	CC	TC	TC	CC	TC	TC	CC
C	T	Informative	UNCHS002456	1	136741421	TC	CC	TC	TT	TC	TT	TT	TC	TC	TC	TC	TC	TT	TT	TC	CC	CC	TT	TC	CC	CC	CC	CC	TT	TT	TT	CC	CC	CC	TT	TC	TT	TT	TT	TC	TT	CC	CC	TC	TC	CC	TC	TC	CC
A	G	Informative	UNCHS002458	1	136749659	AG	AA	AG	GG	AG	GG	GG	AG	AG	AG	AG	AG	GG	GG	AG	AA	AA	GG	AG	AA	AA	AA	AA	GG	GG	GG	AA	AA	AA	GG	AG	GG	GG	GG	AG	GG	AA	AA	AG	AG	AA	AG	AG	AA
T	C	Informative	UNCHS002459	1	136752770	TC	TT	TC	CC	TC	CC	CC	TC	TC	TC	TC	TC	CC	CC	TC	TT	TT	CC	TC	TT	TT	TT	TT	CC	CC	CC	TT	TT	TT	CC	TC	CC	CC	CC	TC	CC	TT	TT	TC	TC	TT	TC	TC	TT
G	T	Informative	UNCHS002460	1	136755579	TG	GG	TG	TT	TG	TT	TT	TG	TG	TG	TG	TG	TT	TT	TG	GG	GG	TT	TG	GG	GG	GG	GG	TT	TT	TT	GG	GG	GG	TT	TG	TT	TT	TT	TG	TT	GG	GG	TG	TG	GG	TG	TG	GG
A	G	Informative	UNCHS002461	1	136797197	AG	AA	AG	GG	AG	GG	GG	AG	AG	AG	AG	AG	GG	GG	AG	AA	AA	GG	AG	AA	AA	AA	AA	GG	GG	GG	AA	AA	AA	GG	AG	GG	GG	GG	AG	GG	AA	AA	AG	AG	AA	AG	AG	AA
C	T	Informative	UNC1726338	1	136824196	TC	CC	TC	TT	TC	TT	TT	TC	TC	TC	TC	TC	TT	TT	TC	CC	CC	TT	TC	CC	CC	CC	CC	TT	TT	TT	CC	CC	CC	TT	TC	TT	TT	TT	TC	TT	CC	CC	TC	TC	CC	TC	TC	CC
C	A	Informative	UNCHS002463	1	136828671	AC	CC	AC	AA	AC	AA	AA	AC	AC	AC	AC	AC	AA	AA	AC	CC	CC	AA	AC	CC	CC	CC	CC	AA	AA	AA	CC	CC	CC	AA	AC	AA	AA	AA	AC	AA	CC	CC	AC	AC	CC	AC	AC	CC
T	C	Informative	UNCHS002464	1	136831677	TC	TT	TC	CC	TC	CC	CC	TC	TC	TC	TC	TC	CC	CC	TC	TT	TT	CC	TC	TT	TT	TT	TT	CC	CC	CC	TT	TT	TT	CC	TC	CC	CC	CC	TC	CC	TT	TT	TC	TC	TT	TC	TC	TT
G	T	Informative	UNC1727060	1	136878579	TG	GG	TG	TT	TG	TT	TT	TG	TG	TG	TG	TG	TT	TT	TG	GG	GG	TT	TG	GG	GG	GG	GG	TT	TT	TT	GG	GG	GG	TT	TG	TT	TT	TT	TG	TT	GG	GG	TG	TG	GG	TG	TG	GG
A	G	Informative	JAX00009837	1	136896115	AG	AA	AG	GG	AG	GG	GG	AG	AG	AG	AG	AG	GG	GG	AG	AA	AA	GG	AG	AA	AA	AA	AA	GG	GG	GG	AA	AA	AA	GG	AG	GG	GG	GG	AG	GG	AA	AA	AG	AG	--	AG	AG	AA
A	G	Informative	UNCHS002465	1	136982617	AG	AA	AG	GG	AG	GG	GG	AG	AG	AG	AG	AG	GG	GG	AG	AA	AA	GG	AG	AA	AA	AA	AA	GG	GG	GG	AA	AA	AA	GG	AG	GG	GG	GG	AG	GG	AA	AA	AG	AG	AA	AG	AG	AA
C	T	Informative	UNC1728467	1	136984110	TC	CC	TC	TT	TC	TT	TT	TC	TC	TC	TC	TC	TT	TT	TC	CC	CC	TT	TC	CC	CC	CC	CC	TT	TT	TT	CC	CC	CC	TT	TC	TT	TT	TT	TC	TT	CC	CC	TC	TC	CC	TC	TC	CC
C	T	Informative	UNCHS002466	1	136985212	TC	CC	TC	TT	TC	TT	TT	TC	TC	TC	TC	TC	TT	TT	TC	CC	CC	TT	TC	CC	CC	CC	CC	TT	TT	TT	CC	CC	CC	TT	TC	TT	TT	TT	TC	TT	CC	CC	TC	TC	CC	TC	TC	CC
C	T	Informative	UNC1729122	1	137030780	TC	CC	TC	TT	TC	TT	TT	TC	TC	TC	TC	TC	TT	TT	TC	CC	CC	TT	TC	CC	CC	CC	CC	TT	TT	TT	CC	CC	CC	TT	TC	TT	TT	TT	TC	TT	CC	CC	TC	TC	CC	TC	TC	CC
A	G	Informative	UNCHS002467	1	137063728	AG	AA	AG	GG	AG	GG	GG	AG	AG	AG	AG	AG	GG	GG	AG	AA	AA	GG	AG	AA	AA	AA	AA	GG	GG	GG	AA	AA	AA	GG	AG	GG	GG	GG	AG	GG	AA	AA	AG	AG	AA	AG	AG	AA
C	A	Informative	UNCHS002468	1	137066645	AC	CC	AC	AA	AC	AA	AA	AC	AC	AC	AC	AC	AA	AA	AC	CC	CC	AA	AC	CC	CC	CC	CC	AA	AA	AA	CC	CC	CC	AA	AC	AA	AA	AA	AC	AA	CC	CC	AC	AC	CC	AC	AC	CC
C	T	Informative	JAX00268041	1	137068747	TC	CC	TC	TT	TC	TT	TT	TC	TC	TC	TC	TC	TT	TT	TC	CC	CC	TT	TC	CC	CC	CC	CC	TT	TT	TT	CC	CC	CC	TT	TC	TT	TT	TT	TC	TT	CC	CC	TC	TC	CC	TC	TC	CC
C	T	Informative	UNCHS002469	1	137077802	TC	CC	TC	TT	TC	TT	TT	TC	TC	TC	TC	TC	TT	TT	TC	CC	CC	TT	TC	CC	CC	CC	CC	TT	TT	TT	CC	CC	CC	TT	TC	TT	TT	TT	TC	TT	CC	CC	TC	TC	CC	TC	TC	CC
A	G	Informative	JAX00009853	1	137094794	AG	AA	AG	GG	AG	GG	GG	AG	AG	AG	AG	AG	GG	GG	AG	AA	AA	GG	AG	AA	AA	AA	AA	GG	GG	GG	AA	AA	AA	GG	AG	GG	GG	GG	AG	GG	AA	AA	AG	AG	AA	AG	AG	AA
A	G	Informative	UNCHS002472	1	137095372	AG	AA	AG	GG	AG	GG	GG	AG	AG	AG	AG	AG	GG	GG	AG	AA	AA	GG	AG	AA	AA	AA	AA	GG	GG	GG	AA	AA	AA	GG	AG	GG	GG	GG	AG	GG	AA	AA	AG	AG	AA	AG	AG	AA
C	T	Informative	UNCHS002473	1	137121939	TC	CC	TC	TT	TC	TT	TT	TC	TC	TC	TC	TC	TT	TT	TC	CC	CC	TT	TC	CC	CC	CC	CC	TT	TT	TT	CC	CC	CC	TT	TC	TT	TT	TT	TC	TT	CC	CC	TC	TC	CC	TC	TC	CC
A	G	Informative	UNCHS002474	1	137124827	AG	AA	AG	GG	AG	GG	GG	AG	AG	AG	AG	AG	GG	GG	AG	AA	AA	GG	AG	AA	AA	AA	AA	GG	GG	GG	AA	AA	AA	GG	AG	GG	GG	GG	AG	GG	AA	AA	AG	AG	AA	AG	AG	AA
C	T	Informative	UNC1731041	1	137173192	TC	CC	TC	TT	TC	TT	TT	TC	TC	TC	TC	TC	TT	TT	TC	CC	CC	TT	TC	CC	CC	CC	CC	TT	TT	TT	CC	CC	CC	TT	TC	TT	TT	TT	TC	TT	CC	CC	TC	TC	CC	TC	TC	CC
C	T	Informative	UNCHS002475	1	137252765	TC	CC	TC	TT	TC	TT	TT	TC	TC	TC	TC	TC	TT	TT	TC	CC	CC	TT	TC	CC	CC	CC	CC	TT	TT	TT	CC	CC	CC	TT	TC	TT	TT	TT	TC	TT	CC	CC	TC	TC	CC	TC	TC	CC
T	C	Informative	UNCHS002477	1	137255423	TC	TT	TC	CC	TC	CC	CC	TC	TC	TC	TC	TC	CC	CC	TC	TT	TT	CC	TC	TT	TT	TT	TT	CC	CC	CC	TT	TT	TT	CC	TC	CC	CC	CC	TC	CC	TT	TT	TC	TC	TT	TC	TC	TT
T	C	Informative	UNCHS002476	1	137255517	TC	TT	TC	CC	TC	CC	CC	TC	TC	TC	TC	TC	CC	CC	TC	TT	TT	CC	TC	TT	TT	TT	TT	CC	CC	CC	TT	TT	TT	CC	TC	CC	CC	CC	TC	CC	TT	TT	TC	TC	TT	TC	TC	TT
C	T	Informative	UNCHS002478	1	137257992	TC	CC	TC	TT	TC	TT	TT	TC	TC	TC	TC	TC	TT	TT	TC	CC	CC	TT	TC	CC	CC	CC	CC	TT	TT	TT	CC	CC	CC	TT	TC	TT	TT	TT	TC	TT	CC	CC	TC	TC	CC	TC	TC	CC
A	G	Informative	UNC1732940	1	137296647	AG	AA	AG	GG	AG	GG	GG	AG	AG	AG	AG	AG	GG	GG	AG	AA	AA	GG	AG	AA	AA	AA	AA	GG	GG	GG	AA	AA	AA	GG	AG	GG	GG	GG	AG	GG	AA	AA	AG	AG	AA	AG	AG	AA
T	C	Informative	UNCHS002480	1	137310965	TC	TT	TC	CC	TC	CC	CC	TC	TC	TC	TC	TC	CC	CC	TC	TT	TT	CC	TC	TT	TT	TT	TT	CC	CC	CC	TT	TT	TT	CC	TC	CC	CC	CC	TC	CC	TT	TT	TC	TC	TT	TC	TC	TT
G	A	Informative	UNC1733690	1	137360627	AG	GG	AG	AA	AG	AA	AA	AG	AG	AG	AG	AG	AA	AA	AG	GG	GG	AA	AG	GG	GG	GG	GG	AA	AA	AA	GG	GG	GG	AA	AG	AA	AA	AA	AG	AA	GG	GG	AG	AG	GG	AG	AG	GG
C	A	Informative	UNCHS002483	1	137380399	AC	CC	AC	AA	AC	AA	AA	AC	AC	AC	AC	AC	AA	AA	AC	CC	CC	AA	AC	CC	CC	CC	CC	AA	AA	AA	CC	CC	CC	AA	AC	AA	AA	AA	AC	AA	CC	CC	AC	AC	CC	AC	AC	CC
C	T	Informative	UNCHS002484	1	137382865	TC	CC	TC	TT	TC	TT	TT	TC	TC	TC	TC	TC	TT	TT	TC	CC	CC	TT	TC	CC	CC	CC	CC	TT	TT	TT	CC	CC	CC	TT	TC	TT	TT	TT	TC	TT	CC	CC	TC	TC	CC	TC	TC	CC
G	A	Informative	JAX00268141	1	137406097	AG	GG	AG	AA	AG	AA	AA	AG	AG	AG	AG	AG	AA	AA	AG	GG	GG	AA	AG	GG	GG	GG	GG	AA	AA	AA	GG	GG	GG	AA	AG	AA	AA	AA	AG	AA	GG	GG	AG	AG	GG	AG	AG	GG
G	A	Informative	UNC1734749	1	137430125	AG	GG	AG	AA	AG	AA	AA	AG	AG	AG	AG	AG	AA	AA	AG	GG	GG	AA	AG	GG	GG	GG	GG	AA	AA	AA	GG	GG	GG	AA	AG	AA	AA	AA	AG	AA	GG	GG	AG	AG	GG	AG	AG	GG
T	C	Informative	UNCHS002485	1	137456477	TC	TT	TC	CC	TC	CC	CC	TC	TC	TC	TC	TC	CC	CC	TC	TT	TT	CC	TC	TT	TT	TT	TT	CC	CC	CC	TT	TT	TT	CC	TC	CC	CC	CC	TC	CC	TT	TT	TC	TC	TT	TC	TC	TT
A	C	Informative	UNCHS002486	1	137459200	AC	AA	AC	CC	AC	CC	CC	AC	AC	AC	AC	AC	CC	CC	AC	AA	AA	CC	AC	AA	AA	AA	AA	CC	CC	CC	AA	AA	AA	CC	AC	CC	CC	CC	AC	CC	AA	AA	AC	AC	AA	AC	AC	AA
G	A	Informative	UNC1735400	1	137468589	AG	GG	AG	AA	AG	AA	AA	AG	AG	AG	AG	AG	AA	AA	AG	GG	GG	AA	AG	GG	GG	GG	GG	AA	AA	AA	GG	GG	GG	AA	AG	AA	AA	AA	AG	AA	GG	GG	AG	AG	GG	AG	AG	GG
G	A	Informative	UNCHS002488	1	137476823	AG	GG	AG	AA	AG	AA	AA	AG	AG	AG	AG	AG	AA	AA	AG	GG	GG	AA	AG	GG	GG	GG	GG	AA	AA	AA	GG	GG	GG	AA	AG	AA	AA	AA	AG	AA	GG	GG	AG	AG	GG	AG	AG	GG
G	A	Informative	UNCHS002489	1	137575701	AG	GG	AG	AA	AG	AA	AA	AG	AG	AG	AG	AG	AA	AA	AG	GG	GG	AA	AG	GG	GG	GG	GG	AA	AA	AA	GG	GG	GG	AA	AG	AA	AA	AA	AG	AA	GG	GG	AG	AG	GG	AG	AG	GG
C	T	Informative	UNCHS002490	1	137581004	TC	CC	TC	TT	TC	TT	TT	TC	TC	TC	TC	TC	TT	TT	TC	CC	CC	TT	TC	CC	CC	CC	CC	TT	TT	TT	CC	CC	CC	TT	TC	TT	TT	TT	TC	TT	CC	CC	TC	TC	CC	TC	TC	CC
A	G	Informative	UNC1737217	1	137585760	AG	AA	AG	GG	AG	GG	GG	AG	AG	AG	AG	AG	GG	GG	AG	AA	AA	GG	AG	AA	AA	AA	AA	GG	GG	GG	AA	AA	AA	GG	AG	GG	GG	GG	AG	GG	AA	AA	AG	AG	AA	AG	AG	AA
G	A	Informative	UNCHS002491	1	137616708	AG	GG	AG	AA	AG	AA	AA	AG	AG	AG	AG	AG	AA	AA	AG	GG	GG	AA	AG	GG	GG	GG	GG	AA	AA	AA	GG	GG	GG	AA	AG	AA	AA	AA	AG	AA	GG	GG	AG	AG	GG	AG	AG	GG
C	T	Informative	UNCHS002494	1	137640849	TC	CC	TC	TT	TC	TT	TT	TC	TC	TC	TC	TC	TT	TT	TC	CC	CC	TT	TC	CC	CC	CC	CC	TT	TT	TT	CC	CC	CC	TT	TC	TT	TT	TT	TC	TT	CC	CC	TC	TC	CC	TC	TC	CC
T	C	Informative	JAX00268221	1	137665971	TC	TT	TC	CC	TC	CC	CC	TC	TC	TC	TC	TC	CC	CC	TC	TT	TT	CC	TC	TT	TT	TT	TT	CC	CC	CC	TT	TT	TT	CC	TC	CC	CC	CC	TC	CC	TT	TT	TC	TC	TT	TC	TC	TT
T	C	Informative	UNC1739568	1	137713190	TC	TT	TC	CC	TC	CC	CC	TC	TC	TC	TC	TC	CC	CC	TC	TT	TT	CC	TC	TT	TT	TT	TT	CC	CC	CC	TT	TT	TT	CC	TC	CC	CC	CC	TC	CC	TT	TT	TC	TC	TT	TC	TC	TT
C	T	Informative	B6_rs31375526	1	138180275	CC	CC	CC	TC	TC	TC	CC	CC	CC	CC	CC	CC	TC	TC	TC	CC	CC	CC	CC	CC	CC	CC	CC	CC	TC	TC	CC	CC	CC	TC	CC	TC	TC	TC	CC	TC	CC	CC	CC	TC	CC	CC	CC	CC
C	A	Informative	UNC1765149	1	139490241	AC	CC	AC	AA	AC	AA	AA	AC	AC	AC	AC	AC	AA	AA	AC	CC	CC	AA	AC	CC	CC	CC	CC	AA	AA	AA	CC	CC	CC	AA	AC	AA	AA	AA	AC	AA	CC	CC	AC	AC	CC	AC	AC	CC
A	C	Informative	UNCHS002541	1	139528618	AC	AA	AC	CC	AC	CC	CC	AC	AC	AC	AC	AC	CC	CC	AC	AA	AA	CC	AC	AA	AA	AA	AA	CC	CC	CC	AA	AA	AA	CC	AC	CC	CC	CC	AC	CC	AA	AA	AC	AC	AA	AC	AC	AA
C	A	Informative	UNCHS002542	1	139535280	AC	CC	AC	AA	AC	AA	AA	AC	AC	AC	AC	AC	AA	AA	AC	CC	CC	AA	AC	CC	CC	CC	CC	AA	AA	AA	CC	CC	CC	AA	AC	AA	AA	AA	AC	AA	CC	CC	AC	AC	CC	AC	AC	CC
C	T	Informative	UNC1765809	1	139545620	TC	CC	TC	TT	TC	TT	TT	TC	TC	TC	TC	TC	TT	TT	TC	CC	CC	TT	TC	CC	CC	CC	CC	TT	TT	TT	CC	CC	CC	TT	TC	TT	TT	TT	TC	TT	CC	CC	TC	TC	CC	TC	TC	CC
A	G	Informative	UNC1766157	1	139585341	AG	AA	AG	GG	AG	GG	GG	AG	AG	AG	AG	AG	GG	GG	AG	AA	AA	GG	AG	AA	AA	AA	AA	GG	GG	GG	AA	AA	AA	GG	AG	GG	GG	GG	AG	GG	AA	AA	AG	AG	AA	AG	AG	AA
T	C	Informative	UNCHS002543	1	139657872	TC	TT	TC	CC	TC	CC	CC	TC	TC	TC	TC	TC	CC	CC	TC	TT	TT	CC	TC	TT	TT	TT	TT	CC	CC	CC	TT	TT	TT	CC	TC	CC	CC	CC	TC	CC	TT	TT	TC	TC	TT	TC	TC	TT
C	T	Informative	UNCHS002549	1	139828078	TC	CC	TC	TT	TC	TT	TT	TC	TC	TC	TC	TC	TT	TT	TC	CC	CC	TT	TC	CC	CC	CC	TC	TT	TT	TT	CC	CC	CC	TT	TC	TT	TT	TT	TC	TT	CC	CC	TC	TC	CC	TC	TC	CC
A	G	Informative	UNCHS002551	1	139937253	AG	AA	AG	GG	AG	GG	GG	AG	AG	AG	AG	AG	GG	GG	AG	AA	AA	GG	AG	AA	AA	AA	AG	GG	GG	GG	AA	AA	AA	GG	AG	GG	GG	GG	AG	GG	AA	AA	AG	AG	AA	AG	AG	AA
C	A	Informative	UNC1771228	1	139982095	AC	CC	AC	AA	AC	AA	AA	AC	AC	AC	AC	AC	AA	AA	AC	CC	CC	AA	AC	CC	CC	CC	AC	AA	AA	AA	CC	CC	CC	AA	AC	AA	AA	AA	AC	AA	CC	CC	AC	AC	CC	AC	AC	CC
T	C	Informative	UNCHS002554	1	140036997	TC	TT	TC	CC	TC	CC	CC	TC	TC	TC	TC	TC	CC	CC	TC	TT	TT	CC	TC	TT	TT	TT	TC	CC	CC	CC	TT	TT	TT	CC	TC	CC	CC	CC	TC	CC	TT	TT	TC	TC	TT	TC	TC	TT
A	G	Informative	UNC1777022	1	140464132	AG	AA	AG	GG	AG	GG	GG	AG	AG	AG	AG	AG	GG	GG	AG	AA	AA	GG	AG	AA	AA	AA	AG	GG	GG	GG	AA	AA	AA	GG	AG	GG	GG	GG	AG	GG	AA	AA	AG	AG	AA	AG	AG	AA
T	C	Informative	UNCHS002565	1	140500676	TC	TT	--	CC	TC	CC	CC	TC	TC	TC	TC	TC	CC	CC	TC	--	TT	CC	TC	--	--	TT	TC	CC	CC	CC	TT	--	TT	CC	TC	CC	CC	CC	TC	CC	TT	TT	TC	TC	--	TC	TC	TT
T	C	Informative	UNCHS002566	1	140503107	TC	TT	TC	CC	TC	CC	CC	TC	TC	TC	TC	TC	CC	CC	TC	TT	TT	CC	TC	TT	TT	TT	TC	CC	CC	CC	TT	TT	TT	CC	TC	CC	CC	CC	TC	CC	TT	TT	TC	TC	TT	TC	TC	TT
C	T	Informative	UNC1777709	1	140508293	TC	CC	TC	TT	TC	TT	TT	TC	TC	TC	TC	TC	TT	TT	TC	CC	CC	TT	TC	CC	CC	CC	TC	TT	TT	TT	CC	CC	CC	TT	TC	TT	TT	TT	TC	TT	CC	CC	TC	TC	CC	TC	TC	CC
T	C	Informative	UNC1778501	1	140573052	TC	TT	TC	CC	TC	CC	CC	TC	TC	TC	TC	TC	CC	CC	TC	TT	TT	CC	TC	TT	TT	TT	TC	CC	CC	CC	TT	TT	TT	CC	TC	CC	CC	CC	TC	CC	TT	TT	TC	TC	TT	TC	TC	TT
C	T	Informative	JAX00010117	1	140631905	TC	CC	TC	TT	TC	TT	TT	TC	TC	TC	TC	TC	TT	TT	TC	CC	CC	TT	TC	CC	CC	CC	TC	TT	TT	TT	CC	CC	CC	TT	TC	TT	TT	TT	TC	TT	CC	CC	TC	TC	CC	TC	TC	CC
C	T	Informative	JAX00269020	1	140695074	TC	CC	TC	TT	TC	TT	TT	TC	TC	TC	TC	TC	TT	TT	TC	CC	CC	TT	TC	CC	CC	CC	TC	TT	TT	TT	CC	CC	CC	TT	TC	TT	TT	TT	TC	TT	CC	CC	TC	TC	CC	TC	TC	CC
G	A	Informative	UNC1780377	1	140706735	AG	GG	AG	AA	AG	AA	AA	AG	AG	AG	AG	AG	AA	AA	AG	GG	GG	AA	AG	GG	GG	GG	AG	AA	AA	AA	GG	GG	GG	AA	AG	AA	AA	AA	AG	AA	GG	GG	AG	AG	GG	AG	AG	GG
T	C	Informative	UNC1781391	1	140809124	TC	TT	TC	CC	TC	CC	CC	TC	TC	TC	TC	TC	CC	CC	TC	TT	TT	CC	TC	TT	TT	TT	TC	CC	CC	CC	TT	TT	TT	CC	TC	CC	CC	CC	TC	CC	TT	TT	TC	TC	TT	TC	TC	TT
G	A	Informative	UNC1782025	1	140852671	AG	GG	AG	AA	AG	AA	AA	AG	AG	AG	AG	AG	AA	AA	AG	GG	GG	AA	AG	GG	GG	GG	AG	AA	AA	AA	GG	GG	GG	AA	AG	AA	AA	AA	AG	AA	GG	GG	AG	AG	GG	AG	AG	GG
T	C	Informative	UNCHS002569	1	140863143	TC	TT	TC	CC	TC	CC	CC	TC	TC	TC	TC	TC	CC	CC	TC	TT	TT	CC	TC	TT	TT	TT	TC	CC	CC	CC	TT	TT	TT	CC	TC	CC	CC	CC	TC	CC	TT	TT	TC	TC	TT	TC	TC	TT
C	T	Informative	UNCHS002572	1	140980459	TC	CC	TC	TT	TC	TT	TT	TC	TC	TC	TC	TC	TT	TT	TC	CC	CC	TT	TC	CC	CC	CC	TC	TT	TT	TT	CC	CC	CC	TT	TC	TT	TT	TT	TC	TT	CC	CC	TC	TC	CC	TC	TC	CC
G	A	Informative	UNC1783074	1	140993327	AG	GG	AG	AA	AG	AA	AA	AG	AG	AG	AG	AG	AA	AA	AG	GG	GG	AA	AG	GG	GG	GG	AG	AA	AA	AA	GG	GG	GG	AA	AG	AA	AA	AA	AG	AA	GG	GG	AG	AG	GG	AG	AG	GG
G	T	Informative	UNC1784366	1	141116827	TG	GG	TG	TT	TG	TT	TT	TG	TG	TG	TG	TG	TT	TT	TG	GG	GG	TT	TG	GG	GG	GG	TG	TT	TT	TT	GG	GG	GG	TT	TG	TT	TT	TT	TG	TT	GG	GG	TG	TG	GG	TG	TG	GG
T	C	Informative	UNCHS002575	1	141139572	TC	TT	TC	CC	TC	CC	CC	TC	TC	TC	TC	TC	CC	CC	TC	TT	TT	CC	TC	TT	TT	TT	TC	CC	CC	CC	TT	TT	TT	CC	TC	CC	CC	CC	TC	CC	TT	TT	TC	TC	TT	TC	TC	TT
A	C	Informative	UNC1787544	1	141354213	AC	AA	AC	CC	AC	CC	CC	AC	AC	AC	AC	AC	CC	CC	AC	AA	AA	CC	AC	AA	AA	AA	AC	CC	CC	CC	AA	AA	AA	CC	AC	CC	CC	CC	AC	CC	AA	AA	AC	AC	AA	AC	AC	AA
C	T	Informative	JAX00269145	1	141354733	TC	CC	TC	TT	TC	TT	TT	TC	TC	TC	TC	TC	TT	TT	TC	CC	CC	TT	TC	CC	CC	CC	TC	TT	TT	TT	CC	CC	CC	TT	TC	TT	TT	TT	TC	TT	CC	CC	TC	TC	CC	TC	TC	CC
C	T	Informative	JAX00269145r	1	141354733	TC	CC	TC	TT	TC	TT	TT	TC	TC	TC	TC	TC	TT	TT	TC	CC	CC	TT	TC	CC	CC	CC	TC	TT	TT	TT	CC	CC	CC	TT	TC	TT	TT	TT	TC	TT	CC	CC	TC	TC	CC	TC	TC	CC
C	T	Informative	backupJAX00269153	1	141375407	TC	CC	TC	TT	TC	TT	TT	TC	TC	TC	TC	TC	TT	TT	TC	CC	CC	TT	TC	CC	CC	CC	TC	TT	TT	TT	CC	CC	CC	TT	TC	TT	TT	TT	TC	TT	CC	CC	TC	TC	CC	TC	TC	CC
A	G	Informative	UNC1788773	1	141451968	AG	AA	AG	GG	AG	GG	GG	AG	AG	AG	AG	AG	GG	GG	AG	AA	AA	GG	AG	AA	AA	AA	AG	GG	GG	GG	AA	AA	AA	GG	AG	GG	GG	GG	AG	GG	AA	AA	AG	AG	AA	AG	AG	AA
T	C	Informative	UNC1789955	1	141532832	TC	TT	TC	CC	TC	CC	CC	TC	TC	TC	TC	TC	CC	CC	TC	TT	TT	CC	TC	TT	TT	TT	TC	CC	CC	CC	TT	TT	TT	CC	TC	CC	CC	CC	TC	CC	TT	TT	TC	TC	TT	TC	TC	TT
C	T	Informative	UNC1791691	1	141703352	TC	CC	TC	TT	TC	TT	TT	TC	TC	TC	TC	TC	TT	TT	TC	CC	CC	TT	TC	CC	CC	CC	TC	TT	TT	TT	CC	CC	CC	TT	TC	TT	TT	TT	TC	TT	CC	CC	TC	TC	CC	TC	TC	CC
C	A	Informative	UNC1792619	1	141856481	AC	CC	AC	AA	AC	AA	AA	AC	AC	AC	AC	AC	AA	AA	AC	CC	CC	AA	AC	CC	CC	CC	AC	AA	AA	AA	CC	CC	CC	AA	AC	AA	AA	AA	AC	AA	CC	CC	AC	AC	CC	AC	AC	CC
C	T	Informative	JAX00010216	1	141934731	TC	CC	TC	TT	TC	TT	TT	TC	TC	TC	TC	TC	--	TT	TC	CC	CC	--	TC	CC	CC	CC	TC	TT	TT	TT	CC	CC	CC	TT	TC	TT	TT	TT	TC	TT	CC	CC	TC	TC	CC	TC	TC	CC
T	C	Informative	UNC1793565	1	141999233	TC	TT	TC	CC	TC	CC	CC	TC	TC	TC	TC	TC	CC	CC	TC	TT	TT	CC	TC	TT	TT	TT	TC	CC	CC	CC	TT	TT	TT	CC	TC	CC	CC	CC	TC	CC	TT	TT	TC	TC	TT	TC	TC	TT
G	T	Informative	UNC1793646	1	142059979	TG	GG	TG	TT	TG	TT	TT	TG	TG	TG	TG	TG	TT	TT	TG	GG	GG	TT	TG	GG	GG	GG	TG	TT	TT	TT	GG	GG	GG	TT	TG	TT	TT	TT	TG	TT	GG	GG	TG	TG	GG	TG	TG	GG
A	G	Informative	UNC1795522	1	142280750	AG	AA	AG	GG	AG	GG	GG	AG	AG	AG	AG	AG	GG	GG	AG	AA	AA	GG	AG	AA	AA	AA	AG	GG	GG	GG	AA	AA	AA	GG	AG	GG	GG	GG	AG	GG	AA	AA	AG	AG	AA	AG	AG	AA
C	T	Informative	UNC1797532	1	142428459	TC	CC	TC	TT	TC	TT	TT	TC	TC	TC	TC	TC	TT	TT	TC	CC	CC	TT	TC	CC	CC	CC	TC	TT	TT	TT	CC	CC	CC	TT	TC	TT	TT	TT	TC	TT	CC	CC	TC	TC	CC	TC	TC	CC
A	G	Informative	UNCHS002579	1	142480700	AG	AA	AG	GG	AG	GG	GG	AG	AG	AG	AG	AG	GG	GG	AG	AA	AA	GG	AG	AA	AA	AA	AG	GG	GG	GG	AA	AA	AA	GG	AG	GG	GG	GG	AG	GG	AA	AA	AG	AG	AA	AG	AG	AA
C	T	Informative	UNC1803006	1	142796625	TC	CC	TC	TT	TC	TT	TT	TC	TC	TC	TC	TC	TT	TT	TC	CC	CC	TT	TC	CC	CC	CC	TC	TT	TT	TT	CC	CC	CC	TC	TC	TT	TT	TT	TC	TT	CC	CC	TC	TC	CC	TC	TC	CC
A	G	Informative	UNC1804293	1	142889463	AG	AA	AG	GG	AG	GG	GG	AG	AG	AG	AG	AG	GG	GG	AG	AA	AA	GG	AG	AA	AA	AA	AG	GG	GG	GG	AA	AA	AA	AG	AG	GG	GG	GG	AG	GG	AA	AA	AG	AG	AA	AG	AG	AA
C	A	Informative	UNCHS002587	1	142941154	AC	CC	AC	AA	AC	AA	AA	AC	AC	AC	AC	AC	AA	AA	AC	CC	CC	AA	AC	CC	CC	CC	AC	AA	AA	AA	CC	CC	CC	AC	AC	AA	AA	AA	AC	AA	CC	CC	AC	AC	CC	AC	AC	CC
T	C	Informative	UNCHS002588	1	142943337	TC	TT	TC	CC	TC	CC	CC	TC	TC	TC	TC	TC	CC	CC	TC	TT	TT	CC	TC	TT	TT	TT	TC	CC	CC	CC	TT	TT	TT	TC	TC	CC	CC	CC	TC	CC	TT	TT	TC	TC	TT	TC	TC	TT
A	C	Informative	UNC1808116	1	143120217	AC	AA	AC	CC	AC	CC	CC	AC	AC	AC	AC	AC	CC	CC	AC	AA	AA	CC	AC	AA	AA	AA	AC	CC	CC	CC	AA	AA	AA	AC	AC	CC	CC	CC	AC	CC	AA	AA	AC	AC	AA	AC	AC	AA
G	A	Informative	UNC1812244	1	143394249	AG	GG	AG	AA	AG	AA	AA	AG	AG	AG	AG	AG	AA	AA	AG	GG	GG	AA	AG	GG	GG	GG	AG	AA	AA	AA	GG	GG	GG	AG	AG	AA	AA	AA	AG	AA	GG	GG	AG	AG	GG	AG	AG	GG
G	A	Informative	UNCHS002597	1	143394249	AG	GG	AG	AA	AG	AA	AA	AG	AG	AG	AG	AG	AA	AA	AG	GG	GG	AA	AG	GG	GG	GG	AG	AA	AA	AA	GG	GG	GG	AG	AG	AA	AA	AA	AG	AA	GG	GG	AG	AG	GG	AG	AG	GG
T	C	Informative	UNC1815981	1	143619814	TC	TT	TC	CC	TC	CC	CC	TC	TC	TC	TC	TC	CC	CC	TC	TT	TT	CC	TC	TT	TT	TT	TC	CC	CC	CC	TT	TT	TT	TC	TC	CC	CC	CC	TC	CC	TT	TT	TC	TC	TT	TC	TC	TT
A	G	Informative	JAX00269487	1	143873398	AG	AA	AG	GG	AG	GG	GG	AG	AG	AG	AG	AG	GG	GG	AG	AA	AA	GG	AG	AA	AA	AA	AG	GG	GG	GG	AA	AA	AA	AG	AG	GG	GG	GG	AG	GG	AA	AA	AG	AG	AA	AG	AG	AA
A	C	Informative	JAX00269501	1	143901748	AC	AA	AC	CC	AC	CC	CC	AC	AC	AC	AC	AC	CC	CC	AC	AA	AA	CC	AC	AA	AA	AA	AC	CC	CC	CC	AA	AA	AA	AC	AC	CC	CC	CC	AC	CC	AA	AA	AC	AC	AA	AC	AC	AA
C	A	Informative	UNC1821880	1	143905727	AC	CC	AC	AA	AC	AA	AA	AC	AC	AC	AC	AC	AA	AA	AC	CC	CC	AA	AC	CC	CC	CC	AC	AA	AA	AA	CC	CC	CC	AC	AC	AA	AA	AA	AC	AA	CC	CC	AC	AC	CC	AC	AC	CC
A	G	Informative	UNCHS002609	1	143953613	AG	AA	AG	GG	AG	GG	GG	AG	AG	AG	AG	AG	GG	GG	AG	AA	AA	GG	AG	AA	AA	AA	AG	GG	GG	GG	AA	AA	AA	AG	AG	GG	GG	GG	AG	GG	AA	AA	AG	AG	AA	AG	AG	AA
T	G	Informative	UNC1823389	1	144037142	TG	TT	TG	GG	TG	GG	GG	TG	TG	TG	TG	TG	GG	GG	TG	TT	TT	GG	TG	TT	TT	TT	TG	GG	GG	GG	TT	TT	TT	TG	TG	GG	GG	GG	TG	GG	TT	TT	TG	TG	TT	TG	TG	TT
A	G	Informative	UNCHS002611	1	144062548	AG	AA	AG	GG	AG	GG	GG	AG	AG	AG	AG	AG	GG	GG	AG	AA	AA	GG	AG	AA	AA	AA	AG	GG	GG	GG	AA	AA	AA	AG	AG	GG	GG	GG	AG	GG	AA	AA	AG	AG	AA	AG	AG	AA
G	T	Informative	UNCHS002612	1	144066342	TG	GG	TG	TT	TG	TT	TT	TG	TG	TG	TG	TG	TT	TT	TG	GG	GG	TT	TG	GG	GG	GG	TG	TT	TG	TT	GG	GG	GG	TG	TG	TT	TT	TT	TG	TT	GG	GG	TG	TG	GG	TG	TG	GG
A	G	Informative	JAX00010381	1	144157359	AG	AA	AG	GG	AG	GG	GG	AG	AG	AG	AG	AG	GG	GG	AG	AA	AA	GG	AG	AA	AA	AA	AG	GG	AG	GG	AA	AA	AA	AG	AG	GG	GG	GG	AG	GG	AA	AA	AG	AG	AA	AG	AG	AA
T	C	Informative	UNC1825459	1	144162827	TC	TT	TC	CC	TC	CC	CC	TC	TC	TC	TC	TC	CC	CC	TC	TT	TT	CC	TC	TT	TT	TT	TC	CC	TC	CC	TT	TT	TT	TC	TC	CC	CC	CC	TC	CC	TT	TT	TC	TC	TT	TC	TC	TT
G	A	Informative	UNCHS002613	1	144164361	AG	GG	AG	AA	AG	AA	AA	AG	AG	AG	AG	AG	AA	AA	AG	GG	GG	AA	AG	GG	GG	GG	AG	AA	AG	AA	GG	GG	GG	AG	AG	AA	AA	AA	AG	AA	GG	GG	AG	AG	GG	AG	AG	GG
A	G	Informative	UNC1826224	1	144237820	AG	AA	AG	GG	AG	GG	GG	AG	AG	AG	AG	AG	GG	GG	AG	AA	AA	GG	AG	AA	AA	AA	AG	GG	AG	GG	AA	AA	AA	AG	AG	GG	GG	GG	AG	GG	AA	AA	AG	AG	AA	AG	AG	AA
T	C	Informative	UNC1826779	1	144286075	TC	TT	TC	CC	TC	CC	CC	TC	TC	TC	TC	TC	CC	CC	TC	TT	TT	CC	TC	TT	TT	TT	TC	CC	TC	CC	TT	TT	TT	TC	TC	CC	CC	CC	TC	CC	TT	TT	TC	TC	TT	TC	TC	TT
C	T	Informative	UNCHS002618	1	144291253	TC	CC	TC	TT	TC	TT	TT	TC	TC	TC	TC	TC	TT	TT	TC	CC	CC	TT	TC	CC	CC	CC	TC	TT	TC	TT	CC	CC	CC	TC	TC	TT	TT	TT	TC	TT	CC	CC	TC	TC	CC	TC	TC	CC
T	G	Informative	UNC1828946	1	144477087	TG	TT	TG	GG	TG	GG	GG	TG	TG	TG	TG	TG	GG	GG	TG	TT	TT	GG	TG	TT	TT	TT	TG	GG	TG	GG	TT	TT	TT	TG	TG	GG	GG	GG	TG	GG	TT	TT	TG	TG	TT	TG	TG	TT
T	G	Informative	JAX00010419	1	144653669	TG	TT	TG	GG	TG	GG	GG	TG	TG	TG	TG	TG	GG	GG	TG	TT	TT	GG	TG	TT	TT	TT	TG	GG	TG	GG	TT	TT	TT	TG	TG	GG	GG	GG	TG	GG	TT	TT	TG	TG	TT	TG	TG	TT
T	G	Informative	UNCHS002619	1	144702357	TG	TT	TG	GG	TG	GG	GG	TG	TG	TG	TG	TG	GG	GG	TG	TT	TT	GG	TG	TT	TT	TT	TG	GG	TG	GG	TT	TT	TT	TG	TG	GG	GG	GG	TG	GG	TT	TT	TG	TG	TT	TG	TG	TT
T	G	Informative	UNC1832863	1	144762586	TG	TT	TG	GG	TG	GG	GG	TG	TG	TG	TG	TG	GG	GG	TG	TT	TT	GG	TG	TT	TT	TT	TG	GG	TG	GG	TT	TT	TT	TG	TG	GG	GG	GG	TG	GG	TT	TT	TG	TG	TT	TG	TG	TT
G	A	Informative	UNCHS002622	1	144798065	AG	GG	AG	AA	AG	AA	AA	AG	AG	AG	AG	AG	AA	AA	AG	GG	GG	AA	AG	GG	GG	GG	AG	AA	AG	AA	GG	GG	GG	AG	AG	AA	AA	AA	AG	AA	GG	GG	AG	AG	GG	AG	AG	GG
C	A	Informative	UNCHS002623	1	144892895	AC	CC	AC	AA	AC	AA	AA	AC	AC	AC	AC	AC	AA	AA	AC	CC	CC	AA	AC	CC	CC	CC	AC	AA	AC	AA	CC	CC	CC	AC	AC	AA	AA	AA	AC	AA	CC	CC	AC	AC	CC	AC	AC	CC
A	C	Informative	JAX00010438	1	144906468	AC	AA	AC	CC	AC	CC	CC	AC	AC	AC	AC	AC	CC	CC	AC	AA	AA	CC	AC	AA	AA	AA	AC	CC	AC	CC	AA	AA	AA	AC	AC	CC	CC	CC	AC	CC	AA	AA	AC	AC	AA	AC	AC	AA
T	C	Informative	UNC1834559	1	144913752	TC	TT	TC	CC	TC	CC	CC	TC	TC	TC	TC	TC	CC	CC	TC	TT	TT	CC	TC	TT	TT	TT	TC	CC	TC	CC	TT	TT	TT	TC	TC	CC	CC	CC	TC	CC	TT	TT	TC	TC	TT	TC	TC	TT
A	G	Informative	UNCHS002626	1	145172172	AG	AA	AG	GG	AG	GG	GG	AG	AG	AG	AG	AG	GG	GG	AG	AA	AA	GG	AG	AA	AA	AA	AG	GG	AG	GG	AA	AA	AA	AG	AG	GG	GG	GG	AG	GG	AA	AA	AG	AG	AA	AG	AG	AA
A	C	Informative	JAX00010458	1	145172233	AC	AA	AC	CC	AC	CC	CC	AC	AC	AC	AC	AC	CC	CC	AC	AA	AA	CC	AC	AA	AA	AA	AC	CC	AC	CC	AA	AA	AA	AC	AC	CC	CC	CC	AC	CC	AA	AA	AC	AC	AA	AC	AC	AA
T	C	Informative	UNC1837401	1	145197381	TC	TT	TC	CC	TC	CC	CC	TC	TC	TC	TC	TC	CC	CC	TC	TT	TT	CC	TC	TT	TT	TT	TC	CC	TC	CC	TT	TT	TT	TC	TC	CC	CC	CC	TC	CC	TT	TT	TC	TC	TT	TC	TC	TT
C	A	Informative	UNCHS002629	1	145247752	AC	CC	AC	AA	AC	AA	AA	AC	AC	AC	AC	AC	AA	AA	AC	CC	CC	AA	AC	CC	CC	CC	AC	AA	AC	AA	CC	CC	CC	AC	AC	AA	AA	AA	AC	AA	CC	CC	AC	AC	CC	AC	AC	CC
A	G	Informative	UNCHS002630	1	145252838	AG	AA	AG	GG	AG	GG	GG	AG	AG	AG	AG	AG	GG	GG	AG	AA	AA	GG	AG	AA	AA	AA	AG	GG	AG	GG	AA	AA	AA	AG	AG	GG	GG	GG	AG	GG	AA	AA	AG	AG	AA	AG	AG	AA
T	C	Informative	UNC1839008	1	145396606	TC	TT	TC	CC	TC	CC	CC	TC	TC	TC	TC	TC	CC	CC	TC	TT	TT	CC	TC	TT	TT	TT	TC	CC	TC	CC	TT	TT	TT	TC	TC	CC	CC	CC	TC	CC	TT	TT	TC	TC	TT	TC	TC	TT
A	G	Informative	UNCHS002631	1	145443749	AG	AA	AG	GG	AG	GG	GG	AG	AG	AG	AG	AG	GG	GG	AG	AA	AA	GG	AG	AA	AA	AA	AG	GG	AG	GG	AA	AA	AA	AG	AG	GG	GG	GG	AG	GG	AA	AA	AG	AG	AA	AG	AG	AA
G	A	Informative	UNCHS002639	1	145622890	AG	GG	AG	AA	AG	AA	AA	AG	AG	AG	AG	AG	AA	AA	AG	GG	GG	AA	AG	GG	GG	GG	AG	AA	AG	AA	GG	GG	GG	AG	AG	AA	AA	AA	AG	AA	GG	GG	AG	AG	GG	AG	AG	GG
G	A	Informative	UNCHS002641	1	145635847	AG	GG	AG	AA	AG	AA	AA	AG	AG	AG	AG	AG	AA	AA	AG	GG	GG	AA	AG	GG	GG	GG	AG	AA	AG	AA	GG	GG	GG	AG	AG	AA	AA	AA	AG	AA	GG	GG	AG	AG	GG	AG	AG	GG
A	G	Informative	UNC1841967	1	145657289	AG	AA	AG	GG	AG	GG	GG	AG	AG	AG	AG	AG	GG	GG	AG	AA	AA	GG	AG	AA	AA	AA	AG	GG	AG	GG	AA	AA	AA	AG	AG	GG	GG	GG	AG	GG	AA	AA	AG	AG	AA	AG	AG	AA
A	G	Informative	UNC1843688	1	145806761	AG	AA	AG	GG	AG	GG	GG	AG	AG	AG	AG	AG	GG	GG	AG	AA	AA	GG	AG	AA	AA	AA	AG	GG	AG	GG	AA	AA	AA	AG	AG	GG	GG	GG	AG	GG	AA	AA	AG	AG	AA	AG	AG	AA
G	T	Informative	UNC1845127	1	145940295	TG	GG	TG	TT	TG	TT	TT	TG	TG	TG	TG	TG	TT	TT	TG	GG	GG	TT	TG	GG	GG	GG	TG	TT	TG	TT	GG	GG	GG	TG	TG	TT	TT	TT	TG	TT	GG	GG	TG	TG	GG	TG	TG	GG
G	T	Informative	UNCHS002643	1	145940295	TG	GG	TG	TT	TG	TT	TT	TG	TG	TG	TG	TG	TT	TT	TG	GG	GG	TT	TG	GG	GG	GG	TG	TT	TG	TT	GG	GG	GG	TG	TG	TT	TT	TT	TG	TT	GG	GG	TG	TG	GG	TG	TG	GG
C	T	Informative	UNC1849492	1	146342223	TC	CC	TC	TT	TC	TT	TT	TC	TC	TC	TC	TC	TT	TT	TC	CC	CC	TT	TC	CC	CC	CC	TC	TT	TC	TT	CC	CC	CC	TC	TC	TT	TT	TT	TC	TT	CC	CC	TC	TC	CC	TC	TC	CC
G	A	Informative	UNCHS002657	1	146356181	AG	GG	AG	AA	AG	AA	AA	AG	AG	AG	AG	AG	AA	AA	AG	GG	GG	AA	AG	GG	GG	GG	AG	AA	AG	AA	GG	GG	GG	AG	AG	AA	AA	AA	AG	AA	GG	GG	AG	AG	GG	AG	AG	GG
T	C	Informative	UNCHS002658	1	146358591	TC	TT	TC	CC	TC	CC	CC	TC	TC	TC	TC	TC	CC	CC	TC	TT	TT	CC	TC	TT	TT	TT	TC	CC	TC	CC	TT	TT	TT	TC	TC	CC	CC	CC	TC	CC	TT	TT	TC	TC	TT	TC	TC	TT
T	C	Informative	UNC010300060	1	146476914	TC	TT	TC	CC	TC	CC	CC	TC	TC	TC	TC	TC	CC	CC	TC	TT	TT	CC	TC	TT	TT	TT	TC	CC	TC	CC	TT	TT	TT	TC	TC	CC	CC	CC	TC	CC	TT	TT	TC	TC	TT	TC	TC	TT
T	C	Informative	UNCJPD000427	1	146572201	TC	TT	TC	CC	TC	CC	CC	TC	TC	TC	TC	TC	CC	CC	TC	TT	TT	CC	TC	TT	TT	TT	TC	CC	TC	CC	TT	TT	TT	TC	TC	CC	CC	CC	TC	CC	TT	TT	TC	TC	TT	TC	TC	TT
T	C	Informative	UNCHS002660	1	146623522	TC	TT	TC	CC	TC	CC	CC	TC	TC	--	TC	TC	CC	CC	TC	TT	TT	CC	TC	TT	TT	TT	TC	CC	TC	CC	TT	TT	TT	TC	TC	CC	CC	CC	TC	CC	TT	TT	TC	TC	--	TC	TC	TT
T	G	Informative	UNC1854486	1	146749454	TG	TT	TG	GG	TG	GG	GG	TG	TG	TG	TG	TG	GG	GG	TG	TT	TT	GG	TG	TT	TT	TT	TG	GG	TG	GG	TT	TT	TT	TG	TG	GG	GG	GG	TG	GG	TT	TT	TG	TG	TT	TG	TG	TT
G	A	Informative	UNCHS002663	1	146752053	AG	GG	AG	AA	AG	AA	AA	AG	AG	AG	AG	AG	AA	AA	AG	GG	GG	AA	AG	GG	GG	GG	AG	AA	AG	AA	GG	GG	GG	AG	AG	AA	AA	AA	AG	AA	GG	GG	AG	AG	GG	AG	AG	GG
A	G	Informative	JAX00010581	1	146836435	AG	AA	AG	GG	AG	GG	GG	AG	AG	AG	AG	AG	GG	GG	AG	AA	AA	GG	AG	AA	AA	AA	AG	GG	AG	GG	AA	AA	AA	AG	AG	GG	GG	GG	AG	AG	AA	AA	AG	AG	AA	AG	AG	AA
C	T	Informative	JAX00270096	1	146888674	TC	CC	TC	TT	TC	TT	TT	TC	TC	TC	TC	TC	TT	TT	TC	CC	CC	TT	TC	CC	CC	CC	TC	TT	TC	TT	CC	CC	CC	TC	TC	TT	TT	TT	TC	TC	CC	CC	TC	TC	CC	TC	TC	CC
G	A	Informative	UNCHS002667	1	147010113	AG	GG	AG	AA	AG	AA	AA	AG	AG	AG	AG	AG	AA	AA	AG	GG	GG	AA	AG	GG	GG	GG	AG	AA	AG	AA	GG	GG	GG	AG	AG	AA	AA	AA	AG	AG	GG	GG	AG	AG	GG	AG	AG	GG
C	A	Informative	UNCHS002670	1	147148196	AC	CC	AC	AA	AC	AA	AA	AC	AC	AC	AC	AC	AA	AA	AC	CC	CC	AA	AC	CC	CC	CC	AC	AA	AC	AA	CC	CC	CC	AC	AC	AA	AA	AA	AC	AC	CC	CC	AC	AC	CC	AC	AC	CC
A	G	Informative	JAX00010611	1	147223910	AG	AA	AG	GG	AG	GG	GG	AG	AG	AG	AG	AG	GG	GG	AG	AA	AA	GG	AG	AA	AA	AA	AG	GG	AG	GG	AA	AA	AA	AG	AG	GG	GG	GG	AG	AG	AA	AA	AG	AG	AA	AG	AG	AA
A	G	Informative	UNC1861016	1	147331443	AG	AA	AG	GG	AG	GG	GG	AG	AG	AG	AG	AG	GG	GG	AG	AA	AA	GG	AG	AA	AA	AA	AG	GG	AG	GG	AA	AA	AA	AG	AG	GG	GG	GG	AG	AG	AA	AA	AG	AG	AA	AG	AG	AA
C	A	Informative	UNCHS002683	1	148810573	AC	CC	AC	AA	AC	AA	AA	AC	AC	AC	AC	AC	AA	AA	AC	CC	CC	AA	AC	CC	CC	CC	AC	AA	AC	AA	CC	CC	CC	AC	AC	AA	AA	AA	AC	AC	CC	CC	AC	AC	CC	AC	AC	CC
C	A	Informative	UNCHS002686	1	148902010	AC	CC	AC	AA	AC	AA	AA	AC	AC	AC	AC	AC	AA	AA	AC	CC	CC	AA	AC	CC	CC	CC	AC	AA	AC	AA	CC	CC	CC	AC	AC	AA	AA	AA	AC	AC	CC	CC	AC	AC	CC	AC	AC	CC
A	C	Informative	UNC1883987	1	148927340	AC	AA	AC	CC	AC	CC	CC	AC	AC	AC	AC	AC	CC	CC	AC	AA	AA	CC	AC	AA	AA	AA	AC	CC	AC	CC	AA	AA	AA	AC	AC	CC	CC	CC	AC	AC	AA	AA	AC	AC	AA	AC	AC	AA
G	A	Informative	UNCHS002687	1	148973105	AG	GG	AG	AA	AG	AA	AA	AG	AG	AG	AG	AG	AA	AA	AG	GG	GG	AA	AG	GG	GG	GG	AG	AA	AG	AA	GG	GG	GG	AG	AG	AA	AA	AA	AG	AG	GG	GG	AG	AG	GG	AG	AG	GG
C	T	Informative	UNCHS002688	1	148975244	TC	CC	TC	TT	TC	TT	TT	TC	TC	TC	TC	TC	TT	TT	TC	CC	CC	TT	TC	CC	CC	CC	TC	TT	TC	TT	CC	CC	CC	TC	TC	TT	TT	TT	TC	TC	CC	CC	TC	TC	CC	TC	TC	CC
C	T	Informative	JAX00270423	1	148976935	TC	CC	TC	TT	TC	TT	TT	TC	TC	TC	TC	TC	TT	TT	TC	CC	CC	TT	TC	CC	CC	CC	TC	TT	TC	TT	CC	CC	CC	TC	TC	TT	TT	TT	TC	TC	CC	CC	TC	TC	CC	TC	TC	CC
C	T	Informative	UNC1886404	1	149105995	TC	CC	TC	TT	TC	TT	TT	TC	TC	TC	TC	TC	TT	TT	TC	CC	CC	TT	TC	CC	CC	CC	TC	TT	TC	TT	CC	CC	CC	TC	TC	TT	TT	TT	TC	TC	CC	CC	TC	TC	CC	TC	TC	CC
C	T	Informative	UNCHS002689	1	149269363	TC	CC	TC	TT	TC	TT	TT	TC	TC	TC	TC	TC	TT	TT	TC	CC	CC	TT	TC	CC	CC	CC	TC	TT	TC	TT	CC	CC	CC	TC	TC	TT	TT	TT	TC	TC	CC	CC	TC	TC	CC	TC	TC	CC
G	T	Informative	JAX00270509	1	149279300	TG	GG	TG	TT	TG	TT	TT	TG	TG	TG	TG	TG	TT	TT	TG	GG	GG	TT	TG	GG	GG	GG	TG	TT	TG	TT	GG	GG	GG	TG	TG	TT	TT	TT	TG	TG	GG	GG	TG	TG	GG	TG	TG	GG
A	G	Informative	UNCHS002691	1	149384243	AG	AA	AG	GG	AG	GG	GG	AG	AG	AG	AG	AG	GG	GG	AG	AA	AA	GG	AG	AA	AA	AA	AG	GG	AG	GG	AA	AA	AA	AG	AG	GG	GG	GG	AG	AG	AA	AA	AG	AG	AA	AG	AG	AA
T	C	Informative	UNCHS002695	1	150436589	TC	TT	TC	CC	TC	CC	CC	TC	TC	TC	TC	TC	CC	CC	TC	TT	TT	CC	TC	TT	TT	TT	TC	CC	TC	CC	TT	TT	TT	TC	TC	CC	CC	CC	TC	TC	TT	TT	TC	TC	TT	TC	TC	TT
G	T	Informative	UNC1903098	1	150463041	TG	GG	TG	TT	TG	TT	TT	TG	TG	TG	TG	TG	TT	TT	TG	GG	GG	TT	TG	GG	GG	GG	TG	TT	TG	TT	GG	GG	GG	TG	TG	TT	TT	TT	TG	TG	GG	GG	TG	TG	GG	TG	TG	GG
G	A	Informative	JAX00270667	1	150489713	AG	GG	AG	AA	AG	AA	AA	AG	AG	AG	AG	AG	AA	AA	AG	GG	GG	AA	AG	GG	GG	GG	AG	AA	AG	AA	GG	GG	GG	AG	AG	AA	AA	AA	AG	AG	GG	GG	AG	AG	GG	AG	AG	GG
G	A	Informative	UNCHS002697	1	150564384	AG	GG	AG	AA	AG	AA	AA	AG	AG	AG	AG	AG	AA	AA	AG	GG	GG	AA	AG	GG	GG	GG	AG	AA	AG	AA	GG	GG	GG	AG	AG	AA	AA	AA	AG	AG	GG	GG	AG	AG	GG	AG	AG	GG
A	G	Informative	UNC1905607	1	150610749	AG	AA	AG	GG	AG	GG	GG	AG	AG	AG	AG	AG	GG	GG	AG	AA	AA	GG	AG	AA	AA	AA	AG	GG	AG	GG	AA	AA	AA	AG	AG	GG	GG	GG	AG	AG	AA	AA	AG	AG	AA	AG	AG	AA
A	C	Informative	UNCHS002708	1	151526408	AC	AA	AC	CC	AC	CC	CC	AC	AC	AC	AC	AC	CC	CC	AC	AA	AA	CC	AC	AA	AA	AA	AC	CC	AC	CC	AA	AA	AA	AC	AC	AC	CC	CC	AC	AC	AA	AA	AC	AC	AA	AC	AC	AA
G	A	Informative	UNCHS002712	1	151780319	AG	GG	AG	AA	AG	AA	AA	AG	AG	AG	AG	AG	AA	AA	AG	GG	GG	AA	AG	GG	GG	GG	AG	AA	AG	AA	GG	GG	GG	AG	AG	AG	AA	AA	AG	AG	GG	GG	AG	AG	GG	AG	AG	GG
T	C	Informative	UNCHS002722	1	152254577	TC	TT	TC	CC	TC	CC	CC	TC	TC	TC	TC	TC	CC	CC	TC	TT	TT	CC	TC	TT	TT	TT	TC	CC	TC	CC	TT	TT	TT	TC	TC	TC	CC	CC	TC	TC	TT	TT	TC	TC	TT	TC	TC	TT
G	A	Informative	UNC1936512	1	152719102	AG	GG	AG	AA	AG	AA	AA	AG	AG	AG	AG	AG	AA	AA	AG	GG	GG	AA	AG	GG	GG	GG	AG	AA	AG	AA	GG	GG	GG	AG	AG	AG	AA	AA	AG	AG	GG	GG	AG	AG	GG	AG	AG	GG
T	C	Informative	UNC1936845	1	152741344	TC	TT	TC	CC	TC	CC	CC	TC	TC	TC	TC	TC	CC	CC	TC	TT	TT	CC	TC	TT	TT	TT	TC	CC	TC	CC	TT	TT	TT	TC	TC	TC	CC	CC	TC	TC	TT	TT	TC	TC	TT	TC	TC	TT
G	A	Informative	UNC1939261	1	152910404	AG	GG	AG	AA	AG	AA	AA	AG	AG	AG	AG	AG	AA	AA	AG	GG	GG	AA	AG	GG	GG	GG	AG	AA	AG	AA	GG	GG	GG	AG	AG	AG	AA	AA	AG	AG	GG	GG	AG	AG	GG	AG	AG	GG
C	A	Informative	backupUNC010628673	1	152958742	AC	CC	AC	AA	AC	AA	AA	AC	AC	AC	AC	AC	AA	AA	AC	CC	CC	AA	AC	CC	CC	CC	AC	AA	AC	AA	CC	CC	CC	AC	AC	AC	AA	AA	AC	AC	CC	CC	AC	AC	CC	AC	AC	CC
G	T	Informative	UNCHS002732	1	152989504	TG	GG	TG	TT	TG	TT	TT	TG	TG	TG	TG	TG	TT	TT	TG	GG	GG	TT	TG	GG	GG	GG	TG	TT	TG	TT	GG	GG	GG	TG	TG	TG	TT	TT	TG	TG	GG	GG	TG	TG	GG	TG	TG	GG
C	T	Informative	UNC1940721	1	153002211	TC	CC	TC	TT	TC	TT	TT	TC	TC	TC	TC	TC	TT	TT	TC	CC	CC	TT	TC	CC	CC	CC	TC	TT	TC	TT	CC	CC	CC	TC	TC	TC	TT	TT	TC	TC	CC	CC	TC	TC	CC	TC	TC	CC
T	G	Informative	UNC1941082	1	153027661	TG	TT	TG	GG	TG	GG	GG	TG	TG	TG	TG	TG	GG	GG	TG	TT	TT	GG	TG	TT	TT	TT	TG	GG	TG	GG	TT	TT	TT	TG	TG	TG	GG	GG	TG	TG	TT	TT	TG	TG	TT	TG	TG	TT
C	T	Informative	UNCHS002734	1	153118595	TC	CC	TC	TT	TC	TT	TT	TC	TC	TC	TC	TC	TT	TT	TC	CC	CC	TT	TC	CC	CC	CC	TC	TT	TC	TT	CC	CC	CC	TC	TC	TC	TT	TT	TC	TC	CC	CC	TC	TC	CC	TC	TC	CC
C	T	Informative	UNC1943175	1	153185947	TC	CC	TC	TT	TC	TT	TT	TC	TC	TC	TC	TC	TT	TT	TC	CC	CC	TT	TC	CC	CC	CC	TC	TT	TC	TT	CC	CC	CC	TC	TC	TC	TT	TT	TC	TC	CC	CC	TC	TC	CC	TC	TC	CC
C	T	Informative	UNCHS002735	1	153203969	TC	CC	TC	TT	TC	TT	TT	TC	TC	TC	TC	TC	TT	TT	TC	CC	CC	TT	TC	CC	CC	CC	TC	TT	TC	TT	CC	CC	CC	TC	TC	TC	TT	TT	TC	TC	CC	CC	TC	TC	CC	TC	TC	CC
G	A	Informative	UNC1944082	1	153265761	AG	GG	AG	AA	AG	AA	AA	AG	AG	AG	AG	AG	AA	AA	AG	GG	GG	AA	AG	GG	GG	GG	AG	AA	AG	AA	GG	GG	GG	AG	AG	AG	AA	AA	AG	AG	GG	GG	AG	AG	GG	AG	AG	GG
C	T	Informative	UNC1944257	1	153279593	TC	CC	TC	TT	TC	TT	TT	TC	TC	TC	TC	TC	TT	TT	TC	CC	CC	TT	TC	CC	CC	CC	TC	TT	TC	TT	CC	CC	CC	TC	TC	TC	TT	TT	TC	TC	CC	CC	TC	TC	CC	TC	TC	CC
C	T	Informative	UNCHS002739	1	153305068	TC	CC	TC	TT	TC	TT	TT	TC	TC	TC	TC	TC	TT	TT	TC	CC	CC	TT	TC	CC	CC	CC	TC	TT	TC	TT	CC	CC	CC	TC	TC	TC	TT	TT	TC	TC	CC	CC	TC	TC	CC	TC	TC	CC
G	A	Informative	UNC1944789	1	153312571	AG	GG	AG	AA	AG	AA	AA	AG	AG	AG	AG	AG	AA	AA	AG	GG	GG	AA	AG	GG	GG	GG	AG	AA	AG	AA	GG	GG	GG	AG	AG	AG	AA	AA	AG	AG	GG	GG	AG	AG	GG	AG	AG	GG
G	T	Informative	UNC1947829	1	153508733	--	GG	--	TT	--	TT	TT	--	--	--	--	--	TT	TT	TG	GG	GG	TT	--	GG	GG	GG	TG	TT	--	TT	GG	GG	GG	--	TG	--	TT	TT	--	--	GG	GG	--	--	GG	TG	--	GG
C	A	Informative	UNC1948234	1	153539463	AC	CC	AC	AA	AC	AA	AA	AC	AC	AC	AC	AC	AA	AA	AC	CC	CC	AA	AC	CC	CC	CC	AC	AA	AC	AA	CC	CC	CC	AC	AC	AC	AA	AA	AC	AC	CC	CC	AC	AC	CC	AC	AC	CC
T	C	Informative	UNC1948835	1	153583577	TC	TT	TC	CC	TC	CC	CC	TC	TC	TC	TC	TC	CC	CC	TC	TT	TT	CC	TC	TT	TT	TT	TC	CC	TC	CC	TT	TT	TT	TC	TC	TC	CC	CC	TC	TC	TT	TT	TC	TC	TT	TC	TC	TT
G	A	Informative	JAX00271468	1	153610673	AG	GG	AG	AA	AG	AA	AA	AG	AG	AG	AG	AG	AA	AA	AG	GG	GG	AA	AG	GG	GG	GG	AG	AA	AG	AA	GG	GG	GG	AG	AG	AG	AA	AA	AG	AG	GG	GG	AG	AG	GG	AG	AG	GG
C	A	Informative	UNC1949569	1	153645856	AC	CC	AC	AA	AC	AA	AA	AC	AC	AC	AC	AC	AA	AA	AC	CC	CC	AA	AC	CC	CC	CC	AC	AA	AC	AA	CC	CC	CC	AC	AC	AC	AA	AA	AC	AC	CC	CC	AC	AC	CC	AC	AC	CC
T	C	Informative	UNC1950553	1	153712246	TC	TT	TC	CC	--	CC	CC	TC	TC	TC	TC	TC	CC	CC	TC	TT	TT	CC	TC	TT	TT	TT	TC	CC	TC	CC	TT	TT	TT	TC	TC	TC	CC	CC	TC	TC	TT	TT	TC	TC	TT	TC	TC	TT
A	G	Informative	UNC1951142	1	153760458	AG	AA	AG	GG	AG	GG	GG	AG	AG	AG	AG	AG	GG	GG	AG	AA	AA	GG	AG	AA	AA	AA	AG	GG	AG	GG	AA	AA	AA	AG	AG	AG	GG	GG	AG	AG	AA	AA	AG	AG	AA	AG	AG	AA
G	A	Informative	JAX00271510	1	153768297	AG	GG	AG	AA	AG	AA	AA	AG	AG	AG	AG	AG	AA	AA	AG	GG	GG	AA	AG	GG	GG	GG	AG	AA	AG	AA	GG	GG	GG	AG	AG	AG	AA	AA	AG	AG	GG	GG	AG	AG	GG	AG	AG	GG
A	G	Informative	UNC1951289	1	153773726	AG	AA	AG	GG	AG	GG	GG	AG	AG	AG	AG	AG	GG	GG	AG	AA	AA	GG	AG	AA	AA	AA	AG	GG	AG	GG	AA	AA	AA	AG	AG	AG	GG	GG	AG	AG	AA	AA	AG	AG	AA	AG	AG	AA
C	T	Informative	UNC1951925	1	153819754	TC	CC	TC	TT	TC	TT	TT	TC	TC	TC	TC	TC	TT	TT	TC	CC	CC	TT	TC	CC	CC	CC	TC	TT	TC	TT	CC	CC	CC	TC	TC	TC	TT	TT	TC	TC	CC	CC	TC	TC	CC	TC	TC	CC
G	T	Informative	UNC1953873	1	153950459	TG	GG	TG	TT	TG	TT	TT	TG	TG	TG	TG	TG	TT	TT	TG	GG	GG	TT	TG	GG	GG	GG	TG	TT	TG	TT	GG	GG	GG	TG	TG	TG	TT	TT	TG	TG	GG	GG	TG	TG	GG	TG	TG	GG
G	A	Informative	UNC1955304	1	154037236	AG	GG	AG	AA	AG	AA	AA	AG	AG	AG	AG	AG	AA	AA	AG	GG	GG	AA	AG	GG	GG	GG	AG	AA	AG	AA	GG	GG	GG	AG	AG	AG	AA	AA	AG	AG	GG	GG	AG	AG	GG	AG	AG	GG
A	G	Informative	JAX00011124	1	154082194	AG	AA	AG	GG	AG	GG	GG	AG	AG	AG	AG	AG	GG	GG	AG	AA	AA	GG	AG	AA	AA	AA	AG	GG	AG	GG	AA	AA	AA	AG	AG	AG	GG	GG	AG	AG	AA	AA	AG	AG	AA	AG	AG	AA
A	G	Informative	UNC1956316	1	154107541	AG	AA	AG	GG	AG	GG	GG	AG	AG	AG	AG	AG	GG	GG	AG	AA	AA	GG	AG	AA	AA	AA	AG	GG	AG	GG	AA	AA	AA	AG	AG	AG	GG	GG	AG	AG	AA	AA	AG	AG	AA	AG	AG	AA
T	C	Informative	JAX00011136	1	154224202	TC	TT	TC	CC	TC	CC	CC	TC	TC	TC	TC	TC	CC	CC	TC	TT	TT	CC	TC	TT	TT	TT	TC	CC	TC	CC	TT	TT	TT	TC	TC	TC	CC	CC	TC	TC	TT	TT	TC	TC	TT	TC	TC	TT
T	C	Informative	UNCHS002764	1	154281640	TC	TT	TC	CC	TC	CC	CC	TC	TC	TC	TC	TC	CC	CC	TC	TT	TT	CC	TC	TT	TT	TT	TC	CC	TC	CC	TT	TT	TT	TC	TC	TC	CC	CC	TC	TC	TT	TT	TC	TC	TT	TC	TC	TT
T	G	Informative	UNC1960768	1	154324454	TG	TT	TG	GG	TG	GG	GG	TG	TG	TG	TG	TG	GG	GG	TG	TT	TT	GG	TG	TT	TT	TT	TG	GG	TG	GG	TT	TT	TT	TG	TG	TG	GG	GG	TG	TG	TT	TT	TG	TG	TT	TG	TG	TT
C	T	Informative	UNC1964792	1	154602383	TC	CC	TC	TT	TC	TT	TT	TC	TC	TC	TC	TC	TT	TT	TC	CC	CC	TT	TC	CC	CC	CC	TC	TT	TC	TT	CC	CC	CC	TC	TC	TC	TT	TT	TC	TC	CC	CC	TC	TC	CC	TC	TC	CC
A	G	Informative	UNCHS002778	1	154643609	AG	AA	AG	GG	AG	GG	GG	AG	AG	AG	AG	AG	GG	GG	AG	AA	AA	GG	AG	AA	AA	AA	AG	GG	AG	GG	AA	AA	AA	AG	AG	AG	GG	GG	AG	AG	AA	AA	AG	AG	AA	AG	AG	AA
C	T	Informative	UNC1968356	1	154862846	TC	CC	TC	TT	TC	TT	TT	TC	TC	TC	TC	TC	TT	TT	TC	CC	CC	TT	TC	CC	CC	CC	TC	TT	TC	TT	CC	CC	CC	TC	TC	TC	TT	TT	TC	TC	CC	CC	TC	TC	CC	TC	TC	CC
C	T	Informative	UNC1973125	1	155132506	TC	CC	TC	TT	TC	TT	TT	TC	TC	TC	TC	TC	TT	TT	TC	CC	CC	TT	TC	CC	CC	CC	TC	TT	TC	TT	CC	CC	CC	TC	TC	TC	TT	TT	TC	TC	CC	CC	TC	TC	CC	TC	TC	CC
C	T	Informative	UNC1973447	1	155158416	TC	CC	TC	TT	TC	TT	TT	TC	TC	TC	TC	TC	TT	TT	TC	CC	CC	TT	TC	CC	CC	CC	TC	TT	TC	TT	CC	CC	CC	TC	TC	TC	TT	TT	TC	TC	CC	CC	TC	TC	CC	TC	TC	CC
T	G	Informative	UNCHS002795	1	155214046	TG	TT	TG	GG	TG	GG	GG	TG	TG	TG	TG	TG	GG	GG	TG	TT	TT	GG	TG	TT	TT	TT	TG	GG	TG	GG	TT	TT	TT	TG	TG	TG	GG	GG	TG	TG	TT	TT	TG	TG	TT	TG	TG	TT
T	G	Informative	UNCHS002796	1	155217185	TG	TT	TG	GG	TG	GG	GG	TG	TG	TG	TG	TG	GG	GG	TG	TT	TT	GG	TG	TT	TT	TT	TG	GG	TG	GG	TT	TT	TT	TG	TG	TG	GG	GG	TG	TG	TT	TT	TG	TG	TT	TG	TG	TT
G	T	Informative	UNCHS002798	1	155270535	TG	GG	TG	TT	TG	TT	TT	TG	TG	TG	TG	TG	TT	TT	TG	GG	GG	TT	TG	GG	GG	GG	TG	TT	TG	TT	GG	GG	GG	TG	TG	TG	TT	TT	TG	TG	GG	GG	TG	TG	GG	TG	TG	GG
C	A	Informative	UNCHS002771	1	155298180	AC	CC	AC	AA	AC	AA	AA	AC	AC	AC	AC	AC	AA	AA	AC	CC	CC	AA	AC	CC	CC	CC	AC	AA	AC	AA	CC	CC	CC	AC	AC	AC	AA	AA	AC	AC	CC	CC	AC	AC	CC	AC	AC	CC
C	T	Informative	UNCHS002803	1	155306867	TC	CC	TC	TT	TC	TT	TT	TC	TC	TC	TC	TC	TT	TT	TC	CC	CC	TT	TC	CC	CC	CC	TC	TT	TC	TT	CC	CC	CC	TC	TC	TC	TT	TT	TC	TC	CC	CC	TC	TC	CC	TC	TC	CC
G	A	Informative	UNC1975589	1	155350334	AG	GG	AG	AA	AG	AA	AA	AG	AG	AG	AG	AG	AA	AA	AG	GG	GG	AA	AG	GG	GG	GG	AG	AA	AG	AA	GG	GG	GG	AG	AG	AG	AA	AA	AG	AG	GG	GG	AG	AG	GG	AG	AG	GG
C	T	Informative	UNC1976268	1	155392465	TC	CC	TC	TT	TC	TT	TT	TC	TC	TC	TC	TC	TT	TT	TC	CC	CC	TT	TC	CC	CC	CC	TC	TT	TC	TT	CC	CC	CC	TC	TC	TC	TT	TT	TC	TC	CC	CC	TC	TC	CC	TC	TC	CC
G	A	Informative	UNCHS002805	1	155401581	AG	GG	AG	AA	AG	AA	AA	AG	AG	AG	AG	AG	AA	AA	AG	GG	GG	AA	AG	GG	GG	GG	AG	AA	AG	AA	GG	GG	GG	AG	AG	AG	AA	AA	AG	AG	GG	GG	AG	AG	GG	AG	AG	GG
A	G	Informative	JAX00271982	1	155441746	AG	AA	AG	GG	AG	GG	GG	AG	AG	AG	AG	AG	GG	GG	AG	AA	AA	GG	AG	AA	AA	AA	AG	GG	AG	GG	AA	AA	AA	AG	AG	AG	GG	GG	AG	AG	AA	AA	AG	AG	AA	AG	AG	AA
T	C	Informative	UNCHS002807	1	155469266	TC	TT	TC	CC	TC	CC	CC	TC	TC	TC	TC	TC	CC	CC	TC	TT	TT	CC	TC	TT	TT	TT	TC	CC	TC	CC	TT	TT	TT	TC	TC	TC	CC	CC	TC	TC	TT	TT	TC	TC	TT	TC	TC	TT
G	A	Informative	UNCHS002808	1	155471512	AG	GG	AG	AA	AG	AA	AA	AG	AG	AG	AG	AG	AA	AA	AG	GG	GG	AA	AG	GG	GG	GG	AG	AA	AG	AA	GG	GG	GG	AG	AG	AG	AA	AA	AG	AG	GG	GG	AG	AG	GG	AG	AG	GG
T	C	Informative	UNCHS002809	1	155485323	TC	TT	TC	CC	TC	CC	CC	TC	TC	TC	TC	TC	CC	CC	TC	TT	TT	CC	TC	TT	TT	TT	TC	CC	TC	CC	TT	TT	TT	TC	TC	TC	CC	CC	TC	TC	TT	TT	TC	TC	TT	TC	TC	TT
A	G	Informative	UNCHS002810	1	155488834	AG	AA	AG	GG	AG	GG	GG	AG	AG	AG	AG	AG	GG	GG	AG	AA	AA	GG	AG	AA	AA	AA	AG	GG	AG	GG	AA	AA	AA	AG	AG	AG	GG	GG	AG	AG	AA	AA	AG	AG	AA	AG	AG	AA
G	A	Informative	UNC1977687	1	155493610	AG	GG	AG	AA	AG	AA	AA	AG	AG	AG	AG	AG	AA	AA	AG	GG	GG	AA	AG	GG	GG	GG	AG	AA	AG	AA	GG	GG	GG	AG	AG	AG	AA	AA	AG	AG	GG	GG	AG	AG	GG	AG	AG	GG
G	T	Informative	UNC1977921	1	155512948	TG	GG	TG	TT	TG	TT	TT	TG	TG	TG	TG	TG	TT	TT	TG	GG	GG	TT	TG	GG	GG	GG	TG	TT	TG	TT	GG	GG	GG	TG	TG	TG	TT	TT	TG	TG	GG	GG	TG	TG	GG	TG	TG	GG
C	T	Informative	UNCHS002811	1	155563245	TC	CC	TC	TT	TC	TT	TT	TC	TC	TC	TC	TC	TT	TT	TC	CC	CC	TT	TC	CC	CC	CC	TC	TT	TC	TT	CC	CC	CC	TC	TC	TC	TT	TT	TC	TC	CC	CC	TC	TC	CC	TC	TC	CC
G	A	Informative	UNCHS002812	1	155566064	AG	GG	AG	AA	AG	AA	AA	AG	AG	AG	AG	AG	AA	AA	AG	GG	GG	AA	AG	GG	GG	GG	AG	AA	AG	AA	GG	GG	GG	AG	AG	AG	AA	AA	AG	AG	GG	GG	AG	AG	GG	AG	AG	GG
C	T	Informative	UNC1979324	1	155634773	TC	CC	TC	TT	TC	TT	TT	TC	TC	TC	TC	TC	TT	TT	TC	CC	CC	TT	TC	CC	CC	CC	TC	TT	TC	TT	CC	CC	CC	TC	TC	TC	TT	TT	TC	TC	CC	CC	TC	TC	CC	TC	TC	CC
C	T	Informative	UNCHS002813	1	155658932	TC	CC	TC	TT	TC	TT	TT	TC	TC	TC	TC	TC	TT	TT	TC	CC	CC	TT	TC	CC	CC	CC	TC	TT	TC	TT	CC	CC	CC	TC	TC	TC	TT	TT	TC	TC	CC	CC	TC	TC	CC	TC	TC	CC
C	T	Informative	UNCHS002814	1	155662431	TC	CC	TC	TT	TC	TT	TT	TC	TC	TC	TC	TC	TT	TT	TC	CC	CC	TT	TC	CC	CC	CC	TC	TT	TC	TT	CC	CC	CC	TC	TC	TC	TT	TT	TC	TC	CC	CC	TC	TC	CC	TC	TC	CC
A	C	Informative	UNC1980362	1	155744409	AC	AA	AC	CC	AC	CC	CC	AC	AC	AC	AC	AC	CC	CC	AC	AA	AA	CC	AC	AA	AA	AA	AC	CC	AC	CC	AA	AA	AA	AC	AC	AC	CC	CC	AC	AC	AA	AA	AC	AC	AA	AC	AC	AA
C	T	Informative	UNCHS002815	1	155754244	TC	CC	TC	TT	TC	TT	TT	TC	TC	TC	TC	TC	TT	TT	TC	CC	CC	TT	TC	CC	CC	CC	TC	TT	TC	TT	CC	CC	CC	TC	TC	TC	TT	TT	TC	TC	CC	CC	TC	TC	CC	TC	TC	CC
G	A	Informative	UNCHS002816	1	155756669	AG	GG	AG	AA	AG	AA	AA	AG	AG	AG	AG	AG	AA	AA	AG	GG	GG	AA	AG	GG	GG	GG	AG	AA	AG	AA	GG	GG	GG	AG	AG	AG	AA	AA	AG	AG	GG	GG	AG	AG	GG	AG	AG	GG
C	T	Informative	UNCHS002817	1	155759156	TC	CC	TC	TT	TC	TT	TT	TC	TC	TC	TC	TC	TT	TT	TC	CC	CC	TT	TC	CC	CC	CC	TC	TT	TC	TT	CC	CC	CC	TC	TC	TC	TT	TT	TC	TC	CC	CC	TC	TC	CC	TC	TC	CC
T	C	Informative	UNCHS002818	1	155763774	--	--	CC	CC	CC	CC	CC	--	--	--	--	--	CC	CC	CC	TC	TT	CC	--	TT	--	--	--	CC	--	CC	TT	TT	TT	CC	--	--	CC	CC	TC	--	--	TT	TC	--	TT	CC	TC	TT
C	T	Informative	UNC1980733	1	155779846	TC	CC	TC	TT	TC	TT	TT	TC	TC	TC	TC	TC	TT	TT	TC	CC	CC	TT	TC	CC	CC	CC	TC	TT	TC	TT	CC	CC	CC	TC	TC	TC	TT	TT	TC	TC	CC	CC	TC	TC	CC	TC	TC	CC
G	A	Informative	UNC1981188	1	155810910	AG	GG	AG	AA	AG	AA	AA	AG	AG	AG	AG	AG	AA	AA	AG	GG	GG	AA	AG	GG	GG	GG	AG	AA	AG	AA	GG	GG	GG	AG	AG	AG	AA	AA	AG	AG	GG	GG	AG	AG	GG	AG	AG	GG
A	G	Informative	UNC1994761	1	157040059	AG	AA	AG	GG	AG	GG	GG	AA	AG	AG	AG	AG	GG	GG	AG	AA	AA	GG	AG	AA	AA	AA	AG	GG	AG	GG	AA	AA	AA	AG	AG	AG	GG	GG	AG	AG	AA	AG	AG	AG	AA	GG	AG	AA
A	G	Informative	UNCHS002864	1	157548290	AG	AA	AG	GG	AG	GG	GG	AA	AG	AG	AG	AG	GG	GG	AG	AA	AA	GG	AG	AA	AA	AA	AG	GG	AG	GG	AA	AG	AA	AG	AG	AG	GG	GG	AG	AG	AA	AG	AG	AG	AA	GG	AG	AA
A	G	Informative	UNC1999963	1	157551718	AG	AA	AG	GG	AG	GG	GG	AA	AG	AG	AG	AG	GG	GG	AG	AA	AA	GG	AG	AA	AA	AA	AG	GG	AG	GG	AA	AG	AA	AG	AG	AG	GG	GG	AG	AG	AA	AG	AG	AG	AA	GG	AG	AA
A	G	Informative	UNC2001336	1	157657074	AG	AA	AG	GG	AG	GG	GG	AA	AG	AG	AG	AG	GG	GG	AG	AA	AA	GG	AG	AA	AA	AA	AG	GG	AG	GG	AA	AG	AA	AG	AG	AG	GG	GG	AG	AG	AA	AG	AG	AG	AA	GG	AG	AA
T	G	Informative	JAX00272416	1	157681252	TG	TT	TG	GG	TG	GG	GG	TT	TG	TG	TG	TG	GG	GG	TG	TT	TT	GG	TG	TT	TT	TT	TG	GG	TG	GG	TT	TG	TT	TG	TG	TG	GG	GG	TG	TG	TT	TG	TG	TG	TT	GG	TG	TT
G	A	Informative	UNC2001814	1	157689418	AG	GG	AG	AA	AG	AA	AA	GG	AG	AG	AG	AG	AA	AA	AG	GG	GG	AA	AG	GG	GG	GG	AG	AA	AG	AA	GG	AG	GG	AG	AG	AG	AA	AA	AG	AG	GG	AG	AG	AG	GG	AA	AG	GG
G	A	Informative	UNCHS002866	1	157707848	AG	GG	AG	AA	AG	AA	AA	GG	AG	AG	AG	AG	AA	AA	AG	GG	GG	AA	AG	GG	GG	GG	AG	AA	AG	AA	GG	AG	GG	AG	AG	AG	AA	AA	AG	AG	GG	AG	AG	AG	GG	AA	AG	GG
A	G	Informative	UNC2002250	1	157731908	AG	AA	AG	GG	AG	GG	GG	AA	AG	AG	AG	AG	GG	GG	AG	AA	AA	GG	AG	AA	AA	AA	AG	GG	AG	GG	AA	AG	AA	AG	AG	AG	GG	GG	AG	AG	AA	AG	AG	AG	AA	GG	AG	AA
A	C	Informative	UNC2003065	1	157784896	AC	AA	AC	CC	AC	CC	CC	AA	AC	AC	AC	AC	CC	CC	AC	AA	AA	CC	AC	AA	AA	AA	AC	CC	AC	CC	AA	AC	AA	AC	AC	AC	CC	CC	AC	AC	AA	AC	AC	AC	AA	CC	AC	AA
G	A	Informative	UNCHS002867	1	157799232	AG	GG	AG	AA	AG	AA	AA	GG	AG	AG	AG	AG	AA	AA	AG	GG	GG	AA	AG	GG	GG	GG	AG	AA	AG	AA	GG	AG	GG	AG	AG	AG	AA	AA	AG	AG	GG	AG	AG	AG	GG	AA	AG	GG
C	T	Informative	UNCHS002868	1	157806772	TC	CC	TC	TT	TC	TT	TT	CC	TC	TC	TC	TC	TT	TT	TC	CC	CC	TT	TC	CC	CC	CC	TC	TT	TC	TT	CC	TC	CC	TC	TC	TC	TT	TT	TC	TC	CC	TC	TC	TC	CC	TT	TC	CC
C	T	Informative	UNCHS002869	1	157830519	TC	CC	TC	TT	TC	TT	TT	CC	TC	TC	TC	TC	TT	TT	TC	CC	CC	TT	TC	CC	CC	CC	TC	TT	TC	TT	CC	TC	CC	TC	TC	TC	TT	TT	TC	TC	CC	TC	TC	TC	CC	TT	TC	CC
T	C	Informative	UNCHS002870	1	157832689	TC	TT	TC	CC	TC	CC	CC	TT	TC	TC	TC	TC	CC	CC	TC	TT	TT	CC	TC	TT	TT	TT	TC	CC	TC	CC	TT	TC	TT	TC	TC	TC	CC	CC	TC	TC	TT	TC	TC	TC	TT	CC	TC	TT
G	A	Informative	JAX00272462	1	157832803	AG	GG	AG	AA	AG	AA	AA	GG	AG	AG	AG	AG	AA	AA	AG	GG	GG	AA	AG	GG	GG	GG	AG	AA	AG	AA	GG	AG	GG	AG	AG	AG	AA	AA	AG	AG	GG	AG	AG	AG	GG	AA	AG	GG
G	A	Informative	UNCHS002872	1	157868095	AG	GG	AG	AA	AG	AA	AA	GG	AG	AG	AG	AG	AA	AA	AG	GG	GG	AA	AG	GG	GG	GG	AG	AA	AG	AA	GG	AG	GG	AG	AG	AG	AA	AA	AG	AG	GG	AG	AG	AG	GG	AA	AG	GG
C	T	Informative	UNC2005492	1	158117474	TC	CC	TC	TT	TC	TT	TT	CC	TC	TC	TC	TC	TT	TT	TC	CC	CC	TT	TC	CC	CC	CC	TC	TT	TC	TT	CC	TC	CC	TC	TC	TC	TT	TT	TC	TC	CC	TC	TC	TC	CC	TT	TC	CC
T	G	Informative	UNC2006445	1	158168130	TG	TT	TG	GG	TG	GG	GG	TT	TG	TG	TG	TG	GG	GG	TG	TT	TT	GG	TG	TT	TT	TT	TG	GG	TG	GG	TT	TG	TT	TG	TG	TG	GG	GG	TG	TG	TT	TG	TG	TG	TT	GG	TG	TT
G	T	Informative	UNC2006963	1	158195395	TG	GG	TG	TT	TG	TT	TT	GG	TG	TG	TG	TG	TT	TT	TG	GG	GG	TT	TG	GG	GG	GG	TG	TT	TG	TT	GG	TG	GG	TG	TG	TG	TT	TT	TG	TG	GG	TG	TG	TG	GG	TT	TG	GG
C	A	Informative	UNCHS002873	1	158198186	AC	CC	AC	AA	AC	AA	AA	CC	AC	AC	AC	AC	AA	AA	AC	CC	CC	AA	AC	CC	CC	CC	AC	AA	AC	AA	CC	AC	CC	AC	AC	AC	AA	AA	AC	AC	CC	AC	AC	AC	CC	AA	AC	CC
T	C	Informative	UNCHS002874	1	158200776	TC	TT	TC	CC	TC	CC	CC	TT	TC	TC	TC	TC	CC	CC	TC	TT	TT	CC	TC	TT	TT	TT	TC	CC	TC	CC	TT	TC	TT	TC	TC	TC	CC	CC	TC	TC	TT	TC	TC	TC	TT	CC	TC	TT
C	A	Informative	JAX00272539	1	158228363	AC	CC	AC	AA	AC	AA	AA	CC	AC	AC	AC	AC	AA	AA	AC	CC	CC	AA	AC	CC	CC	CC	AC	AA	AC	AA	CC	AC	CC	AC	AC	AC	AA	AA	AC	AC	CC	AC	AC	AC	CC	AA	AC	CC
G	A	Informative	JAX00011426	1	158231338	AG	GG	AG	AA	AG	AA	AA	GG	AG	AG	AG	AG	AA	AA	AG	GG	GG	AA	AG	GG	GG	GG	AG	AA	AG	AA	GG	AG	GG	AG	AG	AG	AA	AA	AG	AG	GG	AG	AG	AG	GG	AA	AG	GG
G	A	Informative	UNC2007652	1	158241717	--	GG	AG	AA	AG	AA	AA	GG	AG	--	--	AG	AA	AA	AG	GG	GG	AA	AG	GG	GG	GG	AG	AA	AG	AA	GG	AG	GG	AG	--	AG	AA	AA	AA	--	GG	--	AG	AG	GG	AA	--	GG
T	C	Informative	UNCHS002875	1	158333702	TC	TT	TC	CC	TC	CC	CC	TT	TC	TC	TC	TC	CC	CC	TC	TT	TT	CC	TC	TT	TT	TT	TC	CC	TC	CC	TT	TC	TT	TC	TC	TC	CC	CC	TC	TC	TT	TC	TC	TC	TT	CC	TC	TT
T	C	Informative	UNCHS002876	1	158336411	TC	TT	TC	CC	TC	CC	CC	TT	TC	TC	TC	TC	CC	CC	TC	TT	TT	CC	TC	TT	TT	TT	TC	CC	TC	CC	TT	TC	TT	TC	TC	TC	CC	CC	TC	TC	TT	TC	TC	TC	TT	CC	TC	TT
G	A	Informative	UNC2009084	1	158367732	AG	GG	AG	AA	AG	AA	AA	GG	AG	AG	AG	AG	AA	AA	AG	GG	GG	AA	AG	GG	GG	GG	AG	AA	AG	AA	GG	AG	GG	AG	AG	AG	AA	AA	AG	AG	GG	AG	AG	AG	GG	AA	AG	GG
G	A	Informative	UNCHS002877	1	158413231	AG	GG	AG	AA	AG	AA	AA	GG	AG	AG	AG	AG	AA	AA	AG	GG	GG	AA	AG	GG	GG	GG	AG	AA	AG	AA	GG	AG	GG	AG	AG	AG	AA	AA	AG	AG	GG	AG	AG	AG	GG	AA	AG	GG
G	A	Informative	UNCHS002879	1	158452044	AG	GG	AG	AA	AG	AA	AA	GG	AG	AG	AG	AG	AA	AA	AG	GG	GG	AA	AG	GG	GG	GG	AG	AA	AG	AA	GG	AG	GG	AG	AG	AG	AA	AA	AG	AG	GG	AG	AG	AG	GG	AA	AG	GG
T	G	Informative	UNC2010743	1	158510824	TG	TT	TG	GG	TG	GG	GG	TT	TG	TG	TG	TG	GG	GG	TG	TT	TT	GG	TG	TT	TT	TT	TG	GG	TG	GG	TT	TG	TT	TG	TG	TG	GG	GG	TG	TG	TT	TG	TG	TG	TT	GG	TG	TT
C	A	Informative	UNCHS002884	1	158521597	AC	CC	AC	AA	AC	AA	AA	CC	AC	AC	AC	AC	AA	AA	AC	CC	CC	AA	AC	CC	CC	CC	AC	AA	AC	AA	CC	AC	CC	AC	AC	AC	AA	AA	AC	AC	CC	AC	AC	AC	CC	AA	AC	CC
C	T	Informative	UNCHS002886	1	158533224	TC	CC	TC	TT	TC	TT	TT	CC	TC	TC	TC	TC	TT	TT	TC	CC	CC	TT	TC	CC	CC	CC	TC	TT	TC	TT	CC	TC	CC	TC	TC	TC	TT	TT	TC	TC	CC	TC	TC	TC	CC	TT	TC	CC
C	A	Informative	UNCHS002887	1	158633188	AC	CC	AC	AA	AC	AA	AA	CC	AC	AC	AC	AC	AA	AA	AC	CC	CC	AA	AC	CC	CC	CC	AC	AA	AC	AA	CC	AC	CC	AC	AC	AC	AA	AA	AC	AC	CC	AC	AC	AC	CC	AA	AC	CC
G	A	Informative	UNCHS002888	1	158635767	AG	GG	AG	AA	AG	AA	AA	GG	AG	AG	AG	AG	AA	AA	AG	GG	GG	AA	AG	GG	GG	GG	AG	AA	AG	AA	GG	AG	GG	AG	AG	AG	AA	AA	AG	AG	GG	AG	AG	AG	GG	AA	AG	GG
T	C	Informative	UNC2012484	1	158665650	TC	TT	TC	CC	TC	CC	CC	TT	TC	TC	TC	TC	CC	CC	TC	TT	TT	CC	TC	TT	TT	TT	TC	CC	TC	CC	TT	TC	TT	TC	TC	TC	CC	CC	TC	TC	TT	TC	TC	TC	TT	CC	TC	TT
C	T	Informative	UNCHS002889	1	158729015	TC	CC	TC	TT	TC	TT	TT	CC	TC	TC	TC	TC	TT	TT	TC	CC	CC	TT	TC	CC	CC	CC	TC	TT	TC	TT	CC	TC	CC	TC	TC	TC	TT	TT	TC	TC	CC	TC	TC	TC	CC	TT	TC	CC
G	T	Informative	UNCHS002891	1	158738842	TG	GG	TG	TT	TG	TT	TT	GG	TG	TG	TG	TG	TT	TT	TG	GG	GG	TT	TG	GG	GG	GG	TG	TT	TG	TT	GG	TG	GG	TG	TG	TG	TT	TT	TG	TG	GG	TG	TG	TG	GG	TT	TG	GG
C	T	Informative	UNCHS002892	1	158741876	TC	CC	TC	TT	TC	TT	TT	CC	TC	TC	TC	TC	TT	TT	TC	CC	CC	TT	TC	CC	CC	CC	TC	TT	TC	TT	CC	TC	CC	TC	TC	TC	TT	TT	TC	TC	CC	TC	TC	TC	CC	TT	TC	CC
G	A	Informative	UNCHS002893	1	158776441	AG	GG	AG	AA	AG	AA	AA	GG	AG	AG	AG	AG	AA	AA	AG	GG	GG	AA	AG	GG	GG	GG	AG	AA	AG	AA	GG	AG	GG	AG	AG	AG	AA	AA	AG	AG	GG	AG	AG	AG	GG	AA	AG	GG
C	A	Informative	UNCHS002894	1	158778806	AC	CC	AC	AA	AC	AA	AA	CC	AC	AC	AC	AC	AA	AA	AC	CC	CC	AA	AC	CC	CC	CC	AC	AA	AC	AA	CC	AC	CC	AC	AC	AC	AA	AA	AC	AC	CC	AC	AC	AC	CC	AA	AC	CC
A	G	Informative	UNC2014242	1	158793186	AG	AA	AG	GG	AG	GG	GG	AA	AG	AG	AG	AG	GG	GG	AG	AA	AA	GG	AG	AA	AA	AA	AG	GG	AG	GG	AA	AG	AA	AG	AG	AG	GG	GG	AG	AG	AA	AG	AG	AG	AA	GG	AG	AA
C	T	Informative	UNC2014798	1	158827726	TC	CC	TC	TT	TC	TT	TT	CC	TC	TC	TC	TC	TT	TT	TC	CC	CC	TT	TC	CC	CC	CC	TC	TT	TC	TT	CC	TC	CC	TC	TC	TC	TT	TT	TC	TC	CC	TC	TC	TC	CC	TT	TC	CC
A	G	Informative	UNCHS002896	1	158833934	AG	AA	AG	GG	AG	GG	GG	AA	AG	AG	AG	AG	GG	GG	AG	AA	AA	GG	AG	AA	AA	AA	AG	GG	AG	GG	AA	AG	AA	AG	AG	AG	GG	GG	AG	AG	AA	AG	AG	AG	AA	GG	AG	AA
G	A	Informative	UNCHS002897	1	158878830	AA	AG	AA	AA	AA	AA	AA	GG	AA	AA	AA	AA	AA	AA	AA	AG	AG	AA	AA	AG	GG	GG	AA	AA	AA	AA	GG	AA	GG	AA	AA	AA	AA	AA	AA	AA	--	AA	AA	AA	GG	AA	AA	--
C	T	Informative	UNC2015725	1	158895155	TC	CC	TC	TT	TC	TT	TT	CC	TC	TC	TC	TC	TT	TT	TC	CC	CC	TT	TC	CC	CC	CC	TC	TT	TC	TT	CC	TC	CC	TC	TC	TC	TT	TT	TC	TC	CC	TC	TC	TC	CC	TT	TC	CC
C	T	Informative	UNCHS002899	1	158915888	TC	CC	TC	TT	TC	TT	TT	CC	TC	TC	TC	TC	TT	TT	TC	CC	CC	TT	TC	CC	CC	CC	TC	TT	TC	TT	CC	TC	CC	TC	TC	TC	TT	TT	TC	TC	CC	TC	TC	TC	CC	TT	TC	CC
C	T	Informative	UNCHS002900	1	158918199	TC	CC	TC	TT	TC	TT	TT	CC	TC	TC	TC	TC	TT	TT	TC	CC	CC	TT	TC	CC	CC	CC	TC	TT	TC	TT	CC	TC	CC	TC	TC	TC	TT	TT	TC	TC	CC	TC	TC	TC	CC	TT	TC	CC
C	T	Informative	UNC2018109	1	159023319	TC	CC	TC	TT	TC	TT	TT	CC	TC	TC	TC	TC	TT	TT	TC	CC	CC	TT	TC	CC	CC	CC	TC	TT	TC	TT	CC	TC	CC	TC	TC	TC	TT	TT	TC	TC	CC	TC	TC	TC	CC	TT	TC	CC
G	A	Informative	UNC2018619	1	159062197	AG	GG	AG	AA	AG	AA	AA	GG	AG	AG	AG	AG	AA	AA	AG	GG	GG	AA	AG	GG	GG	GG	AG	AA	AG	AA	GG	AG	GG	AG	AG	AG	AA	AA	AG	AG	GG	AG	AG	AG	GG	AA	AG	GG
C	T	Informative	UNCHS002906	1	159199228	TC	CC	TC	TT	TC	TT	TT	CC	TC	TC	TC	TC	TT	TT	TC	CC	CC	TT	TC	CC	CC	CC	TC	TT	TC	TT	CC	TC	CC	TC	TC	TC	TT	TT	TC	TC	CC	TC	TC	TC	CC	TT	TC	CC
A	G	Informative	UNCHS002914	1	159250407	AG	AA	AG	GG	AG	GG	GG	AA	AG	AG	AG	AG	GG	GG	AG	AA	AA	GG	AG	AA	AA	AA	AG	GG	AG	GG	AA	AG	AA	AG	AG	AG	GG	GG	AG	AG	AA	AG	AG	AG	AA	GG	AG	AA
A	C	Informative	UNC2020818	1	159309921	AC	AA	AC	CC	AC	CC	CC	AA	AC	AC	AC	AC	CC	CC	AC	AA	AA	CC	AC	AA	AA	AA	AC	CC	AC	CC	AA	AC	AA	AC	AC	AC	CC	CC	AC	AC	AA	AC	AC	AC	AA	CC	AC	AA
T	G	Informative	UNC2021171	1	159341105	TG	TT	TG	GG	TG	GG	GG	TT	TG	TG	TG	TG	GG	GG	TG	TT	TT	GG	TG	TT	TT	TT	TG	GG	TG	GG	TT	TG	TT	TG	TG	TG	GG	GG	TG	TG	TT	TG	TG	TG	TT	GG	TG	TT
G	A	Informative	UNCHS002917	1	159430463	AG	GG	AG	AA	AG	AA	AA	GG	AG	AG	AG	AG	AA	AA	AG	GG	GG	AA	AG	GG	GG	GG	AG	AA	AG	AA	GG	AG	GG	AG	AG	AG	AA	AA	AG	AG	GG	AG	AG	AG	GG	AA	AG	GG
C	T	Informative	UNC2022438	1	159438664	TC	CC	TC	TT	TC	TT	TT	CC	TC	TC	TC	TC	TT	TT	TC	CC	CC	TT	TC	CC	CC	CC	TC	TT	TC	TT	CC	TC	CC	TC	TC	TC	TT	TT	TC	TC	CC	TC	TC	TC	CC	TT	TC	CC
G	A	Informative	UNC2024255	1	159582516	AG	GG	AG	AA	AG	AA	AA	GG	AG	AG	AG	AG	AA	AA	AG	GG	GG	AA	AG	GG	GG	GG	AG	AA	AG	AA	GG	AG	GG	AG	AG	AG	AA	AA	AG	AG	GG	AG	AG	AG	GG	AA	AG	GG
T	C	Informative	JAX00272811	1	159637380	TC	TT	TC	CC	TC	CC	CC	TT	TC	TC	TC	TC	CC	CC	TC	TT	TT	CC	TC	TT	TT	TT	TC	CC	TC	CC	TT	TC	TT	TC	TC	TC	CC	CC	TC	TC	TT	TC	TC	TC	TT	CC	TC	TT
C	T	Informative	UNC2025451	1	159680318	TC	CC	TC	TT	TC	TT	TT	CC	TC	TC	TC	TC	TT	TT	TC	CC	CC	TT	TC	CC	CC	CC	TC	TT	TC	TT	CC	TC	CC	TC	TC	TC	TT	TT	TC	TC	CC	TC	TC	TC	CC	TT	TC	CC
C	T	Informative	UNC2027205	1	159821070	TC	CC	TC	TT	TC	TT	TT	CC	TC	TC	TC	TC	TT	TT	TC	CC	CC	TT	TC	CC	CC	CC	TC	TT	TC	TT	CC	TC	CC	TC	TC	TC	TT	TT	TC	TC	CC	TC	TC	TC	CC	TT	TC	CC
C	T	Informative	UNC2029189	1	159996429	TC	CC	TC	TT	TC	TT	TT	CC	TC	TC	TC	TC	TT	TT	TC	CC	CC	TT	TC	CC	CC	CC	TC	TT	TC	TT	CC	TC	CC	TC	TC	TC	TT	TT	TC	TC	CC	TC	TC	TC	CC	TT	TC	CC
G	A	Informative	UNCHS002921	1	160085953	AG	GG	AG	AA	AG	AA	AA	GG	AG	AG	AG	AG	AA	AA	AG	GG	GG	AA	AG	GG	GG	GG	AG	AA	AG	AA	GG	AG	GG	AG	AG	AG	AA	AA	AG	AG	GG	AG	AG	AG	GG	AA	AG	GG
C	T	Informative	UNC2030429	1	160086622	TC	CC	TC	TT	TC	TT	TT	CC	TC	TC	TC	TC	TT	TT	TC	CC	CC	TT	TC	CC	CC	CC	TC	TT	TC	TT	CC	TC	CC	TC	TC	TC	TT	TT	TC	TC	CC	TC	TC	TC	CC	TT	TC	CC
G	T	Informative	UNCHS002922	1	160088782	TG	GG	GG	TT	TG	TT	TT	GG	GG	TG	TG	TG	TG	TG	TG	GG	GG	TT	GG	GG	GG	GG	TG	TG	GG	TG	GG	TG	GG	TG	GG	TG	TG	TT	TG	TG	GG	TG	TG	TG	GG	TT	TG	GG
C	T	Informative	UNC2030766	1	160115744	TC	CC	CC	TT	TC	TT	TT	CC	CC	TC	TC	TC	TC	TC	TC	CC	CC	TT	CC	CC	CC	CC	TC	TC	CC	TC	CC	TC	CC	TC	CC	TC	TC	TT	TC	TC	CC	TC	TC	TC	CC	TT	TC	CC
T	C	Informative	UNC2034268	1	160380581	TC	TT	TT	CC	TC	CC	CC	TT	TT	TC	TC	TC	TC	TC	TC	TT	TT	CC	TT	TT	TT	TT	TC	TC	TT	TC	TT	TC	TT	TC	TT	TC	TC	CC	TC	TC	TT	TC	TC	TC	TT	CC	TC	TT
G	A	Informative	UNC2035807	1	160490150	AG	GG	GG	AA	AG	AA	AA	GG	GG	AG	AG	AG	AG	AG	AG	GG	GG	AA	GG	GG	GG	GG	AG	AG	GG	AG	GG	AG	GG	AG	GG	AG	AG	AA	AG	AG	GG	AG	AG	AG	GG	AA	AG	GG
G	T	Informative	UNC2036078	1	160520678	TG	GG	GG	TT	TG	TT	TT	GG	GG	TG	TG	TG	TG	TG	TG	GG	GG	TT	GG	GG	GG	GG	TG	TG	GG	TG	GG	TG	GG	TG	GG	TG	TG	TT	TG	TG	GG	TG	TG	TG	GG	TT	TG	GG
A	C	Informative	UNC2036448	1	160546330	AC	AA	AA	CC	AC	CC	CC	AA	AA	AC	AC	AC	AC	AC	AC	AA	AA	CC	AA	AA	AA	AA	AC	AC	AA	AC	AA	AC	AA	AC	AA	AC	AC	CC	AC	AC	AA	AC	AC	AC	AA	CC	AC	AA
T	C	Informative	UNC2036719	1	160566602	TC	TT	TT	CC	TC	CC	CC	TT	TT	TC	TC	TC	TC	TC	TC	TT	TT	CC	TT	TT	TT	TT	TC	TC	TT	TC	TT	TC	TT	TC	TT	TC	TC	CC	TC	TC	TT	TC	TC	TC	TT	CC	TC	TT
G	A	Informative	UNC2036998	1	160593820	AG	GG	GG	AA	AG	AA	AA	GG	GG	AG	AG	AG	AG	AG	AG	GG	GG	AA	GG	GG	GG	GG	AG	AG	GG	AG	GG	AG	GG	AG	GG	AG	AG	AA	AG	AG	GG	AG	AG	AG	GG	AA	AG	GG
T	C	Informative	JAX00273127	1	160598849	TC	TT	TT	CC	TC	CC	CC	TT	TT	TC	TC	TC	TC	TC	TC	TT	TT	CC	TT	TT	TT	TT	TC	TC	TT	TC	TT	TC	TT	TC	TT	TC	TC	CC	TC	TC	TT	TC	TC	TC	TT	CC	TC	TT
G	A	Informative	UNC2039097	1	160759638	--	GG	GG	AA	--	AA	AA	GG	GG	--	--	AG	--	--	AG	GG	GG	AA	GG	GG	GG	GG	--	--	GG	--	GG	--	GG	--	GG	GG	--	AA	--	GG	GG	--	--	--	GG	AA	--	GG
C	T	Informative	UNC2039726	1	160839180	TC	CC	CC	TT	TC	TT	TT	CC	CC	TC	TC	TC	TC	TC	TC	CC	CC	TT	CC	CC	CC	CC	TC	TC	CC	TC	CC	TC	CC	TC	CC	TC	TC	TT	TC	TC	CC	TC	TC	TC	CC	TT	TC	CC
C	T	Informative	JAX00273181	1	160967856	TC	CC	CC	TT	TC	TT	TT	CC	CC	TC	TC	TC	TC	TC	TC	CC	CC	TT	CC	CC	CC	CC	TC	TC	CC	TC	CC	TC	CC	TC	CC	TC	TC	TT	TC	TC	CC	TC	TC	TC	CC	TT	TC	CC
C	T	Informative	UNC2040913	1	160989737	TC	CC	CC	TT	TC	TT	TT	CC	CC	TC	TC	TC	TC	TC	TC	CC	CC	TT	CC	CC	CC	CC	TC	TC	CC	TC	CC	TC	CC	TC	CC	TC	TC	TT	TC	TC	CC	TC	TC	TC	CC	TT	TC	CC
T	C	Informative	UNC2041110	1	161009173	TC	TT	TT	CC	TC	CC	CC	TT	TT	TC	TC	TC	TC	TC	TC	TT	TT	CC	TT	TT	TT	TT	TC	TC	TT	TC	TT	TC	TT	TC	TT	TC	TC	CC	TC	TC	TT	TC	TC	TC	TT	CC	TC	TT
T	G	Informative	UNCHS002931	1	161019248	TG	TT	TT	GG	TG	GG	GG	TT	TT	TG	TG	TG	TG	TG	TG	TT	TT	GG	TT	TT	TT	TT	TG	TG	TT	TG	TT	TG	TT	TG	TT	TG	TG	GG	TG	TG	TT	TG	TG	TG	TT	GG	TG	TT
A	G	Informative	UNC2044351	1	161329046	AG	AA	AA	GG	AG	GG	GG	AA	AA	AG	AG	AG	AG	AG	AG	AA	AA	GG	AA	AA	AA	AA	AG	AG	AA	AG	AA	AG	AA	AG	AA	AG	AG	GG	AG	AG	AA	AG	AG	AG	AA	GG	AG	AA
G	A	Informative	JAX00273250	1	161355591	AG	GG	GG	AA	AG	AA	AA	GG	GG	AG	AG	AG	AG	AG	AG	GG	GG	AA	GG	GG	GG	GG	AG	AG	GG	AG	GG	AG	GG	AG	GG	AG	AG	AA	AG	AG	GG	AG	AG	AG	GG	AA	AG	GG
G	A	Informative	JAX00273250r	1	161355591	AG	GG	GG	AA	AG	AA	AA	GG	GG	AG	AG	AG	AG	AG	AG	GG	GG	AA	GG	GG	GG	GG	AG	AG	GG	AG	GG	AG	GG	AG	GG	AG	AG	AA	AG	AG	GG	AG	AG	AG	GG	AA	AG	GG
G	T	Informative	UNCHS002943	1	161361903	TG	GG	GG	TT	TG	TT	TT	GG	GG	TG	TG	TG	TG	TG	TG	GG	GG	TT	GG	GG	GG	GG	TG	TG	GG	TG	GG	TG	GG	--	GG	TG	TG	TT	TG	TG	GG	TG	TG	TG	GG	TT	TG	GG
G	A	Informative	UNC2044879	1	161364466	AG	GG	GG	AA	AG	AA	AA	GG	GG	AG	AG	AG	AG	AG	AG	GG	GG	AA	GG	GG	GG	GG	AG	AG	GG	AG	GG	AG	GG	AG	GG	AG	AG	AA	AG	AG	GG	AG	AG	AG	GG	AA	AG	GG
T	C	Informative	UNC2045218	1	161385532	TC	TT	TT	CC	TC	CC	CC	TT	TT	TC	TC	TC	TC	TC	TC	TT	TT	CC	TT	TT	TT	TT	TC	TC	TT	TC	TT	TC	TT	TC	TT	TC	TC	CC	TC	TC	TT	TC	TC	TC	TT	CC	TC	TT
A	G	Informative	UNC2045596	1	161409272	AG	AA	AA	GG	AG	GG	GG	AA	AA	AG	AG	AG	AG	AG	AG	AA	AA	GG	AA	AA	AA	AA	AG	AG	AA	AG	AA	AG	AA	AG	AA	AG	AG	GG	AG	AG	AA	AG	AG	AG	AA	GG	AG	AA
C	T	Informative	JAX00011665	1	161430122	TC	CC	CC	TT	TC	TT	TT	CC	CC	TC	TC	TC	TC	TC	TC	CC	CC	TT	CC	CC	CC	CC	TC	TC	CC	TC	CC	TC	CC	TC	CC	TC	TC	TT	TC	TC	CC	TC	TC	TC	CC	TT	TC	CC
C	T	Informative	UNC2046092	1	161437058	TC	CC	CC	TT	TC	TT	TT	CC	CC	TC	TC	TC	TC	TC	TC	CC	CC	TT	CC	CC	CC	CC	TC	TC	CC	TC	CC	TC	CC	TC	CC	TC	TC	TT	TC	TC	CC	TC	TC	TC	CC	TT	TC	CC
G	A	Informative	UNC2046424	1	161460045	AG	GG	GG	AA	AG	AA	AA	GG	GG	AG	AG	AG	AG	AG	AG	GG	GG	AA	GG	GG	GG	GG	AG	AG	GG	AG	GG	AG	GG	AG	GG	AG	AG	AA	AG	AG	GG	AG	AG	AG	GG	AA	AG	GG
A	G	Informative	UNC2046779	1	161486629	AG	AA	AA	GG	AG	GG	GG	AA	AA	AG	AG	AG	AG	AG	AG	AA	AA	GG	AA	AA	AA	AA	AG	AG	AA	AG	AA	AG	AA	AG	AA	AG	AG	GG	AG	AG	AA	AG	AG	AG	AA	GG	AG	AA
C	A	Informative	UNCHS002948	1	161626128	AC	CC	CC	AA	AC	AA	AA	CC	CC	AC	AC	AC	AC	AC	AC	CC	CC	AA	CC	CC	CC	CC	AC	AC	CC	AC	CC	AC	CC	AC	CC	AC	AC	AA	AC	AC	CC	AC	AC	AC	CC	AA	AC	CC
G	T	Informative	backupUNC010326580	1	161635091	TG	GG	GG	TT	TG	TT	TT	GG	GG	TG	TG	TG	TG	TG	TG	GG	GG	TT	GG	GG	GG	GG	TG	TG	GG	TG	GG	TG	GG	TG	GG	TG	TG	TT	TG	TG	GG	TG	TG	TG	GG	TT	TG	GG
T	C	Informative	UNC2049133	1	161654320	TC	TT	TT	CC	TC	CC	CC	TT	TT	TC	TC	TC	TC	TC	TC	TT	TT	CC	TT	TT	TT	TT	TC	TC	TT	TC	TT	TC	TT	TC	TT	TC	TC	CC	TC	TC	TT	TC	TC	TC	TT	CC	TC	TT
G	A	Informative	UNCHS002949	1	161679680	AG	GG	GG	AA	AG	AA	AA	GG	GG	AG	AG	AG	AG	AG	AG	GG	GG	AA	GG	GG	GG	GG	AG	AG	GG	AG	GG	AG	GG	AG	GG	AG	AG	AA	AG	AG	GG	AG	AG	AG	GG	AA	AG	GG
G	A	Informative	UNC2049877	1	161716396	AG	GG	GG	AA	AG	AA	AA	GG	GG	AG	AG	AG	AG	AG	AG	GG	GG	AA	GG	GG	GG	GG	AG	AG	GG	AG	GG	AG	GG	AG	GG	AG	AG	AA	AG	AG	GG	AG	AG	AG	GG	AA	AG	GG
A	G	Informative	UNC2050291	1	161747911	AG	AA	AA	GG	AG	GG	GG	AA	AA	AG	AG	AG	AG	AG	AG	AA	AA	GG	AA	AA	AA	AA	AG	AG	AA	AG	AA	AG	AA	AG	AA	AG	AG	GG	AG	AG	AA	AG	AG	AG	AA	GG	AG	AA
G	A	Informative	UNC2050462	1	161765937	AG	GG	GG	AA	AG	AA	AA	GG	GG	AG	AG	AG	AG	AG	AG	GG	GG	AA	GG	GG	GG	GG	AG	AG	GG	AG	GG	AG	GG	AG	GG	AG	AG	AA	AG	AG	GG	AG	AG	AG	GG	AA	AG	GG
G	A	Informative	UNC2050783	1	161803859	AG	GG	GG	AA	AG	AA	AA	GG	GG	AG	AG	AG	AG	AG	AG	GG	GG	AA	GG	GG	GG	GG	AG	AG	GG	AG	GG	AG	GG	AG	GG	AG	AG	AA	AG	AG	GG	AG	AG	AG	GG	AA	AG	GG
C	T	Informative	UNC2051440	1	161862660	TC	CC	CC	TT	TC	TT	TT	CC	CC	TC	TC	TC	TC	TC	TC	CC	CC	TT	CC	CC	CC	CC	TC	TC	CC	TC	CC	TC	CC	TC	CC	TC	TC	TT	TC	TC	CC	TC	TC	TC	CC	TT	TC	CC
T	A	Informative	B6_rs6341208	1	165062830	TT	TT	TT	AA	TT	AA	AA	TT	TT	TA	TA	TA	TA	TA	TA	TT	TT	AA	TT	TT	TT	TT	TA	TA	TT	TA	TT	TA	TT	TT	TT	TA	TA	AA	TA	TA	TT	TA	TA	TA	TT	AA	TA	TT
A	G	Informative	JAX00274052	1	165258066	AA	AA	AA	GG	AA	GG	GG	AA	AA	AG	AG	AG	AG	AG	AG	AA	AA	GG	AA	AA	AA	AA	AG	AG	AA	AG	AA	AG	AA	AA	AA	AG	AG	GG	AG	AG	AG	AG	AG	AG	AA	GG	AG	AA
G	T	Informative	UNC2085343	1	165266984	GG	GG	GG	TT	GG	TT	TT	GG	GG	TG	TG	TG	TG	TG	TG	GG	GG	TT	GG	GG	GG	GG	TG	TG	GG	TG	GG	TG	GG	GG	GG	TG	TG	TT	TG	TG	TG	TG	TG	TG	GG	TT	TG	GG
G	A	Informative	JAX00011960	1	165368129	GG	GG	GG	AA	GG	AA	AA	GG	GG	AG	AG	AG	--	--	AG	GG	GG	AA	GG	GG	GG	GG	AG	AG	GG	--	GG	AG	GG	GG	GG	AG	AG	AA	AG	AG	AG	--	AG	AG	GG	AA	AG	GG
G	A	Informative	UNC2086604	1	165368129	GG	GG	GG	AA	GG	AA	AA	GG	GG	AG	AG	AG	AG	AG	AG	GG	GG	AA	GG	GG	GG	GG	AG	AG	GG	AG	GG	AG	GG	GG	GG	AG	AG	AA	AG	AG	AG	AG	AG	AG	GG	AA	AG	GG
T	C	Informative	UNC2086653	1	165375281	TT	TT	TT	CC	TT	CC	CC	TT	TT	TC	TC	TC	TC	TC	TC	TT	TT	CC	TT	TT	TT	TT	TC	TC	TT	TC	TT	TC	TT	TT	TT	TC	TC	CC	TC	TC	TC	TC	TC	TC	TT	CC	TC	TT
G	A	Informative	JAX00011963	1	165381674	GG	GG	GG	AA	GG	AA	AA	GG	GG	AG	AG	AG	AG	AG	AG	GG	GG	AA	GG	GG	GG	GG	AG	AG	GG	AG	GG	AG	GG	GG	GG	AG	AG	AA	AG	AG	AG	AG	AG	AG	GG	AA	AG	GG
A	G	Informative	UNC2088343	1	165487961	AA	AA	AA	GG	AA	GG	GG	AA	AA	AG	AG	AG	AG	AG	AG	AA	AA	GG	AA	AA	AA	AA	AG	AG	AA	AG	AA	AG	AA	AA	AA	AG	AG	GG	AG	AG	AG	AG	AG	AG	AA	GG	AG	AA
G	A	Informative	UNCHS003071	1	165560196	GG	GG	GG	AA	GG	AA	AA	GG	GG	AG	AG	AG	AG	AG	AG	GG	GG	AA	GG	GG	GG	GG	AG	AG	GG	AG	GG	AG	GG	GG	GG	AG	AG	AA	AG	AG	AG	AG	AG	AG	GG	AA	AG	GG
G	A	Informative	UNCHS003077	1	165768859	GG	GG	GG	AA	GG	AA	AA	GG	GG	AG	AG	AG	AG	AG	AG	GG	GG	AA	GG	GG	GG	GG	AG	AG	GG	AG	GG	AG	GG	GG	GG	AG	AG	AA	AG	AG	AG	AG	AG	AG	GG	AA	AG	GG
T	G	Informative	UNCHS003080	1	165780546	TT	TT	TT	GG	TT	GG	GG	TT	TT	TG	TG	TG	TG	TG	TG	TT	TT	GG	TT	TT	TT	TT	TG	TG	TT	TG	TT	TG	TT	TT	TT	TG	TG	GG	TG	TG	TG	TG	TG	TG	TT	GG	TG	TT
T	C	Informative	UNCHS003081	1	165782459	TT	TT	TT	CC	TT	CC	CC	TT	TT	TC	TC	TC	TC	TC	TC	TT	TT	CC	TT	TT	TT	TT	TC	TC	TT	TC	TT	TC	TT	TT	TT	TC	TC	CC	TC	TC	TC	TC	TC	TC	TT	CC	TC	TT
G	A	Informative	UNC2092706	1	165874673	GG	GG	GG	AA	GG	AA	AA	GG	GG	AG	AG	AG	AG	AG	AG	GG	GG	AA	GG	GG	GG	GG	AG	AG	GG	AG	GG	AG	GG	GG	GG	AG	AG	AA	AG	AG	AG	AG	AG	AG	GG	AA	AG	GG
C	A	Informative	UNCHS003084	1	165890877	CC	CC	CC	AA	CC	AA	AA	CC	CC	AC	AC	AC	AC	AC	AC	CC	CC	AA	CC	CC	CC	CC	AC	AC	CC	AC	CC	AC	CC	CC	CC	AC	AC	AA	AC	AC	AC	AC	AC	AC	CC	AA	AC	CC
T	C	Informative	UNCHS003085	1	165896018	TT	TT	TT	CC	TT	CC	CC	TT	TT	TC	TC	TC	TC	TC	TC	TT	TT	CC	TT	TT	TT	TT	TC	TC	TT	TC	TT	TC	TT	TT	TT	TC	TC	CC	TC	TC	TC	TC	TC	TC	TT	CC	TC	TT
T	G	Informative	UNC2092923	1	165898081	TT	TT	TT	GG	TT	GG	GG	TT	TT	TG	TG	TG	TG	TG	TG	TT	TT	GG	TT	TT	TT	TT	TG	TG	TT	TG	TT	TG	TT	TT	TT	TG	TG	GG	TG	TG	TG	TG	TG	TG	TT	GG	TG	TT
C	T	Informative	UNCHS003087	1	165929207	CC	CC	CC	TT	CC	TT	TT	CC	CC	TC	TC	TC	TC	TC	TC	CC	CC	TT	CC	CC	CC	CC	TC	TC	CC	TC	CC	TC	CC	CC	CC	TC	TC	TT	TC	TC	TC	TC	TC	TC	CC	TT	TC	CC
C	T	Informative	UNCHS003088	1	165931607	CC	CC	CC	TT	CC	TT	TT	CC	CC	TC	TC	TC	TC	TC	TC	CC	CC	TT	CC	CC	CC	CC	TC	TC	CC	TC	CC	TC	CC	CC	CC	TC	TC	TT	TC	TC	TC	TC	TC	TC	CC	TT	TC	CC
A	G	Informative	UNC2093253	1	165932722	AA	AA	AA	GG	AA	GG	GG	AA	AA	AG	AG	AG	AG	AG	AG	AA	AA	GG	AA	AA	AA	AA	AG	AG	AA	AG	AA	AG	AA	AA	AA	AG	AG	GG	AG	AG	AG	AG	AG	AG	AA	GG	AG	AA
G	A	Informative	UNCHS003089	1	165954064	GG	GG	GG	AA	GG	AA	AA	GG	GG	AG	AG	AG	AG	AG	AG	GG	GG	AA	GG	GG	GG	GG	AG	AG	GG	AG	GG	AG	GG	GG	GG	AG	AG	AA	AG	AG	AG	AG	AG	AG	GG	AA	AG	GG
C	T	Informative	UNC2094177	1	165995442	CC	CC	CC	TT	CC	TT	TT	CC	CC	TC	TC	TC	TC	TC	TC	CC	CC	TT	CC	CC	CC	CC	TC	TC	CC	TC	CC	TC	CC	CC	CC	TC	TC	TT	TC	TC	TC	TC	TC	TC	CC	TT	TC	CC
C	T	Informative	UNC2094840	1	166041381	CC	CC	CC	TT	CC	TT	TT	CC	CC	TC	TC	TC	TC	TC	TC	CC	CC	TT	CC	CC	CC	CC	TC	TC	CC	TC	CC	TC	CC	CC	CC	TC	TC	TT	TC	TC	TC	TC	TC	TC	CC	TT	TC	CC
T	C	Informative	JAX00012018	1	166113529	TT	TT	TT	CC	TT	CC	CC	TT	TT	TC	TC	TC	TC	TC	TC	TT	TT	CC	TT	TT	TT	TT	TC	TC	TT	TC	TT	TC	TT	TT	TT	TC	TC	CC	TC	TC	TC	TC	TC	TC	TT	CC	TC	TT
T	G	Informative	UNC2096203	1	166132851	TT	TT	TT	GG	TT	GG	GG	TT	TT	TG	TG	TG	TG	TG	TG	TT	TT	GG	TT	TT	TT	TT	TG	TG	TT	TG	TT	TG	TT	TT	TT	TG	TG	GG	TG	TG	TG	TG	TG	TG	TT	GG	TG	TT
C	T	Informative	UNC2096757	1	166170251	CC	CC	CC	TT	CC	TT	TT	CC	CC	TC	TC	TC	TC	TC	TC	CC	CC	TT	CC	CC	CC	CC	TC	TC	CC	TC	CC	TC	CC	CC	CC	TC	TC	TT	TC	TC	TC	TC	TC	TC	CC	TT	TC	CC
C	T	Informative	UNC2097425	1	166225150	CC	CC	CC	TT	CC	TT	TT	CC	CC	TC	TC	TC	TC	TC	TC	CC	CC	TT	CC	CC	CC	CC	TC	TC	CC	TC	CC	TC	CC	CC	CC	TC	TC	TT	TC	TC	TC	TC	TC	TC	CC	TT	TC	CC
C	T	Informative	UNCHS003094	1	166266177	CC	CC	CC	TT	CC	TT	TT	CC	CC	TC	TC	TC	TC	TC	TC	CC	CC	TT	CC	CC	CC	CC	TC	TC	CC	TC	CC	TC	CC	CC	CC	TC	TC	TT	TC	TC	TC	TC	TC	TC	CC	TT	TC	CC
A	C	Informative	UNCHS003095	1	166294620	AA	AA	AA	CC	AA	CC	CC	AA	AA	AC	AC	AC	AC	AC	AC	AA	AA	CC	AA	AA	AA	AA	AC	AC	AA	AC	AA	AC	AA	AA	AA	AC	AC	CC	AC	AC	AC	AC	AC	AC	AA	CC	AC	AA
A	G	Informative	UNC2098492	1	166302112	AA	AA	AA	GG	AA	GG	GG	AA	AA	AG	AG	AG	AG	AG	AG	AA	AA	GG	AA	AA	AA	AA	AG	AG	AA	AG	AA	AG	AA	AA	AA	AG	AG	GG	AG	AG	AG	AG	AG	AG	AA	GG	AG	AA
A	G	Informative	UNCHS003098	1	166338221	AA	AA	AA	GG	AA	GG	GG	AA	AA	AG	AG	AG	AG	AG	AG	AA	AA	GG	AA	AA	AA	AA	AG	AG	AA	AG	AA	AG	AA	AA	AA	AG	AG	GG	AG	AG	AG	AG	AG	AG	AA	GG	AG	AA
C	T	Informative	UNC2099443	1	166360508	CC	CC	CC	TT	CC	TT	TT	CC	CC	TC	TC	TC	TC	TC	TC	CC	CC	TT	CC	CC	CC	CC	TC	TC	CC	TC	CC	TC	CC	CC	CC	TC	TC	TT	TC	TC	TC	TC	TC	TC	CC	TT	TC	CC
A	C	Informative	UNCHS003104	1	166410575	AA	AA	AA	CC	AA	CC	CC	AA	AA	AC	AC	AC	AC	AC	AC	AA	AA	CC	AA	AA	AA	AA	AC	AC	AA	AC	AA	AC	AA	AA	AA	AC	AC	CC	AC	AC	AC	AC	AC	AC	AA	CC	AC	AA
C	T	Informative	UNC2101411	1	166501827	CC	CC	CC	TT	CC	TT	TT	CC	CC	TC	TC	TC	TC	TC	TC	CC	CC	TT	CC	CC	CC	CC	TC	TC	CC	TC	CC	TC	CC	CC	CC	TC	TC	TT	TC	TC	TC	TC	TC	TC	CC	TT	TC	CC
C	T	Informative	UNCHS003108	1	166536269	CC	CC	CC	TT	CC	TT	TT	CC	CC	TC	TC	TC	TC	TC	TC	CC	CC	TT	CC	CC	CC	CC	TC	TC	CC	TC	CC	TC	CC	CC	CC	TC	TC	TT	TC	TC	TC	TC	TC	TC	CC	TT	TC	CC
C	A	Informative	UNC2102205	1	166547477	CC	CC	CC	AA	CC	AA	AA	CC	CC	AC	AC	AC	AC	AC	AC	CC	CC	AA	CC	CC	CC	CC	AC	AC	CC	AC	CC	AC	CC	CC	CC	AC	AC	AA	AC	AC	AC	AC	AC	AC	CC	AA	AC	CC
A	G	Informative	UNC2102791	1	166592224	AA	AA	AA	GG	AA	GG	GG	AA	AA	AG	AG	AG	AG	AG	AG	AA	AA	GG	AA	AA	AA	AA	AG	AG	AA	AG	AA	AG	AA	AA	AA	AG	AG	GG	AG	AG	AG	AG	AG	AG	AA	GG	AG	AA
A	C	Informative	UNC2103620	1	166649358	AA	AA	AA	CC	AA	CC	CC	AA	AA	AC	AC	AC	AC	AC	AC	AA	AA	CC	AA	AA	AA	AA	AC	AC	AA	AC	AA	AC	AA	AA	AA	AC	AC	CC	AC	AC	AC	AC	AC	AC	AA	CC	AC	AA
G	A	Informative	UNCHS003109	1	166661426	GG	GG	GG	AA	GG	AA	AA	GG	GG	AG	AG	AG	AG	AG	AG	GG	GG	AA	GG	GG	GG	GG	AG	AG	GG	AG	GG	AG	GG	GG	GG	AG	AG	AA	AG	AG	AG	AG	AG	AG	GG	AA	AG	GG
C	T	Informative	UNC2104482	1	166714833	CC	CC	CC	TT	CC	TT	TT	CC	CC	TC	TC	TC	TC	TC	TC	CC	CC	TT	CC	CC	CC	CC	TC	TC	CC	TC	CC	TC	CC	CC	CC	TC	TC	TT	TC	TC	TC	TC	TC	TC	CC	TT	TC	CC
C	T	Informative	UNC2105769	1	166777381	CC	CC	CC	TT	CC	TT	TT	CC	CC	TC	TC	TC	TC	TC	TC	CC	CC	TT	CC	CC	CC	CC	TC	TC	CC	TC	CC	TC	CC	CC	CC	TC	TC	TT	TC	TC	TC	TC	TC	TC	CC	TT	TC	CC
C	T	Informative	JAX00012071	1	166831583	CC	CC	CC	TT	CC	TT	TT	CC	CC	TC	TC	TC	TC	TC	TC	CC	CC	TT	CC	CC	CC	CC	TC	TC	CC	TC	CC	TC	CC	CC	CC	TC	TC	TT	TC	TC	TC	TC	TC	TC	CC	TT	TC	CC
A	C	Informative	UNC2106581	1	166832368	AA	AA	AA	CC	AA	CC	CC	AA	AA	AC	AC	AC	AC	AC	AC	AA	AA	CC	AA	AA	AA	AA	AC	AC	AA	AC	AA	AC	AA	AA	AA	AC	AC	CC	AC	AC	AC	AC	AC	AC	AA	CC	AC	AA
G	A	Informative	UNCHS003113	1	166938211	GG	GG	GG	AA	GG	AA	AA	GG	GG	AG	AG	AG	AG	AG	AG	GG	GG	AA	GG	GG	GG	GG	AG	AG	GG	AG	GG	AG	GG	GG	GG	AG	AG	AA	AG	AG	AG	AG	AG	AG	GG	AA	AG	GG
G	A	Informative	UNCHS003114	1	166947293	GG	GG	AG	AA	GG	AA	AA	GG	AG	AG	AG	AG	AA	AA	AG	GG	GG	AA	AG	GG	GG	GG	AG	AA	AG	AA	GG	AG	GG	GG	AG	AG	AA	AA	AG	AG	AG	AG	AG	AG	GG	AA	AG	GG
T	C	Informative	JAX00274433	1	166980121	TT	TT	TC	CC	TT	CC	CC	TT	TC	TC	TC	TC	CC	CC	TC	TT	TT	CC	TC	TT	TT	TT	TC	CC	TC	CC	TT	TC	TT	TT	TC	TC	CC	CC	TC	TC	TC	TC	TC	TC	TT	CC	TC	TT
A	C	Informative	UNC2109907	1	167060789	AA	AA	AC	CC	AA	CC	CC	AA	AC	AC	AC	AC	CC	CC	AC	AA	AA	CC	AC	AA	AA	AA	AC	CC	AC	CC	AA	AC	AA	AA	AC	AC	CC	CC	AC	AC	AC	AC	AC	AC	AA	CC	AC	AA
G	A	Informative	UNC2111325	1	167142623	GG	GG	AG	AA	GG	AA	AA	GG	AG	AG	AG	AG	AA	AA	AG	GG	GG	AA	AG	GG	GG	GG	AG	AA	AG	AA	GG	AG	GG	GG	AG	AG	AA	AA	AG	AG	AG	AG	AG	AG	GG	AA	AG	GG
C	T	Informative	UNC2111966	1	167197021	CC	CC	TC	TT	CC	TT	TT	CC	TC	TC	TC	TC	TT	TT	TC	CC	CC	TT	TC	CC	CC	CC	TC	TT	TC	TT	CC	TC	CC	CC	TC	TC	TT	TT	TC	TC	TC	TC	TC	TC	CC	TT	TC	CC
C	T	Informative	UNCHS003115	1	167228323	CC	CC	TC	TT	CC	TT	TT	CC	TC	TC	TC	TC	TT	TT	TC	CC	CC	TT	TC	CC	CC	CC	TC	TT	TC	TT	CC	TC	CC	CC	TC	TC	TT	TT	TC	TC	TC	TC	TC	TC	CC	TT	TC	CC
T	C	Informative	UNCHS003116	1	167231676	TT	TT	TC	CC	TT	CC	CC	TT	TC	TC	TC	TC	CC	CC	TC	TT	TT	CC	TC	TT	TT	TT	TC	CC	TC	CC	TT	TC	TT	TT	TC	TC	CC	CC	TC	TC	TC	TC	TC	TC	TT	CC	TC	TT
T	C	Informative	UNCHS003117	1	167231676	TT	TT	TC	CC	TT	CC	CC	TT	TC	TC	TC	TC	CC	CC	TC	TT	TT	CC	TC	TT	TT	TT	TC	CC	TC	CC	TT	TC	TT	TT	TC	TC	CC	CC	TC	TC	TC	TC	TC	TC	TT	CC	TC	TT
A	G	Informative	JAX00274480	1	167232878	AA	AA	AG	GG	AA	GG	GG	AA	AG	AG	AG	AG	GG	GG	AG	AA	AA	GG	AG	AA	AA	AA	AG	GG	AG	GG	AA	AG	AA	AA	AG	AG	GG	GG	AG	AG	AG	AG	AG	AG	AA	GG	AG	AA
G	A	Informative	UNCHS003118	1	167235643	GG	GG	AG	AA	GG	AA	AA	GG	AG	AG	AG	AG	AA	AA	AG	GG	GG	AA	AG	GG	GG	GG	AG	AA	AG	AA	GG	AG	GG	GG	AG	AG	AA	AA	AG	AG	AG	AG	AG	AG	GG	AA	AG	GG
G	A	Informative	JAX00012106	1	167324362	GG	GG	AG	AA	GG	AA	AA	GG	AG	AG	AG	AG	AA	AA	AG	GG	GG	AA	AG	GG	GG	GG	AG	AA	AG	AA	GG	AG	GG	GG	AG	AG	AA	AA	AG	AG	AG	AG	AG	AG	GG	AA	AG	GG
T	C	Informative	UNC2113779	1	167368363	TT	TT	TC	CC	TT	CC	CC	TT	TC	TC	TC	TC	CC	CC	TC	TT	TT	CC	TC	TT	TT	TT	TC	CC	TC	CC	TT	TC	TT	TT	TC	TC	CC	CC	TC	TC	TC	TC	TC	TC	TT	CC	TC	TT
A	G	Informative	JAX00274529	1	167477106	AA	AA	AG	GG	AA	GG	GG	AA	AG	AG	AG	AG	GG	GG	AG	AA	AA	GG	AG	AA	AA	AA	AG	GG	AG	GG	AA	AG	AA	AA	AG	AG	GG	GG	AG	AG	AG	AG	AG	AG	AA	GG	AG	AA
C	T	Informative	JAX00274538	1	167495095	CC	CC	TC	TT	CC	TT	TT	CC	TC	TC	TC	TC	TT	TT	TC	CC	CC	TT	TC	CC	CC	CC	TC	TT	TC	TT	CC	TC	CC	CC	TC	TC	TT	TT	TC	TC	TC	TC	TC	TC	CC	TT	TC	CC
G	T	Informative	UNC2115346	1	167520366	GG	GG	TG	TT	GG	TT	TT	GG	TG	TG	TG	TG	TT	TT	TG	GG	GG	TT	TG	GG	GG	GG	TG	TT	TG	TT	GG	TG	GG	GG	TG	TG	TT	TT	TG	TG	TG	TG	TG	TG	GG	TT	TG	GG
C	T	Informative	UNCHS003121	1	167521796	CC	CC	TC	TT	CC	TT	TT	CC	TC	TC	TC	TC	TT	TT	TC	CC	CC	TT	TC	CC	CC	CC	TC	TT	TC	TT	CC	TC	CC	CC	TC	TC	TT	TT	TC	TC	TC	TC	TC	TC	CC	TT	TC	CC
G	A	Informative	UNCHS003124	1	167534382	GG	GG	AG	AA	GG	AA	AA	GG	AG	AG	AG	AG	AA	AA	AG	GG	GG	AA	AG	GG	GG	GG	AG	AA	AG	AA	GG	AG	GG	GG	AG	AG	AA	AA	AG	AG	AG	AG	AG	AG	GG	AA	AG	GG
C	T	Informative	UNCHS003125	1	167554171	CC	CC	TC	TT	CC	TT	TT	CC	TC	TC	TC	TC	TT	TT	TC	CC	CC	TT	TC	CC	CC	CC	TC	TT	TC	TT	CC	TC	CC	CC	TC	TC	TT	TT	TC	TC	TC	TC	TC	TC	CC	TT	TC	CC
C	T	Informative	UNC2115803	1	167554553	CC	CC	TC	TT	CC	TT	TT	CC	TC	TC	TC	TC	TT	TT	TC	CC	CC	TT	TC	CC	CC	CC	TC	TT	TC	TT	CC	TC	CC	CC	TC	TC	TT	TT	TC	TC	TC	TC	TC	TC	CC	TT	TC	CC
C	T	Informative	UNC2116636	1	167605761	CC	CC	--	TT	CC	TT	TT	CC	--	--	TC	TC	TT	TT	TC	CC	CC	TT	TC	CC	CC	CC	TC	TT	TC	TT	CC	TC	CC	CC	TC	TC	TT	TT	TC	TC	TC	TC	TC	TC	CC	TT	TC	CC
T	G	Informative	UNC2117362	1	167654533	TT	TT	TG	GG	TT	GG	GG	TT	TG	TG	TG	TG	GG	GG	TG	TT	TT	GG	TG	TT	TT	TT	TG	GG	TG	GG	TT	TG	TT	TT	TG	TG	GG	GG	TG	TG	TG	TG	TG	TG	TT	GG	TG	TT
T	C	Informative	UNCHS003129	1	167789276	TT	TT	TC	CC	TT	CC	CC	TT	TC	TC	TC	TC	CC	CC	TC	TT	TT	CC	TC	TT	TT	TT	TC	CC	TC	CC	TT	TC	TT	TT	TC	TC	CC	CC	TC	TC	TC	TC	TC	TC	TT	CC	TC	TT
G	A	Informative	UNCHS003132	1	167828564	GG	GG	AG	AA	GG	AA	AA	GG	AG	AG	AG	AG	AA	AA	AG	GG	GG	AA	AG	GG	GG	GG	AG	AA	AG	AA	GG	AG	GG	GG	AG	AG	AA	AA	AG	AG	AG	AG	AG	AG	GG	AA	AG	GG
G	A	Informative	UNC2119567	1	167830440	GG	GG	AG	AA	GG	AA	AA	GG	AG	AG	AG	AG	AA	AA	AG	GG	GG	AA	AG	GG	GG	GG	AG	AA	AG	AA	GG	AG	GG	GG	AG	AG	AA	AA	AG	AG	AG	AG	AG	AG	GG	AA	AG	GG
C	T	Informative	UNCHS003133	1	167855553	CC	CC	TC	TT	CC	TT	TT	CC	TC	TC	TC	TC	TT	TT	TC	CC	CC	TT	TC	CC	CC	CC	TC	TT	TC	TT	CC	TC	CC	CC	TC	TC	TT	TT	TC	TC	TC	TC	TC	TC	CC	TT	TC	CC
A	G	Informative	UNCHS003136	1	167872952	AA	AA	AG	GG	AA	GG	GG	AA	AG	AG	AG	AG	GG	GG	AG	AA	AA	GG	AG	AA	AA	AA	AG	GG	AG	GG	AA	AG	AA	AA	AG	AG	GG	GG	AG	AG	AG	AG	AG	AG	AA	GG	AG	AA
G	A	Informative	UNCHS003138	1	167875453	GG	GG	AG	AA	GG	AA	AA	GG	AG	AG	AG	AG	AA	AA	AG	GG	GG	AA	AG	GG	GG	GG	AG	AA	AG	AA	GG	AG	GG	GG	AG	AG	AA	AA	AG	AG	AG	AG	AG	AG	GG	AA	AG	GG
G	A	Informative	UNCHS003140	1	167906818	GG	GG	AG	AA	GG	AA	AA	GG	AG	AG	AG	AG	AA	AA	AG	GG	GG	AA	AG	GG	GG	GG	AG	AA	AG	AA	GG	AG	GG	GG	AG	AG	AA	AA	AG	AG	AG	AG	AG	AG	GG	AA	AG	GG
[truncated: 29,653 more rows]
[truncated: 52 more columns]
