# Supplementary material for: Gpr63 is a modifier of microcephaly in Ttc21b mouse mutants
Source: PLoS Genet. 2019 Nov 15;15(11):e1008467. doi: 10.1371/journal.pgen.1008467 (PMC6881074; doi:10.1371/journal.pgen.1008467)
Supplement: S3 Table — (XLSX) [file pgen.1008467.s005.xlsx]

## Sheet: Supp Table 3A
Table S3A. Genes within Moaq1 critical interval.
Region	Gene start (Mb)	Gene End (Mb)	Gene	variant position	dbSNP ID	missense	A/J SNP
Chr4 mm9 NCBI37/mm9	19446398	19497251	Cpne3	19452290	rs13469673	missense	A/J = FVB
95%CI	19502213	19534079	Rmdn1/ Fam82b	19,502,430	rs32755604	missense	A/J = FVB
			Rmdn1/ Fam82b	19525619	rs51769605	missense, intronic	A/J = FVB
beginning: 19,478,169 Mb	19529539	19532517	AK040948
end: 46,288,987	19536819	19636140	Wwp1
	19745873	19767598	Slc7a13
	19803984	19849713	Atp6v0d2
	19935389	19957932	Ttpa
	19969198	19993258	Ggh	19981227	rs46439394	missense	A/J = FVB
			Ggh	19991193	rs13459074	missense	A/J = FVB
			Ggh	19992949	rs16796754	missense	A/J = FVB
			Ggh	19992952	rs255318422	missense	A/J = FVB
	20046020	20705815	Nkain3
	21604626	21613110	Prdm13
	21654849	21659727	Ccnc
	21684528	21694358	Tstd3	21686817	rs13475390	missense, UTR variant	A/J = FVB
	21703416	21711987	Usp45
	21773473	21775595	4930528A17Rik
	21774729	21803622	Pnisr	21800831	rs13460207	missense	A/J = FVB
	21806821	21839273	Coq3
	21858472	21878036	6230409E13Rik
	22284711	22361193	Fbxl4
	22409926	22412965	AK039117
	22413940	22415278	Pou3f2
	22855315	22865582	AK006362
	23020898	23021691	AK136028
	24423608	24430555	F730047E07Rik
	24423608	24508485	Mms22l
	24544419	24728037	Klhl32	24576663	rs46774175	missense	A/J = FVB
			Klhl32	24576678	rs46198075	missense	A/J = FVB
			Klhl32	24576813	rs27736165	missense	A/J = FVB
			Klhl32	24577249	rs27736163	missense	A/J = FVB
			Klhl32	24577297	rs50115926	missense	A/J = FVB
	24719826	24727457	AK052881
	24825229	24832148	Ndufaf4
	24900565	24936380	Gpr63	24935645	rs13477613	missense	A/J = FVB
	25127055	25170023	Fhl5
	25175732	25208968	1810074P20Rik
	25175732	25208968	Ufl1	25205236	rs13462192	missense	A/J = FVB
	25536479	25727150	Fut9
	26251652	26273799	Manea
	26562966	26632596	AK016071
	28740294	28800951	Epha7
	32051081	32069923	Map3k7
	32325924	32650342	Bach2
	32646654	32658637	BC024582
	32687839	32689357	Gja10
	32702447	32728533	Casp8ap2
	32744093	32751133	Mdn1	32794402	rs27791403	missense	A/J = FVB
	32837545	32840590	AK037999
	32887233	32889229	Lyrm2
	32891009	32947658	Ankrd6
	32913121	33037801	mKIAA0957
	33069972	33082126	Ragd
	33069972	33109155	Rragd
	33107634	33110331	AK081204
	33114113	33118298	4933421O10Rik
	33118399	33139339	Ube2j1
	33150086	33182840	Gabrr2	33172730	rs46571479	missense	A/J = B6
			Gabrr2	33182258	rs245432403	missense	A/J = B6
	33219530	33250563	Gabrr1
	33257381	33276712	Pm20d2	33276058	rs31789779	missense	A/J = B6
	33295965	33320315	Srsf13b
	33332397	33335762	Pnrc1
	33397285	33586049	Rngtt
	34011606	34035806	Cnr1
	34497863	34514157	Akirin2
	34514029	34562191	Orc3	34519742	rs13467811	missense	A/J = FVB
			Orc3	34544654	rs27788317	missense	A/J = FVB
	34519646	34523878	Orc3l
	34562206	34607416	Rars2
	34610505	34634687	Slc35a1	34622290	rs13473523	missense	A/J = FVB
			Slc35a1	34630676	rs30857510	missense	A/J = FVB
	34635823	34663752	1700003M02Rik
	34691036	34703508	Gm136
	34715920	34725586	1810030N24Rik
	34750358	34830197	Zfp292	34755239	rs13477642	missense	A/J = FVB
			Zfp292	34757269	rs27800044	missense	A/J = FVB
	34841027	34854623	Cga
	34857037	34858791	AK010767
	34899952	35104715	Mobkl2b
	35099303	35101268	Ifnk	35099336	rs27797054	missense	A/J = FVB
			Ifnk	35099534	rs27797052	missense	A/J = FVB
Muga limit	35138530	35173129	3110043O21Rik
	35149306	35149582	AK205379
	35173180	35209471	AK045932
	35653896	35792445	Lingo2
	36592405	36592486	Mir876
	36615542	36615619	Mir873
	39397325	39398811	1700009N14Rik
	40090297	40146042	Aco1
	40150809	40167633	Ddx58
	40206638	40216874	Topors
	40216611	40217973	AK008077
	40217695	40226401	Ndufb6
	40228700	40234613	AK154587
	40419212	40422686	Tmem215
	40429872	40472581	AK016961
	40629110	40649949	Aptx
	40667186	40669431	AK139295
	40669500	40684184	Dnaja1
	40669949	40670028	Mir207
	40682681	40704918	Smu1
	40751634	40801031	B4galt1
	40805986	40838160	AK142614
	40867088	40878428	Spink4
	40883430	40895327	Bag1
	40895568	40912335	Chmp5
	40917975	40959641	Nfx1
	40940727	40940791	Mir3094
	40980106	40992481	Aqp7
	41039756	41045216	Aqp3
	41061459	41071372	Nol6
	41083053	41140403	Ube2r2
	41141347	41222168	Ubap2
	41238332	41261934	Dcaf12
	41296028	41327556	Ubap1
	41337780	41411881	Kif24	41340889	rs28285051	missense	A/J = FVB
			Kif24	41342357	rs28285043	missense	A/J = FVB
			Kif24	41342464	rs32025866	missense	A/J = FVB
	41412180	41427959	Nudt2
	41442636	41450109	AI464131
	41452041	41454797	1110017D15Rik
	41452041	41454797	Smrp1
	41465961	41516560	2310028H24Rik
	41467928	41472856	AK086793
	41516826	41585191	Dnaic1
	41585176	41587335	Enho
	41604528	41642477	Cntfr
	41659064	41660549	2810432D09Rik
	41661829	41670195	Dctn3	41664425	rs13459075	missense	A/J = FVB
	41670867	41677318	Arid3c
	41685368	41688186	Sigmar1
	41690060	41702645	AK139109
	41702125	41705553	Galt
	41707315	41716346	Il11ra1
	41716342	41717085	Ccl27a
	41716342	41720474	Gm2506
	41738656	41740646	Ccl19
	41755214	41755271	DQ545836
	41755666	41755697	DQ555274
	41755699	41755729	DQ703267
	41755996	41756025	DQ721078
	41756531	41756557	DQ707320
	41756630	41756663	DQ541502
	41756879	41756909	DQ725128
	41757201	41757231	DQ562653
	41758222	41758648	4933409K07Rik
	41760055	41760091	DQ713008
	41761491	41761521	DQ549709
	41761542	41761572	DQ549305
	41761903	41761967	DQ705033
	41763293	42104673	Gm7819
	41774206	41775337	Ccl21b
	41812375	41813410	Gm13308
	41836783	41842582	Gm13298
	41896159	41896189	DQ540451
	41896165	41896209	DQ724032
	41896481	41896511	DQ697578
	41896833	41896859	DQ540525
	41897610	41897640	DQ550788
	41897661	41897691	DQ549711
	41902018	41925853	OTTMUSG00000011338
	41904324	41904353	DQ687198
	41904973	41905005	DQ564628
	41907294	41907333	DQ563380
	41958198	41958230	DQ560765
	41960671	42292530	AK039360
	41962667	41962698	DQ540523
	42028838	42039327	Gm13305
	42105086	42105116	DQ706494
	42105382	42105411	DQ692803
	42106522	42106552	DQ540208
	42109577	42291145	AK041157
	42110880	42110910	DQ710664
	42231042	42232176	Ccl21a
	42237747	42269475	AK006581
	42270142	42292335	AK048672
	42292116	42292145	DQ545246
	42391949	42393080	Ccl21c
	42415893	42416577	DQ697944
	42471252	42471291	DQ568775
	42474232	42474261	DQ550824
	42749398	42859133	4930578G10Rik
	42786391	42787525	Gm1987
	42806707	42806764	DQ685082
	42861176	42861206	DQ565859
	42880874	42887075	BC049635
	42929598	42954479	N28178
	42954114	42957612	AK138412
	42962738	42971604	Dnajb5
	42982817	42987197	1700022I11Rik
	42992835	43013379	Vcp
	43015208	43023173	Fancg
	43030509	43038628	Pigo	43033244	rs27830216	missense	A/J = B6
			Pigo	43034323	rs3147290	missense	A/J = FVB
	43040561	43044256	Stoml2
	43045381	43053030	Fam214b	43049439	rs27830158	missense	A/J = FVB
	43045381	43059075	mKIAA1539
	43058905	43066125	AK043958
	43071855	43181426	Unc13b
	43280030	43339428	Atp8b5	43315478	rs27852504	missense	A/J = B6
			Atp8b5	43321417	rs51479510	missense	A/J = B6
	43394853	43439958	Rusc2	43428076	rs46636037	missense	A/J = B6
			Rusc2	43428154	rs51481712	missense	A/J = B6
			Rusc2	43428234	rs265461348	missense	A/J = B6
			Rusc2	43428462	rs27864770	missense	A/J = B6
			Rusc2	43428685	rs27864768	missense	A/J = B6
			Rusc2	43428888	rs48111477	missense	A/J = B6
			Rusc2	43429552	rs48608355	missense	A/J = B6
			Rusc2	43429572	rs27850061	missense	A/J = B6
			Rusc2	43434636	-	missense	A/J = FVB
			Rusc2	43434646	-	missense	A/J = B6
			Rusc2	43434724	rs27850004	missense	A/J = B6
			Rusc2	43434754	rs27850003	missense	A/J = B6
			Rusc2	43434890	rs27850001	missense	A/J = B6
			Rusc2	43439387	rs27849932	missense	A/J = B6
			Rusc2	43439411	rs27849931	missense	A/J = B6
	43439891	43442006	Fam166b	43440317	rs32535168	missense	A/J = B6
			Fam166b	43440327	rs32286888	missense	A/J = B6
			Fam166b	43440339	rs31835024	missense	A/J = B6
			Fam166b	43440594	rs32821962	missense	A/J = B6
	43455148	43460947	Tesk1	43458878	rs47249285	missense	A/J = B6
			Tesk1	43458898	rs47652659	missense	A/J = B6
			Tesk1	43459888	rs47492935	missense	A/J = B6
			Tesk1	43459933	rs47423304	missense	A/J = B6
	43460595	43467498	Cd72	43461148	rs223164781	missense	A/J = B6
			Cd72	43461211	rs213367371	missense	A/J = B6
			Cd72	43461217	rs232088737	missense	A/J = B6
			Cd72	43461226	rs248956791	missense	A/J = B6
			Cd72	43461243	rs257243562	missense	A/J = B6
			Cd72	43461252	rs225540466	missense	A/J = B6
			Cd72	43461255	rs49668817	missense	A/J = B6
			Cd72	43461262	rs51397461	missense	A/J = B6
			Cd72	43461279	rs238433553	missense	A/J = B6
			Cd72	43461284	rs256496489	missense	A/J = B6
			Cd72	43463028	rs27849835	missense	A/J = B6
			Cd72	43465187	-	missense	A/J = B6
			Cd72	43465193	-	missense	A/J = B6
			Cd72	43465195	rs46804172	missense	A/J = B6
			Cd72	43465323	rs27849800	missense	A/J = B6
			Cd72	43465329	rs46164553	missense	A/J = B6
			Cd72	43465382	rs247355008	missense	A/J = B6
			Cd72	43465386	rs262544585	missense	A/J = B6
			Cd72	43465389	rs229808499	missense	A/J = B6
			Cd72	43465496	rs27849799	missense	A/J = B6
			Cd72	43466003	rs27849793	missense	A/J = B6
			Cd72	43466024	rs27849792	missense	A/J = B6
			Cd72	43466541	rs27849787	missense	no call
	43494954	43496581	Sit1
	43505656	43505931	Rmrp
	43506275	43508792	Ccdc107
	43509015	43512532	E130306D19Rik
	43519897	43526597	Car9
	43527582	43536260	Tpm2	43531717	rs237461821	missense	A/J = FVB
	43544384	43575455	Tln1	43556690	rs27831179	missense	A/J = FVB
	43572214	43575455	mKIAA1027
	43575505	43579932	Creb3	43591008	rs48573091	missense	A/J = FVB
	43579799	43583320	mKIAA1605
	43579799	43591736	Gba2	43591008	rs48573091	missense	A/J = FVB
	43591606	43600359	Rgp1
	43596087	43597366	Msmp
	43644806	43664112	Npr2
	43664201	43666424	Spag8
	43667098	43669317	Hint2
	43672493	43681731	4930412F15Rik
	43681842	43705264	Tmem8b
	43707871	43713679	Olfr70
	43718499	43719438	Olfr71
	43740069	43740982	Hrct1
	43742905	43747406	5430416O09Rik
	43764730	43772336	AK087201
	43782921	43783881	Olfr159	43783295	rs31835272	missense	A/J = B6
			Olfr159	43783563	-	missense	A/J = B6
			Olfr159	43783749	rs32250090	missense	A/J = B6
			Olfr159	43783751	rs32850553	missense	A/J = B6
	43833206	43834305	Olfr156	43833778	rs27876538	missense	A/J = B6
	43847623	43849389	Olfr157
	43888401	43957678	Reck	43951777	rs49467996	missense	A/J = B6
	43970573	43991990	Glipr2
	43996375	43998405	Ccin
	44017323	44045718	Clta
	44046946	44068229	Gne	44096737	rs49736360	missense	A/J = B6
	44139083	44153920	Rnf38
	44176976	44180816	AK172190
	44313788	44377547	Melk	44353580	rs49925831	missense	A/J = FVB
	44314097	44316768	BC055065
	44544377	44723312	Pax5
	44769430	44923869	Zcchc7
	44994282	45003568	Grhpr
	45004114	45025284	Zbtb5
	45031496	45046564	Polr1e
	45047119	45097476	Fbxo10
	45118081	45120985	Tomm5
	45197777	45298808	Frmpd1
	45310039	45329003	Rg9mtd3
	45329501	45333475	Exosc3
	45354972	45363364	Dcaf10
	45354972	45392594	Wdr32
	45408795	45421638	Mcart1
	45420043	45421638	9130208E07Rik
	45436147	45495674	Shb
	45653825	45655176	AK044089
	45696460	45736578	Gm829
	45811893	45817480	Aldh1b1
	45822378	45839699	Igfbpl1
	45861687	45899880	1300002K09Rik
	45903174	45922439	E230008N13Rik
	45978205	46047631	Tdrd7
	46052093	46128904	Tmod1
	46127618	46151347	Tstd2
	46151382	46172971	Ncbp1
	46188093	46198568	Xpa

## Sheet: Supp Table 3B
Table S3B. Genes with missense polymorphic mutations (33)
Gene	variant position	dbSNP ID	missense	A/J SNP
Cpne3	19452290	rs13469673	missense	A/J = FVB
Rmdn1/ Fam82b	19,502,430	rs32755604	missense	A/J = FVB
Rmdn1/ Fam82b	19525619	rs51769605	missense, intronic	A/J = FVB
Ggh	19981227	rs46439394	missense	A/J = FVB
Ggh	19991193	rs13459074	missense	A/J = FVB
Ggh	19992949	rs16796754	missense	A/J = FVB
Ggh	19992952	rs255318422	missense	A/J = FVB
Tstd3	21686817	rs13475390	missense, UTR variant	A/J = FVB
Pnisr	21800831	rs13460207	missense	A/J = FVB
Klhl32	24576663	rs46774175	missense	A/J = FVB
Klhl32	24576678	rs46198075	missense	A/J = FVB
Klhl32	24576813	rs27736165	missense	A/J = FVB
Klhl32	24577249	rs27736163	missense	A/J = FVB
Klhl32	24577297	rs50115926	missense	A/J = FVB
Gpr63	24935645	rs13477613	missense	A/J = FVB
Ufl1	25205236	rs13462192	missense	A/J = FVB
Mdn1	32794402	rs27791403	missense	A/J = FVB
Gabrr2	33172730	rs46571479	missense	A/J = B6
Gabrr2	33182258	rs245432403	missense	A/J = B6
Pm20d2	33276058	rs31789779	missense	A/J = B6
Orc3	34519742	rs13467811	missense	A/J = FVB
Orc3	34544654	rs27788317	missense	A/J = FVB
Slc35a1	34622290	rs13473523	missense	A/J = FVB
Slc35a1	34630676	rs30857510	missense	A/J = FVB
Zfp292	34755239	rs13477642	missense	A/J = FVB
Zfp292	34757269	rs27800044	missense	A/J = FVB
Ifnk	35099336	rs27797054	missense	A/J = FVB
Ifnk	35099534	rs27797052	missense	A/J = FVB
Kif24	41340889	rs28285051	missense	A/J = FVB
Kif24	41342357	rs28285043	missense	A/J = FVB
Kif24	41342464	rs32025866	missense	A/J = FVB
Dctn3	41664425	rs13459075	missense	A/J = FVB
Pigo	43033244	rs27830216	missense	A/J = B6
Pigo	43034323	rs3147290	missense	A/J = FVB
Fam214b	43049439	rs27830158	missense	A/J = FVB
Atp8b5	43315478	rs27852504	missense	A/J = B6
Atp8b5	43321417	rs51479510	missense	A/J = B6
Rusc2	43428076	rs46636037	missense	A/J = B6
Rusc2	43428154	rs51481712	missense	A/J = B6
Rusc2	43428234	rs265461348	missense	A/J = B6
Rusc2	43428462	rs27864770	missense	A/J = B6
Rusc2	43428685	rs27864768	missense	A/J = B6
Rusc2	43428888	rs48111477	missense	A/J = B6
Rusc2	43429552	rs48608355	missense	A/J = B6
Rusc2	43429572	rs27850061	missense	A/J = B6
Rusc2	43434636	-	missense	A/J = FVB
Rusc2	43434646	-	missense	A/J = B6
Rusc2	43434724	rs27850004	missense	A/J = B6
Rusc2	43434754	rs27850003	missense	A/J = B6
Rusc2	43434890	rs27850001	missense	A/J = B6
Rusc2	43439387	rs27849932	missense	A/J = B6
Rusc2	43439411	rs27849931	missense	A/J = B6
Fam166b	43440317	rs32535168	missense	A/J = B6
Fam166b	43440327	rs32286888	missense	A/J = B6
Fam166b	43440339	rs31835024	missense	A/J = B6
Fam166b	43440594	rs32821962	missense	A/J = B6
Tesk1	43458878	rs47249285	missense	A/J = B6
Tesk1	43458898	rs47652659	missense	A/J = B6
Tesk1	43459888	rs47492935	missense	A/J = B6
Tesk1	43459933	rs47423304	missense	A/J = B6
Cd72	43461148	rs223164781	missense	A/J = B6
Cd72	43461211	rs213367371	missense	A/J = B6
Cd72	43461217	rs232088737	missense	A/J = B6
Cd72	43461226	rs248956791	missense	A/J = B6
Cd72	43461243	rs257243562	missense	A/J = B6
Cd72	43461252	rs225540466	missense	A/J = B6
Cd72	43461255	rs49668817	missense	A/J = B6
Cd72	43461262	rs51397461	missense	A/J = B6
Cd72	43461279	rs238433553	missense	A/J = B6
Cd72	43461284	rs256496489	missense	A/J = B6
Cd72	43463028	rs27849835	missense	A/J = B6
Cd72	43465187	-	missense	A/J = B6
Cd72	43465193	-	missense	A/J = B6
Cd72	43465195	rs46804172	missense	A/J = B6
Cd72	43465323	rs27849800	missense	A/J = B6
Cd72	43465329	rs46164553	missense	A/J = B6
Cd72	43465382	rs247355008	missense	A/J = B6
Cd72	43465386	rs262544585	missense	A/J = B6
Cd72	43465389	rs229808499	missense	A/J = B6
Cd72	43465496	rs27849799	missense	A/J = B6
Cd72	43466003	rs27849793	missense	A/J = B6
Cd72	43466024	rs27849792	missense	A/J = B6
Cd72	43466541	rs27849787	missense	no call
Tpm2	43531717	rs237461821	missense	A/J = FVB
Tln1	43556690	rs27831179	missense	A/J = FVB
Creb3	43591008	rs48573091	missense	A/J = FVB
Gba2	43591008	rs48573091	missense	A/J = FVB
Olfr159	43783295	rs31835272	missense	A/J = B6
Olfr159	43783563	-	missense	A/J = B6
Olfr159	43783749	rs32250090	missense	A/J = B6
Olfr159	43783751	rs32850553	missense	A/J = B6
Olfr156	43833778	rs27876538	missense	A/J = B6
Reck	43951777	rs49467996	missense	A/J = B6
Gne	44096737	rs49736360	missense	A/J = B6
Melk	44353580	rs49925831	missense	A/J = FVB

## Sheet: Supp Table 3C
Table S3C. Genes with missense polymorphic mutations with A/J= FVB (21)
Gene	variant position	dbSNP ID	missense	A/J SNP	SIFT prediction values	Mouse embryological or neurological phenotype data (IMPC)	Expression In Allen Developing Mouse Brain Atlas	Mouse loss of function phenotype (MGI)*	Relevant expression	OMIM - gene phenotype relationships
Cpne3	19452290	rs13469673	missense	A/J = FVB	0.17	none	no data	none		none
Rmdn1/ Fam82b	19,502,430	rs32755604	missense	A/J = FVB	0.09	none	no data	none		Combined oxidative phosphorylation deficiency 11
Rmdn1/ Fam82b	19525619	rs51769605	missense, intronic	A/J = FVB
Ggh	19981227	rs46439394	missense	A/J = FVB	0.01	none	no data	none		none
Ggh	19991193	rs13459074	missense	A/J = FVB	1
Ggh	19992949	rs16796754	missense	A/J = FVB	0.02
Ggh	19992952	rs255318422	missense	A/J = FVB	0.36
Tstd3	21686817	rs13475390	missense, UTR variant	A/J = FVB	1	none	no data	none		none
Pnisr	21800831	rs13460207	missense	A/J = FVB	1	none	no data	none	E14.5 forebrain expression	none
Klhl32	24576663	rs46774175	missense	A/J = FVB	0.48	none	no data	none		none
Klhl32	24576678	rs46198075	missense, intronic	A/J = FVB
Klhl32	24576813	rs27736165	missense	A/J = FVB	0.41
Klhl32	24577249	rs27736163	missense	A/J = FVB	1
Klhl32	24577297	rs50115926	missense	A/J = FVB	0.8
Gpr63	24935645	rs13477613	missense	A/J = FVB	0.01	none	no data	none	adult frontal cortex (Lee et al., 2001 Brain Res Mol Brain Res)	none
Ufl1	25205236	rs13462192	missense	A/J = FVB	1	none	no data	embryonic lethality during organogensis, anemia and decreased erythroid progenitor cell number (Zhang et al., 2015 Cell Death Differ)		none
Mdn1	32794402	rs27791403	missense	A/J = FVB	0.14	preweaning lethality	no data	none		none
Orc3	34519742	rs13467811	missense	A/J = FVB	1	preweaning lethality	no data	germ line null died embryonic (Kwon et al., 2011 Dev Biol)
Orc3	34544654	rs27788317	missense	A/J = FVB	0.03
Slc35a1	34622290	rs13473523	missense	A/J = FVB	0.61	none	no data	lethality before weaning (Lexocon Genetics)		Congenital disorder of glycosylation, type IIf
Slc35a1	34630676	rs30857510	missense	A/J = FVB	1
Zfp292	34755239	rs13477642	missense	A/J = FVB	0.01	none	no data	none	possible E10.5 cortical epithelium (Gray et al., 2004 Science)	none
Zfp292	34757269	rs27800044	missense	A/J = FVB	1
Ifnk	35099336	rs27797054	missense	A/J = FVB	0.09	none	no data	none		none
Ifnk	35099534	rs27797052	missense	A/J = FVB	1
Kif24	41340889	rs28285051	missense	A/J = FVB	1	none	no data	none		none
Kif24	41342357	rs28285043	missense	A/J = FVB	0.15
Kif24	41342464	rs32025866	missense	A/J = FVB	1
Dctn3	41664425	rs13459075	missense	A/J = FVB	0.72	none	no data	none		none
Pigo	43034323	rs3147290	missense	A/J = FVB	0.22	embryonic lethality prior to organogenesis	no data		low-level ubiquitous (Diez-Roux et al., 2011 PLoS Biol).	Hyperphosphatasia with mental retardation syndrome 2
Fam214b	43049439	rs27830158	missense	A/J = FVB	0.21	none	no data			none
Rusc2	43434636	-	missense	A/J = FVB	0.54	none	no data			Mental retardation, autosomal recessive 61
Cd72	43466541	rs27849787	missense	no call	0.76	none	no data	impaired B cell development and delayed maturation (Xu et al., 2013, J Immunol; Pan et al., 1999, Immunity))	widespread adult expression (Moreau-Fauvarque et al., 2003 J Neurosci)	none
Tpm2	43531717	rs237461821	missense, intronic	A/J = FVB		none	no data			Arthrogryposis multiplex congenita, distal, type 1; Nemaline myopathy 4, autosomal dominant; CAP myopathy 2
Tln1	43556690	rs27831179	missense	A/J = FVB	0.13	none	no data	embryonic lethality (Monkley et al., Dev Dyn 2000)		none
Creb3	43591008	rs48573091	missense	A/J = FVB	1	preweaning lethality	very low expression at E11.5 in telencephalon			none
Gba2	43591008	rs48573091	missense	A/J = FVB	0.3	none	no data			Spastic paraplegia 46, autosomal recessive
Melk	44353580	rs49925831	missense	A/J = FVB	0.99	none	no data	abnormal pancreas function (Chung et al., 2014 Physiol Rep)		none
* If different than IMPC notes

## Sheet: Supp Table 3D
Table S3D. Genes with missense polymorphic mutations with SIFT prediction values < 0.05					SIFT prediction values
Ggh	19981227	rs46439394	missense	A/J = FVB	0.01
Ggh	19992949	rs16796754	missense	A/J = FVB	0.02
Gpr63	24935645	rs13477613	missense	A/J = FVB	0.01
Orc3	34544654	rs27788317	missense	A/J = FVB	0.03
Zfp292	34755239	rs13477642	missense	A/J = FVB	0.01
