# Supplementary material for: Gpr63 is a modifier of microcephaly in Ttc21b mouse mutants
Source: PLoS Genet. 2019 Nov 15;15(11):e1008467. doi: 10.1371/journal.pgen.1008467 (PMC6881074; doi:10.1371/journal.pgen.1008467)
Supplement: S4 Table — (XLSX) [file pgen.1008467.s006.xlsx]

## Sheet: Sheet1
Table S4. Genotyping Primers
Chr. Loc(mbp)	Purpose	Name	Forward Primer 5'-3'	Reverse Primer5'-3'	FVB (bp)	B6 (bp)
c1.37	B6/FVB Identity	Actr1b	AAGTAGCCCCTCATGCACAC	CCTCTCATCTCACACCTGGG	119	139
c1.64	B6/FVB Identity	Dytn	AGGGAGTCAGATCTTGTTATGGA	TAGCAGGTAGTAGAGGGGCT	119	133
c1.94	B6/FVB Identity	D2hgdh	GGGGTGAGGTTTGTGGAGAT	ACATAGGGAAAGAGAGGCTGT	132	118
c1.144	B6/FVB Identity	Rgs18	TGATGCCCAAAATGACATGCA	TCTGTGGTCTGTATCTTGGGT	115	130
c1.172	B6/FVB Identity	d1Mit356	GGGAGAACCTGTCAAGACCA	TTTTGGAAATGAGTGTCTGGC	117	146
c1.190	B6/FVB Identity	Prox1	CTGACCAGTGGAGAAAGGGT	TATTCCCCAGACTCTGCCTC	119	107
c2.25	B6/FVB Identity	d2Mit81	ATGAGTTCTGCGGGCACTAT	GCCCTACTAACTAATCAGAATGCA	161	146
c2.50	B6/FVB Identity	Gm13480	ATCTCTGTCCTGGGTTTGCC	ATGCCGTGCCCAATAAATCC	118	101
c2.73	B6/FVB Identity	d2Mit92	TGTATGCACAGGTATTTCCCC	TGAGGAAAGGGGATAAAATTTG	202	146
c2.108	B6/FVB Identity	d2Mit206	TGTCAGAACTGGACAATGTCG	ATGATAACAGACACTAATGATTAGGGC	115	144
c2.148	B6/FVB Identity	Foxa2	GCACACACAACAAGGACAGT	GAGGGGTGGTGGAATAGACC	141	123
c2.170	B6/FVB Identity	Zfp217	CAGAACTTATAACCCTGAACCGT	TGTTTTCTTGGGGATGCTGT	165	150
c3.32	B6/FVB Identity	Zmat3	TGCTCTTCCAGACAGCCTAA	GACTTGCTGTGTGTGTGTGT	126	147
c3.60	B6/FVB Identity	C130079G13Rik	ATGGCTCCAGTGTTTCCTGA	CTGCCTGCCTCCATAGTAAAA	107	93
c3.98	B6/FVB Identity	Hao2	CCAGAAAAGGCAGTGCTACC	TGACAAGCAGATGGTGGGAA	102	116
c3.129	B6/FVB Identity	Elovl6	CCCTTTTCAAACGATGTGAGC	ACCCTGTCTCTCCCATGTTT	139	123
c3.147	B6/FVB Identity	Prkacb	ACTGTGGGTGATTAGCAGGT	GGCACTTTCGTATTATTGGTGAG	122	136
c4.12	B6/FVB Identity	c4.12	GCCAGTAGAGCTAGTAGTTTGG	ACTAGGGCATGGAGTTCTCA	104	121
c4.18	B6/FVB Identity	c4.18	TGAAGATGTGACATCCTTGCA	TGCCCATGAGAAAGGAGGAA	93	83
c4.20	B6/FVB Identity	c4.20	CAAATATCCGACACTGCCACA	GGGCAGGAAGAAAGGTACCA	93	108
c4.252	B6/FVB Identity	Ufl1	TGGGACTGGAGATACAAAGCA	TTAAGGGGCTGTAGAGGTGG	155	140
c4.31	B6/FVB Identity	c4.31	TCTGTTTTGCAAGCTGTGAAA	ACCTTGCATGACATGTGTGA	130	114
c4.35	B6/FVB Identity	c4.35	GGAGAGGAAGTAAGGAATGCAC	TGATGGTGTCCTGACTGTGT	116	136
c4.41	B6/FVB Identity	c4.41	TAAATGGTGGTGTGTGTGGC	TGGAAAAGGCCTACATGCTG	79	67
c4.54	B6/FVB Identity	c4.54	CCTGGGGTAGTGGGGATAGA	TGGAACAGATGCAGCAGAGA	160	149
c4.98	B6/FVB Identity	Inadl	ACACAGAGACAGAGAGAGACAG	CCACTACAGAGGGTTCCAGG	112	136
c4.133	B6/FVB Identity	Map3k6	GAGTCTCTCTGGGGTATGGC	GTGGGGCAGATGGGATAGAT	80	100
c4.133	B6/FVB Identity	Wasf	CACCCAGTACTCACCCTCTT	CGTGGAAGCCTATACCTCCA	124	140
c4.141	B6/FVB Identity	Clcnkb	TGAACTCAGGACCTTCGGAA	ATCGAACAGGGGTCCTCTTC	127	143
c5.28	B6/FVB Identity	Shh-QTL	CGCATCTGATTGGCCAAGC	CTCCCACCCACCTTTACCTT	203	223
c5.53	B6/FVB Identity	d5Mit255	CCCTGTGCTCTGGATTAGTTG	TCAAGACCAGCATCAAACCA	139	126
c5.74	B6/FVB Identity	d5Mit201	GAGGACTCCTTCGATTTCCC	TTCCTAAGCAGGAACTGACCA	119	111
c5.104	B6/FVB Identity	d5Mit239	ATTGCAGACATAAAGGATATTTTGG	GCCAGCCTGGCTTACATAAG	128	147
c5.134	B6/FVB Identity	d5mit168	CAGGTGACAGTTGTTCTCTTCC	CATGCATGAACACACATCACA	111	152
c6.10	B6/FVB Identity	c6.10	AACGGTACATGTTGTTGAAAGAA	TCCCTTATTCCTGAGTTAGCATC	140	125
c6.21	B6/FVB Identity	c6.21	TTTGTTCTCAGCTCTTCCGC	TGAGGCCAGAGATAACAGGT	53	76
c6.32	B6/FVB Identity	Plxna4os2	TGGTTAGCAGCAACACAGTA	GCAGCAGAGGTAGGGGAATT	106	119
c6.38	B6/FVB Identity	c6.38	TCGTTGCTTTGACACGCTAC	TCCCGTGTTTCAGCGATGTA	133	116
c6.45	B6/FVB Identity	c6.45	AGTGTCTGGGTTTGGTGACTA	TCACTGAAGCAAATATGGAGACC	74	97
c6.51	B6/FVB Identity	Snx10	TGTGCGCTTATTCCCAGGA	CGATTCTTTCCCAGGGACGA	91	119
c6.73	B6/FVB Identity	c6.73	CCACCTGAACAGACAACATCG	GCAAGATAACAGGAGCGAGC	64	75
c6.80	B6/FVB Identity	c6.80	AGCCAATATCAAGACAAACACAC	TGTGATTATGAGTGGGTGAGTC	98	108
c6.87	B6/FVB Identity	c6.87	GCTTGGGTCCTCTTGCAGTA	AAAACTCTAGGGGCTGCAGG	78	59
c6.93	B6/FVB Identity	Magi1	GGGGTGTCAGAGTCCTTAGT	ACAGATGTAAAACGCCAGGC	147	136
c6.100	B6/FVB Identity	c6.100	ATAGCACCCACAAAACGAGC	TGTATGTTCGTGTGAGTGCA	85	98
c6.112	B6/FVB Identity	Cav3	AGCCCTATATTGTGGGAGCC	TGTCTGTCTGTCTGTCTGTCT	180	196
c6.130	B6/FVB Identity	Klra7	ACACAAACAAAGAGGTGAAGGT	TGGTGGTGTTTGTATCTTTGACT	146	133
c7.14	B6/FVB Identity	d7Mit76	CATGAGCACGTGGAGAAAGA	CGTGGAAACCTGATAAACTGA	227	207
c7.27	B6/FVB Identity	d7Mit247	TCTTTTGACTTGATTTTGGCG	TGGAGGAGACATATCTTTGCG	105	126
c7.65	B6/FVB Identity	Tarsl2	ACAGAGAAACCCTGTCTCGA	ATGGCCCAGCTGTCTTAGTT	130	145
c7.78	B6/FVB Identity	Det1	ACGCATTTGTTCTCTCTGCT	TGTCAACTGGGAGATATGTTTGT	82	92
c7.92	B6/FVB Identity	d7Mit220	AAGCATGCAAGCACACTCAC	ATGCACACAGGCAGTCACTC	120	132
c7.133	B6/FVB Identity	d7Mit15	GTGTGCACCCACATGGATAC	AGGGAAAGCACTTGACCATG	108	132
c8.30	B6/FVB Identity	d8Mit4	CCAACTCATCCCCAAAGGTA	GTATGTTCAAGGCTGGGCAT	204	165
c8.49	B6/FVB Identity	d8mit205	TTTGACTGCATTGACATTCTCC	GAGAAGAAGGCACAGAGTTTGG	135	141
c8.92	B6/FVB Identity	d8Mit248	ATCCCTCAAGCAGTACCCCT	AGCAGAGGACCACACCTTACA	110	148
c8.115	B6/FVB Identity	d8Mit215	AATACACAAGGTTGGCCTCA	ATGTGTGGATATTCATGTGCTC	157	175
c9.18	B6/FVB Identity	Olfr830	TGCGTGTGAATGTTTGGTGT	TGACAGTATGCTTTGTAACAAGG	100	120
c9.35	B6/FVB Identity	St3gal4	CAAGATCAGCCTGGGTTCCA	TCTCCTCTGGGCTCTACTGT	160	146
c9.58	B6/FVB Identity	d9mit248	TCAGAGTTCAGGAGGGCTGT	TCTGAGAGGCCACATGTCTG	117	127
c9.86	B6/FVB Identity	d9Mit196	GCCTTCTGTTCAGAACTTTCTG	TCTGTATTTAAGCATGCATGTGC	159	144
c9.115	B6/FVB Identity	d9Mit16	TCTGTGCCTCTTGGAGTGTG	AGGATTGGGGCTTTGTTCTT	163	178
c10.29	B6/FVB Identity	ptprk	GCGTTAGTGTTCTAGCCGGA	GTCTATGTCCAGGCAAGGGT	116	132
c10.60	B6/FVB Identity	Cdh23	GGGTCCCAGGAGAAGGAAAA	ACAGACACAGACACAGACACA	83	95
c10.87	B6/FVB Identity	d10Mit117	ACTTCCACACATGAGTCATAGCA	CCAGTTGTCTTTCTTGGTTTTG	107	120
c10.114	B6/FVB Identity	Trhde	GGTTCAGCCTCATTGTTGTGA	TGTGAGGGCTTTAAACTACACG	108	100
c11.32	B6/FVB Identity	Nsg2	TGCAGGTAGTCTCAAGCCTT	AGCCCAAATTCAGTCACATCC	116	104
c11.57	B6/FVB Identity	Fam114a2	CTCTCAGAAGCGTGCTCTCT	GTGTCAGTCATTTTCCCGGG	117	141
c11.89	B6/FVB Identity	d11Mit212	CTCTGGTCTCTCTGTATACATGTGC	AGCAACTGGGGCATTTAATG	155	138
c11.109	B6/FVB Identity	d11mit333	CATGTGGTTATTTTCTAGCCCC	AGGCATCAATAACTATTTTTCAGTG	104	122
c12.29	B6/FVB Identity	d12mit153	AAATGATTTGGGCAGTCCAG	TGAAAAGGCCTTTATGTATTCTCA	168	141
c12.58	B6/FVB Identity	Foxa1	AGGTATTCTCCAGTCCCACA	GAACTTTGCACAGCTGGGTT	88	75
c12.82	B6/FVB Identity	Map3k9	TATCTCCCTGCTCAGCTGTG	CCCTGATTAGAAGTGGGAGGG	123	133
c12.102	B6/FVB Identity	Trip11	AAAGTCATTCCCTGGGCTGT	TGTATGTGGAATAAGGAGGGGT	135	121
c13.37	B6/FVB Identity	Gm4035	ACCATATCTGCCCTTCCACC	CGCCTGTGACAGTTGTTTTG	127	140
c13.53	B6/FVB Identity	Auh	CCGTGGTTTGGTTAAAGGGA	ATGTTCTCGGTCTCTCGGTC	127	147
c13.58	B6/FVB Identity	Kif27	GGACAGCAAATAACACTTCCTGA	CAGGACTGCTCTGAGATCCA	82	97
c13.76	B6/FVB Identity	Glrx	AGCTAGGGTGAGGGTCTGAT	AGGAGAATGGTGTGATGCCT	120	106
c13.103	B6/FVB Identity	Cd180	ACTCCTGGCCCCAATTTCC	TCTTTGACGTTTGACCAGCA	124	113
c14.23	B6/FVB Identity	Gm10248	ATTGATGAATCTGGTCTCTCTGT	CCATCTTTCCAGCACCCTAC	156	172
c14.51	B6/FVB Identity	Parp2	ACCAACCTCACCAAGTTGTC	GACACTGTGCTTGGCTCTTT	121	137
c14.72	B6/FVB Identity	Fndc3a	CGCTGTATGGGCCTTTGATG	TTGCCATTTGTGTGTGTGTG	119	149
c14.78	B6/FVB Identity	c14.78	TAAGCCCTGGTATCCTCAGC	GCACAGTACTTACCGCACAG	127	146
c14.86	B6/FVB Identity	Diaph3-Strain	CTCAGTCAGTCCCTCGTGAG	CTCTCTCTCCCTGAATGGCA	89	104
c14.91	B6/FVB Identity	c14.91	GCCTGCTTACCTCCAATTTCT	GGTCCCACTCTTTACCTGAATAT	110	100
c14.92	B6/FVB Identity	c14.92	TTTGGCTAGGTTGGTGTCCA	CTTCACCTAAGCCCCAGTCC	76	89
c14.94	B6/FVB Identity	c14.94	TCTGCATCTCACCCACAAAA	ACACACACTCCATTGCCAAT	66	61
c14.96	B6/FVB Identity	c14.96	TGGCAGCAATATCATGGAAACT	ACTTTTGAGTCCTTGCCTTTTGT	168	188
c14.101	B6/FVB Identity	c14.101	AGCCACCAAAACCAGACATT	AGGAGGTTGTATTTGTCAGACAC	109	96
c14.104	B6/FVB Identity	Slain1os	TAAGCCCTGGTATCCTCAGC	GCACAGTACTTACCGCACAG	101	115
c14.115	B6/FVB Identity	c14.115	GTTGTCTTCCTTCCCTCCCA	ATGTGGGGTTTTGGTTCCTG	77	62
c15.38	B6/FVB Identity	Ncald	ACTCCACCACCTCCTACTTT	CCCTTTTCTCCTTTCTCCTCAA	136	148
c15.69	B6/FVB Identity	khdrbs3	CTTTATTTAGTTGACGGTCTGCA	TAACATCTGGAGGGTGTGGG	139	147
c15.90	B6/FVB Identity	Shank3	AGAGAGAGAGAGGGCACATG	GCCACTGATATCCACCTCTCT	114	138
c16.5	B6/FVB Identity	d16Mit154	AAATCAATCCCAGAGAAACAGG	TCTTGTGTGTGTGTGCATGC	115	141
c16.29	B6/FVB Identity	Mir690	ACTTTGGAGAGGAGGAGTGA	GCCTGCACAGTAATGGTCAG	140	128
c16.56	B6/FVB Identity	Impg2	TCCCATTCCTTTGCATTCCTG	CAAGATGGCCACAGAAACCC	176	196
c16.87	B6/FVB Identity	Rwdd2b	ACACCATCTCCTGCTAGACC	TGTGGCTCTGGTCTTGATCA	109	120
c17.33	B6/FVB Identity	d17Mit16	CCAGAAGACAGCATTCCACA	GTATGTCAGGGCTAGTTGACAGG	86	118
c17.57	B6/FVB Identity	d17Mit88	TGGCCTCTGTAGGCATCAG	TGCTATGTAGCAAGTTAGAGGCC	185	242
c17.74	B6/FVB Identity	d17Mit39	CCTCTGAGGAGTAACCAAGCC	CACAGAGTTCTACCTCCAACCC	88	106
c18.30	B6/FVB Identity	Pik3c3	TGTACACACACATGCACAGAC	ACCCATGTGAAGCCCAGTTA	116	132
c18.55	B6/FVB Identity	Zfp608	CCAACCAATCTTCTGCGACC	GATGTTAATGTGGTTTGCAGAGG	109	93
c18.70	B6/FVB Identity	Tcf4	AGCCCACATGTGCTTCAGTA	AGAAAACCCGTCCAGAACCA	83	108
c18.73	B6/FVB Identity	Smad4	GGCACATGAAAGACTGCTCA	TCATGTGCTTCAGTTCTGGT	91	78
c19.24	B6/FVB Identity	Fam189a2	CCCATGAACGATGCAGGATG	AGAGCTGACATTCACACCCA	125	111
c19.37	B6/FVB Identity	d19Mit112	ACCTACATTTCTATCCCCCCC	TGGAGTCCCCCACAGATTT	90	108
c4.25	CRISPR Sanger	Gpr63-CRISPR	TGTGGCTACCTTCAGTAAGC	TCCTTTTACACACCCACCCA	N/A	N/A
c4.25	Gpr63Del	Gpr63-Del	CTTTCAAGTTCTTGCCACGG	GTTCCCCACACACGTAGAC	Del=70bp	Wt=78bp
